# Supplementary material for: Climate Impacts on Extreme Energy Consumption of Different Types of Buildings
Source: PLoS One. 2015 Apr 29;10(4):e0124413. doi: 10.1371/journal.pone.0124413 (PMC4414602; doi:10.1371/journal.pone.0124413)
Supplement: S1 File — Measured and simulated energy consumption data. (XLS) [file pone.0124413.s001.xls]

## Sheet: Sheet1
Time	Simulated energy consumption	measured energy consumption
7-25-9:00	537.365	661.601
7-25-10:00	527.185	670.813
7-25-11:00	528.933	597.121
7-25-12:00	431.342	615.544
7-25-13:00	415.888	578.698
7-25-14:00	495.363	514.217
7-25-15:00	501.694	505.006
7-25-16:00	514.815	532.64
7-25-17:00	508.166	560.275
7-26-9:00	438.417	440.526
7-26-10:00	428.701	431.314
7-26-11:00	415.264	412.891
7-26-12:00	339.771	376.045
7-26-13:00	356.444	412.891
7-26-14:00	438.048	403.68
7-26-15:00	449.104	458.949
7-26-16:00	457.156	468.16
7-26-17:00	498.539	440.526
7-27-9:00	504.324	551.063
7-27-10:00	496.989	560.275
7-27-11:00	423.627	532.64
7-27-12:00	422.938	560.275
7-27-13:00	499.737	541.852
7-27-14:00	489.662	551.063
7-27-15:00	490.217	597.121
7-27-16:00	479.992	597.121
7-27-17:00	530.465	597.121
7-28-9:00	416.864	440.526
7-28-10:00	409.926	440.796
7-28-11:00	409.478	440.526
7-28-12:00	410.48	422.374
7-28-13:00	406.35	514.217
7-28-14:00	409.565	468.16
7-28-15:00	406.297	495.794
7-28-16:00	404.732	477.371
7-28-17:00	396.367	468.16
7-29-9:00	490.887	329.988
7-29-10:00	466.65	394.468
7-29-11:00	452.886	422.103
7-29-12:00	437.169	422.103
7-29-13:00	438.171	431.314
7-29-14:00	432.005	385.257
7-29-15:00	425.823	412.891
7-29-16:00	421.854	412.891
7-29-17:00	416.489	357.622
7-30-9:00	532.864	440.526
7-30-10:00	518.245	477.371
7-30-11:00	521.676	458.949
7-30-12:00	435.426	458.949
7-30-13:00	420.047	449.737
7-30-14:00	483.721	394.468
7-30-15:00	479.576	422.103
7-30-16:00	477.375	431.314
7-30-17:00	470.596	440.526
7-31-9:00	375.443	329.988
7-31-10:00	373.179	385.257
7-31-11:00	373.48	358.435
7-31-12:00	290.566	348.682
7-31-13:00	284.556	322.131
7-31-14:00	363.586	283.93
7-31-15:00	370.494	320.776
7-31-16:00	376.442	357.622
7-31-17:00	379.84	348.411
8-1-9:00	317.014	329.988
8-1-10:00	327.264	321.318
8-1-11:00	342.41	321.589
8-1-12:00	283.512	321.589
8-1-13:00	292.208	302.895
8-1-14:00	374.907	276.074
8-1-15:00	372.904	285.285
8-1-16:00	378.598	303.708
8-1-17:00	368.263	294.767
8-2-9:00	342.916	385.257
8-2-10:00	366.271	385.257
8-2-11:00	378.049	394.468
8-2-12:00	306.644	385.257
8-2-13:00	306.201	376.045
8-2-14:00	380.292	376.045
8-2-15:00	378.621	394.468
8-2-16:00	382.327	412.891
8-2-17:00	383.021	412.891
8-3-9:00	330.432	329.988
8-3-10:00	348.369	385.257
8-3-11:00	353.128	394.468
8-3-12:00	279.488	394.468
8-3-13:00	278.748	403.68
8-3-14:00	357.261	422.103
8-3-15:00	359.125	403.68
8-3-16:00	357.089	385.257
8-3-17:00	351.898	403.68
8-4-9:00	225.999	385.257
8-4-10:00	236.217	285.285
8-4-11:00	246.115	257.921
8-4-12:00	256.423	257.921
8-4-13:00	260.464	267.133
8-4-14:00	251.573	267.133
8-4-15:00	252.144	276.344
8-4-16:00	245.283	267.133
8-4-17:00	236.725	138.172
8-5-9:00	196.951	276.344
8-5-10:00	209.616	202.653
8-5-11:00	214.736	284.201
8-5-12:00	219.231	257.921
8-5-13:00	223.17	248.71
8-5-14:00	226.47	248.71
8-5-15:00	225.084	248.71
8-5-16:00	218.444	276.344
8-5-17:00	216.152	239.499
8-6-9:00	403.322	495.794
8-6-10:00	415.376	514.217
8-6-11:00	428.294	495.794
8-6-12:00	346.759	514.217
8-6-13:00	341.344	486.583
8-6-14:00	438.965	422.103
8-6-15:00	442.289	440.526
8-6-16:00	435.646	477.371
8-6-17:00	429.242	440.526
8-7-9:00	480.812	440.526
8-7-10:00	473.718	505.006
8-7-11:00	470.182	505.006
8-7-12:00	402.087	495.794
8-7-13:00	399.519	505.006
8-7-14:00	477.6	486.583
8-7-15:00	468.92	468.16
8-7-16:00	463.695	486.583
8-7-17:00	455.523	495.794
