# Supplementary material for: Climate Impacts on Extreme Energy Consumption of Different Types of Buildings
Source: PLoS One. 2015 Apr 29;10(4):e0124413. doi: 10.1371/journal.pone.0124413 (PMC4414602; doi:10.1371/journal.pone.0124413)
Supplement: S3 File — Daily extreme energy consumption of different types of buildings. (XLS) [file pone.0124413.s003.xls]

## Sheet: Large venue-Cooling
	dry bulb temperature		DBT
	wet bulb temperature		WBT
	solar radiation		SR
	wind speed		WS
	minimum temperature		MIT
	maximum temperature		MAT
energy consumpiton	DBT	WBT	SR	WS	MIT	MAT
3683.46	27.7032	25.4331	11.56	3.3	25.3	31.8
3689.03	28.1163	26.0116	13.23	1.3	23.9	32.2
3703.54	26.116	23.3895	17.45	1.3	21.9	30.6
3684.53	28.042	25.445	8.74	1.5	25.3	31.9
3691.65	27.8545	25.7276	15.99	0.8	24.1	31.4
3694.71	30.7967	26.2563	22.95	4.5	27	34.8
3689.8	30.0255	25.0368	18.45	2	25.9	35.3
3687.26	28.2028	26.1584	10.11	1.8	25.6	32.7
3684.03	27.5539	23.9547	15.36	2	23	31.6
3683.97	28.4361	25.1187	16	2.5	24.5	32.2
3689.44	27.3893	24.2064	19.37	1.3	22.5	31.9
3686.76	29.0201	26.1558	18.08	1.3	25.6	32.5
3684.53	28.0951	24.4848	12.59	2	24.7	32.3
3685.53	29.5301	25.6355	17.95	1.5	24.1	35.6
3700.34	27.4847	23.6541	21.07	2	22.9	32.3
3686.84	25.5777	23.7427	10.56	1.5	23.2	31
3686.36	27.7387	24.7702	15.99	1	24.8	32.2
3687.9	29.7708	25.2827	16.91	0.8	25.2	34.7
3691.9	29.0968	23.7958	21.42	1.3	25	33
3689.14	27.1216	25.3674	11.82	0.5	23.4	30.4
3702.41	26.7105	24.2751	17.04	1.5	24.7	30.3
3689.13	24.9559	23.3725	4.97	2.5	22.6	27.1
3695.64	28.1408	25.7926	15.76	1	26	31.1
3694.25	26.0956	23.2636	15.15	1.3	23.7	29.1
3686.83	25.5336	23.1479	20.51	1.3	22	29.3
3693.95	30.3926	27.7733	14.82	0.5	26.9	33.6
3704.94	26.7959	22.6964	17.9978	0.8	22.9	30.4
3684.83	26.6502	23.0407	10.63	1.3	23.8	30.1
3703.02	26.1183	23.4113	12.67	1.5	23.2	29.3
3683.58	29.0651	26.7959	10.19	2.5	25.5	32.7
3684.03	26.141	24.4155	8.17	1.8	24.9	28
3684.43	28.1544	25.4054	21.71	1.5	24.8	33
3690.18	27.3696	24.154	14.5046	0.3	23.4	31.7
3692.29	28.2016	24.6192	15.2068	1.3	23.6	32.5
3688.5	29.3092	24.9795	20.26	2	25.3	33.7
3689.46	27.8478	24.9885	10.36	2	23.9	32.3
3685.4	27.6944	23.3104	18.26	2.3	22.7	33.3
3695.09	28.5851	25.3406	17.22	1.8	24.6	32.9
3702.15	29.2587	25.7004	15.25	1.3	25.3	33.9
3701.8	29.2775	25.2856	16.43	1.8	25.6	34
3697.8	29.1174	26.6479	13.8	0.8	25	33.9
3704.82	29.8784	26.3058	15.89	2.8	26.9	34.6
3687.27	30.6436	26.2115	16.9	1	26.9	35.1
3689.36	27.981	24.5303	14.31	1.3	23.5	33.8
3685.87	26.1048	22.971	20.47	1	22.4	30.1
3683.18	27.2486	23.5313	20.62	1.8	22.1	32.1
3685.82	29.7167	25.1009	12.74	1	26.3	33.6
3687.65	25.905	24.5067	5.62	1.8	23.4	28.6
3692.96	28.1392	24.9391	19.57	2	24.9	32
3689.15	28.3711	25.29	19.7	1.3	24	32.7
3684.41	27.3647	24.6149	22.24	2.8	24.9	32.4
3689.55	26.2691	25.3543	1.31	0.8	23.9	29.3
3688.2	28.1072	26.5756	8.52	1.3	25	31.4
3686.47	30.0288	27.056	17.13	0.8	26.7	34.5
3688.54	29.2793	26.7249	16.98	1.5	25.7	33.9
3694.06	25.8576	23.9463	8.78	1.8	22.9	29.9
3683.92	27.9254	25.802	16.01	1	25.1	32.5
3692.15	27.5213	23.5153	25.06	1.8	22.9	32.1
3693.41	28.2363	23.7918	24.05	0.8	22.7	33.2
3693.45	27.1148	23.3796	14.59	1.5	24.4	30.7
3684.82	33.2691	26.2129	29.15	2.3	25.8	41
3688.3	32.5163	28.7865	16.96	1.5	29.3	36.5
3705.32	31.9995	28.979	13.48	1.3	28.5	35.4
3685.04	28.7245	26.6615	19	2.8	23.6	34.4
3689.86	28.3318	26.4318	16.28	0.8	24.4	32.9
3693.41	27.3548	24.5249	14.73	1	24.2	32
3693.15	27.6281	25.4399	15.9	1.3	23.1	32.8
3698.51	26.62	23.9245	10.08	2	25.1	30.6
3716.76	27.7459	23.3861	18.01	1.5	23.8	31.7
3703.55	26.6774	24.3984	15.46	1.5	23.8	30.6
3689.83	28.5698	27.0004	11.55	0.3	26.9	31.5
3694.72	25.4897	24.1369	1.76	1	23.7	29.9
3686.58	30.3739	26.4335	13.07	1.5	26.7	34.5
3688.52	29.466	26.3758	14.82	2.5	28.1	32.8
3693.49	28.7519	25.8172	14.3	1.8	26.3	31.3
3690.25	29.4468	27.0413	12.63	0.9	26.2	33.8
3683.54	31.7735	26.8298	13.04	1.5	29.4	36.1
3687.82	31.8788	27.201	16.67	1.4	28.6	36.1
3683.73	29.4693	25.8531	17	1.4	26.6	32.5
3684.58	28.1781	25.9567	9.49	1	26.7	31
3692.41	29.683	26.4593	12.57	1.6	27.3	32.4
3701.51	30.0567	26.085	14.76	1.4	27.1	33.2
3699.81	29.0005	23.8795	19.94	1	24.8	32.9
3683.83	27.5584	24.0398	13.41	2	25	30.2
3686.27	27.2476	23.4652	21.95	2.2	22.5	32.5
3688.25	31.6639	26.5573	20.11	1.9	27.9	36.8
3690.72	28.3888	23.8093	15.74	1.1	24.1	33.2
3684.64	30.6893	25.4492	14.79	0.8	27.1	34.7
3684.53	28.0225	23.7682	12.57	1.5	24.6	31.5
3684.13	29.0781	23.6867	21.83	2.3	24.4	33.1
3684.65	28.186	24.9672	12.92	0.7	25.3	31.4
3686.65	26.148	23.6994	15.88	0.8	23.4	29.8
3698.28	28.5184	24.1288	19.89	1.4	24.9	32.4
3700.93	30.0786	24.0613	20.06	0.9	23.3	34.2
3689.95	28.7562	24.9781	9.69	1.6	26	32.6
3684.69	31.4251	26.3498	22.87	0.8	28.2	35.1
3683.57	29.1156	25.2726	8.11	0.7	26.5	32.1

## Sheet: Large venue-Heating
		dry bulb temperature		DBT
		wet bulb temperature		WBT
		solar radiation		SR
		wind speed		WS
		minimum temperature		MIT
		maximum temperature		MAT
energy consumpiton	DBT	WBT	SR	WS	MIT	MAT
3422.54	-5.47908	-7.35943	6.51	1.5	-9.3	-1.3
3431.18	-5.76007	-7.34263	8.33	1.5	-10.7	0.6
3463.18	-1.31371	-3.82097	8.75	2	-7.7	6.1
3400.17	-0.040481	-4.11802	10.44	8	-1.8	3.1
3409.45	-2.30427	-5.84633	9.89	6.3	-4.9	1.3
3404	-1.94102	-4.65281	10.12	2	-8.4	6.5
3432.89	-0.170841	-2.83212	10.36	2	-4.7	5.5
3348.1	-6.09035	-8.02111	11.74	4	-11.9	-1.3
3347.63	-3.99529	-6.94041	10.32	3.5	-7.5	0.5
3363.67	-1.83113	-3.4816	5.69	2	-5.7	2.3
3371.67	-4.64754	-7.10124	9.61	3.3	-6.8	-1.4
3361.06	-4.53819	-5.63114	7.83	0.8	-9.7	2
3343.12	-6.27987	-8.59045	6.13	4.5	-8.1	-2.7
3375.61	-1.6601	-2.97543	6.82	1	-5.3	2.8
3458.47	0.179005	-2.34418	8.53	2	-4.5	4.9
3443.17	-0.116353	-2.22796	5.72	1.5	-2.8	4.7
3354.75	-4.26542	-6.70418	12.36	0.8	-9.7	2.9
3426.92	-1.49055	-3.98502	11.01	0.5	-5.4	4.7
3388.9	-1.3648	-4.91547	13.12	2.5	-4	2.9
3406.34	-8.55463	-10.9939	9.83	2	-13.5	-3
3360.2	-6.84061	-8.65943	5.9	0	-11.6	-0.7
3358.45	-7.23346	-9.97956	14.59	3.5	-11.7	-1.6
3353.04	-6.16118	-9.30457	8.19	2.3	-9.7	-2.2
3341.96	-5.55629	-7.20192	6.68	0.5	-10.6	0
3344.83	-4.66629	-6.75663	5.95	2.3	-8.6	-1.1
3355.46	-6.38672	-8.39654	8.2	1.3	-11.7	-0.1
3355.09	-5.83337	-8.55114	9.58	1.8	-11.9	1.3
3343.21	-5.78451	-8.16941	8.05	0.8	-9.9	-0.9
3378.53	-6.27529	-8.39811	7.8	0.8	-10.9	-0.3
3358.14	-6.56705	-9.69257	9.33	2.5	-9.2	-3.8
3373.53	-6.40565	-8.56275	5.73	0.8	-10.2	-2.7
3378.18	-5.92358	-7.89216	5.85	1.3	-10.1	-1.1
3398.01	-5.5349	-9.04874	10.17	4.5	-8	-3
3405.87	-7.67339	-10.5053	10.4	2	-13.6	-2.1
3345.08	-5.7837	-9.28649	10.77	4.5	-9.6	-1.3
3344.48	-6.13387	-9.00265	5.03	2.8	-8.2	-0.5
3420.14	-6.88597	-9.38784	6.98	1.5	-10.7	-2.4
3368.01	-6.16737	-8.42083	7.74	0.5	-10.2	-0.7
3351.89	-5.21764	-8.42947	6.82	2.8	-7.6	-2.4
3360.33	-5.34198	-8.00554	7.82	2	-8.6	-0.7
3400.21	-7.6491	-10.0859	6.26	2.5	-10.6	-3.8
3426.4	-7.75329	-8.8896	7.94	1	-13.4	-1.2
3361.25	-7.07478	-9.50614	6.33	3.3	-10.4	-4.2
3340.38	-5.03588	-7.27491	8.06	1.3	-10	0.5
3391.45	-7.0438	-10.0232	8.39	4.3	-8.9	-3.1
3410.91	-6.29263	-7.52286	2.06	2.8	-8.8	-3.7
3367.42	-4.49034	-5.02029	0	1	-5.5	-4
3360.79	-6.46064	-8.74757	12.31	2.5	-8.7	-3.2
3386.99	-5.72945	-7.28074	3.77	1.5	-8.3	-2.6
3343.58	-5.55903	-8.93469	14.14	5	-9.8	-1
3352.19	-6.18075	-9.41159	13.98	5.5	-10.1	-2.9
3342.27	-6.33078	-9.46524	15.08	3.3	-10.4	-1.7
3401.94	-9.30515	-11.1853	8.43	3.5	-11.7	-7.2
3495.77	-8.65168	-10.5361	4.77	2.8	-11.7	-5.3
3444	-8.08415	-9.36493	8.41	2.3	-12.7	-2.3
3377.72	-5.74108	-7.07189	8.05	1.8	-11.3	0.3
3450.61	-10.9607	-13.3892	8.27	4.8	-14.5	-7.1
3347.38	-5.8255	-8.00609	6.95	1	-11.3	-0.3
3380.75	-6.86271	-7.57958	6.44	1.8	-9.3	-3.1
3438.19	-9.7851	-10.5743	8.67	1	-14.7	-3.7
3343.43	-5.10027	-7.00067	10.91	2.3	-8.4	-2.3
3354.23	-1.52606	-4.47965	11.45	1.8	-4.7	1.9
3346.46	-1.87347	-2.34663	3.05	1.3	-4.4	1.4
3340.12	-5.73084	-8.30147	8.65	2.3	-10.5	-0.7
3410.07	-8.86085	-11.4417	9.29	6.5	-11.9	-5.9
3375.95	-6.88849	-9.56175	8.44	1.8	-11	-1.4
3421.87	-1.1794	-4.77282	8.96	2	-3.1	0.8
3345.61	-3.7129	-6.90857	7.61	2.3	-7.4	-0.7
3486.46	-2.9982	-4.43831	7.93	1.5	-7.6	2.8
3471.1	-2.92609	-4.1027	8.72	1.5	-7.8	4.4
3390.69	-3.22592	-3.99431	3.37	0	-7.7	1
3350.12	-1.81605	-2.99219	6.36	1.3	-5	2.4
3477.67	-0.362059	-2.63389	10.55	0.8	-5.8	6.6
3406.48	0.706905	-1.80743	8.22	1.3	-5.6	7.3
3359.74	2.58234	-0.170245	10.88	1.5	-2.5	8.5
3353.39	-5.69432	-8.37166	9.75	1.8	-8.4	-1.6
3358.87	-6.36001	-9.2378	10.52	1.8	-8.9	-2.3
3455.49	-8.59352	-11.2007	9.97	4.3	-10.9	-4.4
3464.74	-8.82038	-10.5555	8.57	0.8	-14.1	-3.9
3376.52	-6.42828	-7.54407	8.29	1.3	-9.6	-2.8
3449.45	-6.82916	-8.53777	8.37	2.5	-9.5	-1.8
3429.27	-7.83428	-9.61516	6.26	1	-9.1	-5.2
3542.69	-10.6049	-11.6924	11.62	0.8	-17.1	-3.3
3529.8	-8.7596	-9.45867	11.14	1.3	-14.1	-3.1
3404.93	-7.07733	-7.75235	8.14	1.3	-11.8	-3.3
3343.97	-4.66542	-5.63618	8.92	1.3	-9.5	1
3403.33	-7.15862	-9.56901	14.27	4.5	-11.3	-2.6
3350.74	-5.53328	-7.24825	2.79	1.5	-6.8	-4.2
3442.08	-7.7631	-9.49811	6.92	5.3	-9	-5.4
3366	-0.554445	-4.05507	10.84	4	-3.2	2.4
3355.37	2.47515	-0.0752055	12.62	1.3	0.4	6.6
3361.69	-1.29244	-4.95042	10.36	3	-4	2.5
3369.58	0.859188	-1.26474	5.35	0.8	-5.3	7.9
3484.85	-8.55165	-9.77626	7.13	0.8	-13.6	-2.8
3382.43	-5.41273	-7.01134	3.91	0.3	-8.8	-1.3
3344.29	-4.35405	-5.47322	5.6	0.3	-9.3	1.6
3352.94	2.24876	-1.14215	6.11	1.3	-3.8	8.6
3348.96	4.22497	-0.114848	7.9	2.3	0.3	9
3391.09	-0.932052	-2.76358	6.17	2	-4.4	2
3416.96	-4.09204	-4.62039	0.32	1	-5.7	-2
3421.67	-3.31175	-4.43208	5.34	0.5	-6.2	-0.2
3374.91	-4.4014	-5.27237	4.15	0.8	-8	-1.9
3352.69	-5.00052	-5.62458	4.91	2.3	-7.4	-2.6
3394.97	-4.12427	-5.71038	6.11	3.5	-9.2	1.9
3347.86	-4.56311	-7.03385	10.28	2	-8.8	-0.2
3368.01	-3.43961	-4.94071	10.1	1.3	-6.7	0
3359.48	-3.99589	-5.43471	8.26	0.8	-5.5	-1.2
3449.57	-8.49483	-9.61432	9.82	1	-10.8	-4.8
3490.25	-6.82307	-8.24653	7.64	1	-9.7	-1.9
3351.27	-6.7376	-8.7717	9.58	3.5	-9.7	-3.7
3411.64	-1.99753	-3.60749	7.4	1.5	-3.6	0.1
3387.94	-3.03596	-4.76527	5.96	1.3	-4.5	-0.3
3419.8	-3.27395	-4.88677	4.37	0.3	-6.1	-1.2
3539.85	-2.48648	-4.59715	11.84	1.3	-6.4	1
3416.16	-0.44688	-4.14646	12.55	1.3	-3.2	3
3357.43	-4.85879	-7.59549	13.2	2.3	-6.8	-2.4
3344.09	-5.25024	-8.00385	14.02	3.8	-8.4	-2.1
3415.9	-1.71081	-4.29647	9.35	1.5	-4.4	2.8
3398.17	-0.632342	-3.76004	8.19	1.6	-5.6	5.4
3357.48	-0.00196833	-3.61009	8.35	3.1	-4.4	4.8
3380.23	0.538865	-3.74208	9.2	2.3	-2.1	4.2
3349.89	-0.431638	-3.15011	5.74	0.9	-5	4.6
3352.63	2.16082	-0.465749	4.96	1.3	-2.6	6.6
3395.05	-9.00138	-11.6968	10.42	3.7	-11.5	-6.2
3352.32	-6.02439	-9.39529	7.58	2.8	-8.6	2.1
3359.58	-5.57855	-8.38617	8.2	1.6	-8.4	-2.6
3416.86	-1.6956	-5.84527	11.44	1.9	-5.2	2.7
3360.12	0.253961	-3.80007	9.22	1.6	-5.4	7.1
3426.08	1.28405	-1.81465	12.33	1.6	-1.3	5.4

## Sheet: Commercial-Cooling
		dry bulb temperature		DBT
		wet bulb temperature		WBT
		solar radiation		SR
		wind speed		WS
		minimum temperature		MIT
		maximum temperature		MAT
energy consumpiton	DBT	WBT	SR	WS	MIT	MAT
1320.1	30.1089	27.8481	20.56	1.5	27	33.9
1360.38	30.6394	27.2744	25.39	3.8	27.8	34.3
1340.83	30.4812	26.3755	16.7862	3.5	26.9	34.8
1445.37	31.0041	27.0127	17.0284	3	26.5	35.4
1204.59	31.0033	26.6024	23.33	4	27.4	34.6
1223.83	29.6514	26.6204	20.54	2.8	27.9	33.9
1296.23	28.1163	26.0116	13.23	1.3	23.9	32.2
1330.26	29.5132	26.631	15.7862	1.5	26.1	33.2
1196.99	28.961	26.5392	14.2	2	26	32.4
1252.95	30.2662	27.0654	19.49	1.8	26.6	34.8
1235.42	30.7364	26.9039	24.9	5	27.6	34.3
1195.5	28.5405	25.4919	15.32	2	26.5	32.1
1273.67	27.8545	25.7276	15.99	0.8	24.1	31.4
1300.09	28.9607	26.7732	12.87	1.8	26.6	32.1
1364.96	30.305	26.98	18.85	3.3	26.3	34.3
1328.18	30.7967	26.2563	22.95	4.5	27	34.8
1378.91	28.5972	26.2217	18.36	2	24.4	33.8
1328.36	30.8564	26.7973	11.65	1.5	25.4	36.3
1218.31	30.0776	26.5195	17.91	3	27.8	34.5
1287.42	28.2028	26.1584	10.11	1.8	25.6	32.7
1327.69	29.6696	25.776	18.94	1.3	23.5	35.2
1303.38	30.7649	25.967	20.16	2.8	27	35
1322.53	29.8914	26.2969	20.06	2.3	25.1	35
1247.98	28.6238	25.0038	26.22	2.5	23.9	33.9
1219.64	29.8995	25.0819	25.5	2.5	25.5	34.2
1380.24	29.78	27.2342	20.47	1.5	27.2	33
1257.4	29.0201	26.1558	18.08	1.3	25.6	32.5
1254.56	29.6673	25.6278	19.72	1.5	24.9	33.8
1215.15	27.7708	25.3497	22.91	0.8	26	30.5
1281.16	28.6558	25.8907	20.96	1.5	23.5	33.6
1254.06	29.5301	25.6355	17.95	1.5	24.1	35.6
1311.09	31.1415	27.7638	20.66	2.5	26.6	36.7
1203.21	28.2585	24.8744	15.5	1.8	24.8	32.4
1314.23	29.5164	25.8683	18.76	2	25.4	33.9
1202.9	27.1019	24.8028	14.14	2.3	23.2	31.1
1387.89	29.6176	27.138	17.6953	1.5	24.5	34.2
1211.32	30.3407	26.8675	16.91	1.8	27.3	33.8
1205.48	27.1216	25.3674	11.82	0.5	23.4	30.4
1204.42	30.8408	27.0174	18.27	1.5	27.5	34.6
1333.8	28.1487	26.2425	10	1	25	32.8
1213.48	28.7274	26.6562	21.37	0.8	24.9	33.3
1336.84	30.9237	27.9268	20.94	2.3	28	35.2
1277.42	31.0153	26.556	20.5	1.8	27.6	34.4
1511.98	31.9805	27.8548	18.97	1.8	29.2	35.9
1400.94	29.5366	26.6764	16.11	1.8	26.5	34.4
1279.08	31.0288	27.4841	20.67	1	24.5	35.5
1240.05	30.119	26.9968	19.3	1.3	26.5	34
1233.84	29.7713	26.5209	19.75	1	26.9	32.9
1415.63	30.5152	27.3174	19.34	1.5	28	34.6
1211.2	30.2418	25.0141	23.02	1	27.2	34
1234.52	30.3418	26.6064	18.39	1.8	26.8	33.6
1267.18	28.1408	25.7926	15.76	1	26	31.1
1465.95	29.1106	26.9294	15.13	1.5	25.4	33.2
1421.24	30.3926	27.7733	14.82	0.5	26.9	33.6
1281.5	28.9848	25.6087	21.74	1.3	24.6	33.8
1373.3	29.0651	26.7959	10.19	2.5	25.5	32.7
1268.36	29.2557	26.5961	12.88	2.3	27.1	33.5
1234.23	27.6951	25.332	13.37	0.8	25.1	32.6
1204.87	29.2984	25.612	20.21	1.3	24.7	33.7
1198.25	31.4024	27.1042	16.12	2	27.5	35.4
1358.6	28.9543	27.1467	13.6963	1.3	27.1	32
1215.29	26.8767	25.7413	15.652	1	26.2	30.4
1227.52	29.2041	25.5381	15.01	1.5	25.9	32.3
1265.08	29.439	25.4331	20.12	2	26	33.1
1400.16	30.4766	27.209	17.55	2.3	25.9	35.3
1395.23	31.6708	27.2912	19.6	1.5	28.6	36.3
1242.13	31.6075	27.0029	18.83	1.3	28.4	36.3
1230.81	29.0739	26.0279	15.1	1.5	24	34.3
1244.92	28.8973	25.8101	15.97	1.5	24.1	36.7
1295.61	28.486	25.6721	15.7863	0.5	25.1	33.6
1220.91	29.2587	25.7004	15.25	1.3	25.3	33.9
1225.75	29.4984	25.2732	14.85	0.5	25.5	33.7
1282.25	29.8784	26.3058	15.89	2.8	26.9	34.6
1276.24	29.839	25.5912	20.77	2	26.4	36.2
1273.73	29.4603	26.247	15.91	2	25	34.4
1248.75	27.4434	26.0176	9.21	1.5	24.2	31.2
1348.91	28.5214	26.3566	17.84	2.3	25.1	33.2
1236.44	29.2211	24.5756	22.34	2	23.7	34.9
1196.78	30.6436	26.2115	16.9	1	26.9	35.1
1261.09	27.9347	25.5641	20.76	0.5	24.2	31.9
1208.44	27.981	24.5303	14.31	1.3	23.5	33.8
1225.99	27.5427	24.8932	20.91	1.8	22.5	32.7
1241.04	28.8427	25.6692	15.93	1.8	25.6	32.9
1293.8	29.3659	26.1059	19.83	1.3	25	33.6
1283.99	31.5163	27.3196	22.15	0.8	26.4	37.3
1317.46	33.2355	27.4408	22.82	2.3	28.2	39.5
1254.08	29.834	25.8251	18.57	1.3	25.1	33.7
1429.29	31.602	27.1521	16.84	0.8	27.1	35.8
1490.25	32.6283	27.4688	19	1.5	27.7	37.8
1303.02	33.2855	27.6684	20.84	2.5	29	38.4
1356.43	32.7109	26.9896	26.64	2	27.4	38.1
1197.87	30.7804	25.4176	17.3	1	25	35.7
1206.22	32.6293	26.5582	19.51	2.3	26.5	39.2
1208.36	30.9805	25.3387	25.45	2.5	25.1	36.8
1363.75	32.526	26.5078	26.21	1.3	26.8	37.5
1371.47	30.79	26.8181	25.72	2.5	27.5	35.1
1248.17	29.1884	26.2503	12.9	1.5	25.4	32.7
1408.09	30.7394	27.3475	20.53	2	27.6	33.6
1212.83	28.1072	26.5756	8.52	1.3	25	31.4
1268.11	27.435	26.053	16.03	1.5	25.5	30.9
1209.95	30.0288	27.056	17.13	0.8	26.7	34.5
1224.04	27.1393	24.778	16.63	0.5	22.4	32.8
1270.61	28.4671	24.7818	22.19	0.8	23	32.7
1237.69	30.3021	25.0105	19.38	0.8	25.8	34.5
1213.49	27.9254	25.802	16.01	1	25.1	32.5
1329.4	29.2633	26.7977	17.76	1.5	26	33.1
1285.78	30.689	27.8816	17.76	0.3	27.1	34.5
1278.39	29.9271	26.8708	19.75	0	25.6	34.4
1404.03	33.1184	28.2423	20	1.3	26.8	39.4
1364.83	33.2691	26.2129	29.15	2.3	25.8	41
1304.73	29.9457	25.8252	27.33	1.3	27.2	36.5
1212.84	29.6143	26.6753	18.96	1	25.8	34
1377.46	32.124	28.2658	21.84	0.5	27.9	36.5
1440.5	32.5163	28.7865	16.96	1.5	29.3	36.5
1464.26	31.9995	28.979	13.48	1.3	28.5	35.4
1322.5	28.7245	26.6615	19	2.8	23.6	34.4
1355.15	28.3318	26.4318	16.28	0.8	24.4	32.9
1217.02	29.8445	26.9665	13.43	0.8	25.9	34.1
1262.85	29.6665	26.006	22.85	1.3	25.1	35.4
1298.52	30.365	26.6584	24.67	1	26.2	34.9
1324.72	30.3739	26.4335	13.07	1.5	26.7	34.5
1340.68	31.3029	26.6779	23.08	1.8	28	35.1
1230.83	28.7519	25.8172	14.3	1.8	26.3	31.3
1288.56	31.5981	26.1327	22.09	1.7	27.4	35.9
1391.38	29.4468	27.0413	12.63	0.9	26.2	33.8
1419.78	30.7538	28.137	5.68	1.3	29.3	33.1
1320.11	31.9967	27.6879	15.59	1.8	27.5	36
1279.05	31.8788	27.201	16.67	1.4	28.6	36.1
1228	27.6878	25.7239	12.69	2.1	25.2	31.6
1220.83	29.0937	25.8894	17.67	1.3	25.7	32.8
1254.83	29.683	26.4593	12.57	1.6	27.3	32.4
1283.8	30.0567	26.085	14.76	1.4	27.1	33.2
1364.53	31.1627	26.8641	15.42	1.3	28.4	34.6
1247.6	31.2888	26.311	17.78	0.7	28.2	34.2
1312.74	31.4251	26.3498	22.87	0.8	28.2	35.1
1429.25	32.0418	27.2164	20.96	0.9	27.9	36.5
1376.1	33.0487	28.5138	16.02	0.6	30.5	36.5
1243.54	31.3673	27.2637	14.98	1.5	28.3	37.5

## Sheet: Commercial-Heating
		dry bulb temperature		DBT
		wet bulb temperature		WBT
		solar radiation		SR
		wind speed		WS
		minimum temperature		MIT
		maximum temperature		MAT
energy consumpiton	DBT	WBT	SR	WS	MIT	MAT
989.831	-4.14678	-4.99654	2.46	6	-7.9	-1.3
944.27	-3.58624	-4.42337	0.8	1.3	-4.6	-1.9
946.082	-7.61936	-10.3969	11.24	8.5	-9.3	-5
917.251	-7.3089	-10.1568	13.23	6.5	-10.9	-1.7
956.183	-8.31728	-11.0951	14.59	7	-11.9	-4.4
1051.93	-5.4093	-6.10989	0	5	-6.4	-0.6
940.204	-3.6512	-6.23648	1.77	2.5	-5.2	-0.4
1041.52	-8.7621	-11.0704	10.08	3.3	-13	-4.5
1030.74	-8.32246	-10.0658	8.75	1.8	-13	-4
973.194	-6.02589	-8.0463	5.41	1.3	-10.6	-2
934.782	-6.91689	-9.60125	10.06	4.8	-9.2	-3.8
965.254	-6.27987	-8.59045	6.13	4.5	-8.1	-2.7
912.462	-5.42686	-7.57415	6.28	0.8	-10.8	2.1
995.099	-6.65296	-9.36282	7.82	6.8	-9	2.3
911.811	-8.55463	-10.9939	9.83	2	-13.5	-3
947.047	-6.84061	-8.65943	5.9	0	-11.6	-0.7
897.919	-5.99205	-8.18432	5.88	0	-11.1	-1.1
892.571	-7.77343	-10.5633	15.31	4.5	-11.7	-2.9
907.412	-6.34936	-9.39802	11.02	3.5	-8.4	-3.6
977.529	-6.1505	-7.59671	6.2	1	-8	-4
921.79	-6.38672	-8.39654	8.2	1.3	-11.7	-0.1
907.671	-5.20551	-8.61877	8.69	4	-6.1	-3.3
991.064	-6.56705	-9.69257	9.33	2.5	-9.2	-3.8
1022.2	-7.29376	-9.61114	6.71	0.5	-11.6	-2.6
1021.84	-7.21676	-10.3099	8.96	3	-10.4	-4.2
988.083	-6.40565	-8.56275	5.73	0.8	-10.2	-2.7
965.483	-5.92358	-7.89216	5.85	1.3	-10.1	-1.1
920.162	-5.5349	-9.04874	10.17	4.5	-8	-3
1006.69	-7.67339	-10.5053	10.4	2	-13.6	-2.1
904.785	-3.69075	-4.56626	3.3	0.8	-4.8	-2.7
1005.3	-4.75474	-6.90393	2.21	4.5	-6.2	-3.1
920.46	-5.40772	-7.49085	4.84	1.3	-9.6	-0.4
1095.47	-6.13387	-9.00265	5.03	2.8	-8.2	-0.5
1074.77	-7.80336	-10.6812	8.1	4	-10	-5.7
1025.38	-6.82157	-9.81839	7.5	4	-8.4	-4.5
960.599	-6.88597	-9.38784	6.98	1.5	-10.7	-2.4
895.172	-5.21764	-8.42947	6.82	2.8	-7.6	-2.4
1119.14	-7.6491	-10.0859	6.26	2.5	-10.6	-3.8
942.994	-6.75618	-9.3666	7.67	1.3	-10.7	-1.9
1113.98	-6.17145	-6.7806	0.58	1.8	-11.5	-1.8
1008.95	-9.65387	-11.2708	9.12	1.5	-17.8	-2.5
946.662	-7.75329	-8.8896	7.94	1	-13.4	-1.2
1027.5	-7.07478	-9.50614	6.33	3.3	-10.4	-4.2
1086.65	-7.0438	-10.0232	8.39	4.3	-8.9	-3.1
1052.68	-8.56524	-10.7361	8.72	1.5	-12.5	-4.3
1077.73	-6.29263	-7.52286	2.06	2.8	-8.8	-3.7
1067.35	-4.49034	-5.02029	0	1	-5.5	-4
889.779	-3.55753	-4.22562	1.47	2	-6.2	-1.8
1017.48	-3.53072	-4.28995	0.62	2	-4.4	-2
1259.62	-7.74577	-9.4862	2.67	1.5	-9	-5.4
1085.94	-7.43047	-8.89953	8.13	1.3	-10.2	-3.9
1039.78	-5.72945	-7.28074	3.77	1.5	-8.3	-2.6
1006.6	-6.13258	-8.38407	3.75	3.8	-7.3	-2.9
1184.23	-9.30515	-11.1853	8.43	3.5	-11.7	-7.2
1190.76	-10.0905	-11.6641	8.5	2.3	-13.1	-6
1123.99	-8.64665	-10.533	7.7	3	-12.7	-6.2
1197.07	-8.65168	-10.5361	4.77	2.8	-11.7	-5.3
1016.12	-8.08415	-9.36493	8.41	2.3	-12.7	-2.3
973.335	-8.34785	-10.0719	5.86	5.3	-10.6	-3.8
1096.81	-10.9607	-13.3892	8.27	4.8	-14.5	-7.1
942.203	-7.37948	-9.97097	7.96	1.3	-13.3	0.2
897.428	-4.48833	-6.45279	2.97	1.8	-7.4	-2.3
1026.24	-6.86271	-7.57958	6.44	1.8	-9.3	-3.1
1142.87	-9.7851	-10.5743	8.67	1	-14.7	-3.7
1208.56	-6.3361	-6.90103	0	0.5	-11.6	-4.4
1142.11	-4.70061	-5.2114	0	1.8	-5.8	-2.9
1035.68	-5.34186	-6.06957	0.51	1	-6.4	-3.7
1046.04	-5.64648	-5.81047	0	1.3	-10	-3
915.494	-5.77972	-6.9739	6.46	3.5	-8.1	-2
1093.41	-5.36074	-6.18636	0	2.8	-6.8	-4
1158.58	-7.14314	-8.08082	3	4	-9	-4.8
1226.73	-9.89619	-11.904	10.72	4.3	-11.6	-6
1178.6	-10.4927	-12.1006	10.82	2.3	-16.4	-5.7
929.352	-3.58847	-4.66041	1.49	2.8	-4.3	-1.3
1019.95	-5.96666	-6.32118	1.98	1.5	-9.5	-3.3
913.094	-4.73099	-5.27926	5.36	1.3	-7.3	-1.6
995.998	-8.86085	-11.4417	9.29	6.5	-11.9	-5.9
891.294	-6.88849	-9.56175	8.44	1.8	-11	-1.4
1020.55	-8.59352	-11.2007	9.97	4.3	-10.9	-4.4
1042.28	-8.82038	-10.5555	8.57	0.8	-14.1	-3.9
1041.04	-6.42828	-7.54407	8.29	1.3	-9.6	-2.8
1076.44	-5.47237	-6.17938	2.58	1	-8.4	-2.8
958.523	-2.79902	-3.14946	0	2.3	-4.5	-1.4
1042.09	-6.82916	-8.53777	8.37	2.5	-9.5	-1.8
1115.92	-7.83428	-9.61516	6.26	1	-9.1	-5.2
1091.3	-10.6049	-11.6924	11.62	0.8	-17.1	-3.3
1035.84	-8.7596	-9.45867	11.14	1.3	-14.1	-3.1
1090.68	-7.07733	-7.75235	8.14	1.3	-11.8	-3.3
931.411	-3.48639	-4.74319	3.14	2.8	-5.4	3.1
1041.42	-5.53328	-7.24825	2.79	1.5	-6.8	-4.2
1075.55	-7.7631	-9.49811	6.92	5.3	-9	-5.4
1008.1	-3.66855	-4.55546	2.53	1.5	-6.1	-1.8
929.02	-7.42602	-9.69335	10.1	3	-10.1	-4.1
943.102	-7.67408	-9.65253	9.39	1.3	-12	-2.7
1003.29	-5.89974	-6.28336	5.14	1.3	-9.4	-0.9
927.889	-2.64778	-3.2478	1.15	1	-5.3	-1.5
909.047	-2.67268	-3.09065	1.05	0.8	-4	-1.5
1104.97	-8.92513	-11.1305	8.78	2.5	-11.2	-5
1076.12	-8.81034	-10.4381	7.45	1	-13.7	-4.6
1093.93	-8.73983	-10.1471	6.87	0.8	-13	-4.6
1050	-8.55165	-9.77626	7.13	0.8	-13.6	-2.8
996.291	-5.41273	-7.01134	3.91	0.3	-8.8	-1.3
1111.61	-5.75655	-7.82822	2.62	2.5	-7.4	-3.2
1053.89	-7.20471	-9.38829	5.83	1	-8.9	-4.8
1079.33	-6.83538	-8.75691	4.73	2.3	-8.8	-4.3
1034.03	-7.63136	-9.42368	8.59	4	-9.2	-5.2
1140.12	-9.50895	-11.817	8.97	4.5	-12.3	-6.9
1044.91	-7.45622	-9.7131	8.73	2	-12.9	-2.4
1003.53	-4.51132	-6.63248	2.09	2.5	-6.3	-0.8
936.652	-6.27408	-8.59878	8.7	3.5	-9.9	-2.5
996.32	-3.90984	-4.25314	0.96	2.8	-4.4	-3.1
966.73	-6.66003	-8.49872	9.3	5.5	-9	-3.5
1066.43	-8.90355	-11.002	8.8	1.8	-11.9	-5.5
1038.55	-4.09204	-4.62039	0.32	1	-5.7	-2
903.578	-4.4014	-5.27237	4.15	0.8	-8	-1.9
944.369	-5.00052	-5.62458	4.91	2.3	-7.4	-2.6
950.068	-6.00176	-6.95026	5.99	2	-10.7	-2.4
1058.96	-8.52041	-10.3834	10.87	3.3	-10.5	-5
981.288	-8.19924	-10.1138	10.88	4.5	-12.2	-4.1
947.006	-8.0595	-10.1726	11.58	2.5	-11.4	-4.1
987.706	-8.49483	-9.61432	9.82	1	-10.8	-4.8
996.502	-6.82307	-8.24653	7.64	1	-9.7	-1.9
1084.58	-9.07019	-10.6174	10.89	3.3	-11.5	-6
1155.51	-10.0023	-12.0315	12.38	2.3	-12	-7.8
1044.61	-9.69731	-11.5322	11.91	1.3	-14.9	-5.3
1083.95	-7.9584	-8.89737	6.58	0.5	-13	-4.3
1123.44	-5.93227	-6.41932	1.86	2.8	-7.4	-4.1
924.426	-4.59818	-5.55565	7.2	2	-6.1	-1.1
1096.98	-5.62248	-5.88282	2.22	1	-8.3	-3.5
1077.57	-4.46127	-4.86092	1.85	1	-5	-3.4
1177.49	-8.73141	-9.23275	5.95	4	-10.3	0.1
1154.98	-8.44585	-9.00527	7.38	2.8	-9.9	-6.7
1237.61	-8.29945	-8.73585	3.89	2.5	-8.7	-7.4
1110	-7.30672	-8.2771	6.88	1	-8.6	-5.4
899.21	-3.60716	-3.91625	0.78	1.3	-6.9	-1.8
905.887	-1.55723	-1.69868	0.3	1.3	-2.4	-0.8
904.954	-3.28726	-4.16025	3.33	1.8	-4.6	-0.1
971.478	-4.93818	-6.19231	4.18	2.3	-8.1	-3.4
942.129	-8.45557	-10.9817	13.55	2	-11.8	-4.8
993.729	-4.36769	-6.37492	2.71	2.3	-5.9	-1.5
930.39	-4.74887	-6.80446	4.64	1	-7	-2.5
946.939	-5.29686	-6.74213	4.56	1.3	-7.7	-2.8
901.61	-4.85097	-6.13775	5.29	0.3	-7.8	-2.3
912.85	-5.54062	-8.08415	7.13	2.5	-7.5	-3.9
984.939	-5.9029	-8.57962	4.19	2.8	-8.4	-2.4
916.142	-4.67417	-6.40855	2.28	1.2	-7.5	-1.7
895.365	-3.35044	-4.48801	2.5	1.3	-4.7	-1.6
1111.89	-5.55806	-6.8184	0.06	2.9	-6.8	-3
918.584	-3.12417	-4.10928	3.3	1.1	-5.5	-0.9
1063.38	-9.45836	-11.8537	12.26	2.6	-12.7	-5.3
929.699	-4.94097	-7.52184	5.01	2.1	-6.1	-3.5
904.44	-4.75959	-6.18333	4.43	1.1	-6.8	-2.1
907.453	-2.91801	-4.51453	2.65	2	-5.1	-1.2
1267.91	-8.0999	-9.90414	4.32	4.6	-11	0.5
892.685	-7.04802	-9.41874	7.7	1.7	-13.1	-0.9
973.702	-9.00138	-11.6968	10.42	3.7	-11.5	-6.2
893.613	-6.02439	-9.39529	7.58	2.8	-8.6	2.1
961.525	-6.08832	-6.71171	0	2.4	-10	-4.3
1120.96	-9.92178	-11.4268	8.75	3.5	-11	-8
1273.81	-10.9099	-12.8081	9.73	2.2	-13.1	-8
1273.49	-10.0167	-11.9232	8.27	1.1	-12.2	-7.2
1184.31	-8.55245	-10.2991	8.54	0.8	-11.1	-5
1153.13	-7.24567	-8.92107	4.82	0.7	-10.5	-4.4
971.587	-5.78366	-7.46052	8.08	1.5	-8.7	-2.4
1008.76	-5.43816	-7.12047	5.57	0.9	-9.3	-1.4
916.305	-4.93154	-7.88517	8.96	2.2	-7.8	-2.4
1202.88	-8.33224	-10.8114	10.4	4.1	-10.2	-4.7
1073.88	-8.26016	-10.5654	10.26	1.9	-11.4	-3.3
960.5	-5.13635	-7.66	7.74	1.5	-8.7	-1
968.207	-7.02165	-10.0773	9.86	1.7	-10.3	-3.7
889.524	-5.40814	-8.70329	8.87	2.5	-6.9	-2.7

## Sheet: Residential-Heating
		dry bulb temperature		DBT
		wet bulb temperature		WBT
		solar radiation		SR
		wind speed		WS
		minimum temperature		MIT
		maximum temperature		MAT
energy consumpiton	DBT	WBT	SR	WS	MIT	MAT
321.089	-6.70643	-8.97639	7.75	1.3	-11.9	-1.6
311.834	-5.76007	-7.34263	8.33	1.5	-10.7	0.6
320.408	-6.09035	-8.02111	11.74	4	-11.9	-1.3
339.718	-7.61936	-10.3969	11.24	8.5	-9.3	-5
345.52	-7.3089	-10.1568	13.23	6.5	-10.9	-1.7
335.407	-6.48843	-8.54661	11.93	3.3	-12.7	2
325.195	-5.79901	-7.45684	11.27	2.3	-11.4	1.8
344.989	-8.31728	-11.0951	14.59	7	-11.9	-4.4
363.129	-8.77863	-11.4332	18.74	5.5	-13.5	-2.9
322.74	-6.50681	-8.95814	10.81	4.5	-9.2	-3.5
322.552	-6.21664	-7.28577	9.45	1.3	-11	-0.7
354.639	-8.7621	-11.0704	10.08	3.3	-13	-4.5
359.311	-8.32246	-10.0658	8.75	1.8	-13	-4
328.162	-6.02589	-8.0463	5.41	1.3	-10.6	-2
326.553	-6.91689	-9.60125	10.06	4.8	-9.2	-3.8
332.044	-6.41521	-8.92765	10.63	3.5	-9	-2.8
326.736	-6.27987	-8.59045	6.13	4.5	-8.1	-2.7
333.529	-6.79347	-9.35451	11.88	4.3	-10.7	-1.4
314.903	-5.42686	-7.57415	6.28	0.8	-10.8	2.1
313.606	-5.78124	-8.96846	13.66	3.5	-8.7	-2.2
313.915	-5.68605	-8.30584	10.89	1.5	-9.5	-0.3
358.049	-8.55463	-10.9939	9.83	2	-13.5	-3
341.692	-6.84061	-8.65943	5.9	0	-11.6	-0.7
317.239	-5.99205	-8.18432	5.88	0	-11.1	-1.1
334.393	-7.77343	-10.5633	15.31	4.5	-11.7	-2.9
321.149	-6.34936	-9.39802	11.02	3.5	-8.4	-3.6
338.211	-7.23346	-9.97956	14.59	3.5	-11.7	-1.6
324.761	-6.33631	-8.12009	7.18	2.3	-10.9	-0.9
313.871	-5.93834	-8.52821	7.54	0.8	-8.5	-1.7
314.834	-5.55629	-7.20192	6.68	0.5	-10.6	0
316.914	-6.38672	-8.39654	8.2	1.3	-11.7	-0.1
318.934	-5.83337	-8.55114	9.58	1.8	-11.9	1.3
318.853	-6.27529	-8.39811	7.8	0.8	-10.9	-0.3
320.005	-6.56705	-9.69257	9.33	2.5	-9.2	-3.8
338.423	-7.29376	-9.61114	6.71	0.5	-11.6	-2.6
332.126	-7.21676	-10.3099	8.96	3	-10.4	-4.2
326.47	-6.40565	-8.56275	5.73	0.8	-10.2	-2.7
314.787	-5.92358	-7.89216	5.85	1.3	-10.1	-1.1
340.063	-7.67339	-10.5053	10.4	2	-13.6	-2.1
321.03	-5.60676	-8.75858	8.47	3	-12.4	1.4
312.108	-5.7837	-9.28649	10.77	4.5	-9.6	-1.3
339.685	-7.80336	-10.6812	8.1	4	-10	-5.7
336.041	-6.82157	-9.81839	7.5	4	-8.4	-4.5
333.175	-6.88597	-9.38784	6.98	1.5	-10.7	-2.4
325.734	-6.16737	-8.42083	7.74	0.5	-10.2	-0.7
337.74	-7.6491	-10.0859	6.26	2.5	-10.6	-3.8
333.459	-6.75618	-9.3666	7.67	1.3	-10.7	-1.9
317.04	-5.45366	-7.39381	8.21	0.8	-10.3	1.1
373.816	-9.65387	-11.2708	9.12	1.5	-17.8	-2.5
355.058	-7.75329	-8.8896	7.94	1	-13.4	-1.2
333.411	-7.07478	-9.50614	6.33	3.3	-10.4	-4.2
313.548	-5.03588	-7.27491	8.06	1.3	-10	0.5
316.857	-7.0438	-10.0232	8.39	4.3	-8.9	-3.1
358.757	-8.56524	-10.7361	8.72	1.5	-12.5	-4.3
320.34	-6.29263	-7.52286	2.06	2.8	-8.8	-3.7
315.011	-6.46064	-8.74757	12.31	2.5	-8.7	-3.2
312.477	-4.5533	-7.09412	10.8	2.5	-11.1	3.3
328.981	-7.74577	-9.4862	2.67	1.5	-9	-5.4
340.477	-7.43047	-8.89953	8.13	1.3	-10.2	-3.9
314.158	-5.72945	-7.28074	3.77	1.5	-8.3	-2.6
318.898	-6.18075	-9.41159	13.98	5.5	-10.1	-2.9
312.363	-5.48131	-8.9078	13.81	3	-9.1	-0.3
323.484	-6.33078	-9.46524	15.08	3.3	-10.4	-1.7
356.605	-9.30515	-11.1853	8.43	3.5	-11.7	-7.2
381.185	-10.0905	-11.6641	8.5	2.3	-13.1	-6
367.006	-8.64665	-10.533	7.7	3	-12.7	-6.2
360.141	-8.65168	-10.5361	4.77	2.8	-11.7	-5.3
353.861	-8.08415	-9.36493	8.41	2.3	-12.7	-2.3
324.2	-5.74108	-7.07189	8.05	1.8	-11.3	0.3
324.049	-8.34785	-10.0719	5.86	5.3	-10.6	-3.8
385.303	-10.9607	-13.3892	8.27	4.8	-14.5	-7.1
350.464	-7.37948	-9.97097	7.96	1.3	-13.3	0.2
312.121	-5.8255	-8.00609	6.95	1	-11.3	-0.3
316.251	-5.89064	-8.96228	11.35	3.8	-11.4	-0.5
316.548	-6.86271	-7.57958	6.44	1.8	-9.3	-3.1
369.536	-9.7851	-10.5743	8.67	1	-14.7	-3.7
345.041	-6.3361	-6.90103	0	0.5	-11.6	-4.4
320.857	-4.70061	-5.2114	0	1.8	-5.8	-2.9
316.95	-5.10027	-7.00067	10.91	2.3	-8.4	-2.3
323.189	-7.32557	-8.49392	8.85	1.3	-14.3	-1.2
318.345	-5.64648	-5.81047	0	1.3	-10	-3
335.785	-7.14314	-8.08082	3	4	-9	-4.8
370.84	-9.89619	-11.904	10.72	4.3	-11.6	-6
397.831	-10.4927	-12.1006	10.82	2.3	-16.4	-5.7
327.754	-5.26275	-6.38307	7.32	0.5	-11	0.9
314.355	-5.96666	-6.32118	1.98	1.5	-9.5	-3.3
311.472	-5.73084	-8.30147	8.65	2.3	-10.5	-0.7
347.929	-8.86085	-11.4417	9.29	6.5	-11.9	-5.9
337.3	-6.88849	-9.56175	8.44	1.8	-11	-1.4
314.736	-5.49135	-7.20177	8.58	0.8	-10.8	0.4
317.554	-5.66502	-7.55331	7.97	1.3	-10.5	0
321.671	-6.36001	-9.2378	10.52	1.8	-8.9	-2.3
354.138	-8.59352	-11.2007	9.97	4.3	-10.9	-4.4
366.837	-8.82038	-10.5555	8.57	0.8	-14.1	-3.9
326.17	-6.42828	-7.54407	8.29	1.3	-9.6	-2.8
314.96	-5.47237	-6.17938	2.58	1	-8.4	-2.8
314.053	-6.82916	-8.53777	8.37	2.5	-9.5	-1.8
339.466	-7.83428	-9.61516	6.26	1	-9.1	-5.2
383.6	-10.6049	-11.6924	11.62	0.8	-17.1	-3.3
367.569	-8.7596	-9.45867	11.14	1.3	-14.1	-3.1
341.314	-7.07733	-7.75235	8.14	1.3	-11.8	-3.3
323.121	-6.66629	-7.62294	11.97	1.3	-12.7	-0.3
336.311	-7.7631	-9.49811	6.92	5.3	-9	-5.4
317.332	-5.32612	-7.48784	8.06	3.5	-9	-0.8
336.56	-7.42602	-9.69335	10.1	3	-10.1	-4.1
346.731	-7.67408	-9.65253	9.39	1.3	-12	-2.7
340.469	-7.06623	-9.17447	9.95	2.5	-12	-3.3
327.826	-6.21172	-8.73009	9.68	1.8	-9.8	-2.2
314.714	-6.61999	-9.6141	10.28	3	-9.6	-2.5
314.294	-5.08673	-8.06389	9.59	1.3	-9.5	0.9
345.575	-8.92513	-11.1305	8.78	2.5	-11.2	-5
360.568	-8.81034	-10.4381	7.45	1	-13.7	-4.6
361.71	-8.73983	-10.1471	6.87	0.8	-13	-4.6
359.383	-8.55165	-9.77626	7.13	0.8	-13.6	-2.8
318.111	-5.41273	-7.01134	3.91	0.3	-8.8	-1.3
330.362	-7.20471	-9.38829	5.83	1	-8.9	-4.8
328.534	-6.83538	-8.75691	4.73	2.3	-8.8	-4.3
335.456	-7.63136	-9.42368	8.59	4	-9.2	-5.2
369.465	-9.50895	-11.817	8.97	4.5	-12.3	-6.9
349.515	-7.45622	-9.7131	8.73	2	-12.9	-2.4
319.298	-6.58167	-9.04924	8.21	4.8	-9	-4.1
317.392	-5.78087	-8.20049	7.47	1.3	-8.8	-2.5
324.835	-6.27408	-8.59878	8.7	3.5	-9.9	-2.5
313.031	-6.66003	-8.49872	9.3	5.5	-9	-3.5
363.065	-8.90355	-11.002	8.8	1.8	-11.9	-5.5
333.762	-6.31124	-8.19566	7.84	0.8	-10.6	-0.6
342.694	-8.52041	-10.3834	10.87	3.3	-10.5	-5
359.458	-8.19924	-10.1138	10.88	4.5	-12.2	-4.1
324.207	-5.58108	-7.83252	11.58	2.3	-8.8	-1.2
319.358	-6.31515	-8.60692	11.38	5	-9.1	-2.5
349.557	-8.0595	-10.1726	11.58	2.5	-11.4	-4.1
331.585	-6.41918	-8.45098	10.05	2	-10.2	-1.8
311.974	-5.53571	-7.65092	7.88	1.8	-8.6	-1.6
344.579	-8.49483	-9.61432	9.82	1	-10.8	-4.8
337.307	-6.82307	-8.24653	7.64	1	-9.7	-1.9
361.489	-9.07019	-10.6174	10.89	3.3	-11.5	-6
382.933	-10.0023	-12.0315	12.38	2.3	-12	-7.8
377.857	-9.69731	-11.5322	11.91	1.3	-14.9	-5.3
360.146	-7.9584	-8.89737	6.58	0.5	-13	-4.3
312.998	-5.93227	-6.41932	1.86	2.8	-7.4	-4.1
329.972	-8.73141	-9.23275	5.95	4	-10.3	0.1
350.568	-8.44585	-9.00527	7.38	2.8	-9.9	-6.7
348.86	-8.29945	-8.73585	3.89	2.5	-8.7	-7.4
337.758	-7.30672	-8.2771	6.88	1	-8.6	-5.4
314.209	-5.64251	-7.53706	14.89	1.8	-9.5	-1.8
314.417	-6.0393	-7.43635	10.57	2.5	-9.3	-2.3
328.002	-6.7376	-8.7717	9.58	3.5	-9.7	-3.7
311.755	-7.32427	-9.68471	10.21	4.3	-9.7	-3.2
345.354	-7.9343	-10.1154	9.95	4.3	-9.9	-6.3
335.06	-6.34755	-8.92211	9.79	2.5	-9.3	-2.7
323.352	-5.68768	-7.36698	7.81	0.5	-10.4	-1.4
314.468	-5.40786	-8.47869	12.55	1.3	-9.5	-0.9
353.17	-8.45557	-10.9817	13.55	2	-11.8	-4.8
318.638	-5.49446	-8.19947	10.73	0.5	-9	-1.3
314.423	-5.77078	-8.41112	8.72	1.3	-8	-2.5
313.811	-5.54062	-8.08415	7.13	2.5	-7.5	-3.9
316.54	-5.9029	-8.57962	4.19	2.8	-8.4	-2.4
314.081	-6.59358	-9.39868	13.72	3.7	-8.8	-4.1
362.628	-9.45836	-11.8537	12.26	2.6	-12.7	-5.3
337.918	-6.34701	-8.5936	10.55	1.3	-11.2	-0.5
317.369	-8.0999	-9.90414	4.32	4.6	-11	0.5
342.172	-7.04802	-9.41874	7.7	1.7	-13.1	-0.9
353.586	-9.00138	-11.6968	10.42	3.7	-11.5	-6.2
324.403	-5.52459	-8.70016	10.3	2.7	-10	-0.2
321.737	-6.02662	-8.73705	6.41	0.8	-9.3	-2.9
364.418	-9.92178	-11.4268	8.75	3.5	-11	-8
394.056	-10.9099	-12.8081	9.73	2.2	-13.1	-8
388.752	-10.0167	-11.9232	8.27	1.1	-12.2	-7.2
363.635	-8.55245	-10.2991	8.54	0.8	-11.1	-5
344.265	-7.24567	-8.92107	4.82	0.7	-10.5	-4.4
316.371	-5.78366	-7.46052	8.08	1.5	-8.7	-2.4
311.799	-5.43816	-7.12047	5.57	0.9	-9.3	-1.4
346.873	-8.33224	-10.8114	10.4	4.1	-10.2	-4.7
365.736	-8.26016	-10.5654	10.26	1.9	-11.4	-3.3
320.795	-5.13635	-7.66	7.74	1.5	-8.7	-1
332.647	-7.02165	-10.0773	9.86	1.7	-10.3	-3.7
325.309	-6.92167	-9.82792	10.28	1.4	-9.6	-3.7
319.045	-5.78511	-8.92863	10.94	2.2	-8.6	-2.6
