# Supplementary material for: Climate Impacts on Extreme Energy Consumption of Different Types of Buildings
Source: PLoS One. 2015 Apr 29;10(4):e0124413. doi: 10.1371/journal.pone.0124413 (PMC4414602; doi:10.1371/journal.pone.0124413)
Supplement: S4 File — Hourly extreme energy consumption of different types of buildings. (XLS) [file pone.0124413.s004.xls]

## Sheet: Commercial-Heating
		dry bulb temperature		DBT
		wet bulb temperature		WBT
		solar radiation		SR
		wind speed		WS
	DBT	DBT	DBT	DBT	WBT	WBT	WBT	WBT	SR	SR	SR	SR	WS	WS	WS	WS
energy consumpiton	On time	1 hour before	2 hour before	3 hour before	On time	1 hour before	2 hour before	3 hour before	On time	1 hour before	2 hour before	3 hour before	On time	1 hour before	2 hour before	3 hour before
77.1887	-9.38884	-11.0123	-11.9	-11.9	-11.186	-12.4344	-13.1259	-13.1021	1.12126	0.761465	0.353211	0	0.3	0	0	0
78.1071	-5.73009	-6.95517	-8.2	-9.3	-7.40146	-8.16396	-9.07221	-9.97365	0.941262	0.639849	0.297778	0	1	1.7	1.3	1.7
83.2439	-7.4947	-9.19357	-10.3	-10.7	-8.59651	-9.85691	-10.6768	-10.9159	1.2036	0.819035	0.382509	0	1.7	0.3	1.7	1.7
78.0825	-5.46966	-7.4947	-9.19357	-10.3	-7.17066	-8.59651	-9.85691	-10.6768	1.44584	1.2036	0.819035	0.382509	2	1.7	0.3	1.7
84.4093	-2.83561	-2.48289	-2.2	-1.99428	-4.01959	-3.69528	-3.40389	-3.14631	0.351866	0.24235	0.117743	0.00618336	7	8.3	6	7.7
80.4971	-3.24591	-2.83561	-2.48289	-2.2	-4.37554	-4.01959	-3.69528	-3.40389	0.420792	0.351866	0.24235	0.117743	8.3	7	8.3	6
75.596	-3.70156	-3.24591	-2.83561	-2.48289	-4.76151	-4.37554	-4.01959	-3.69528	0.43284	0.420792	0.351866	0.24235	8.7	8.3	7	8.3
74.5242	-5.22011	-4.7	-4.19034	-3.70156	-6.07105	-5.61306	-5.17515	-4.76151	0.167002	0.28902	0.385148	0.43284	7	8	8.7	8.7
76.1582	-5.74744	-5.22011	-4.7	-4.19034	-6.5453	-6.07105	-5.61306	-5.17515	0.0470556	0.167002	0.28902	0.385148	8.3	7	8	8.7
77.7014	-6.28053	-5.74744	-5.22011	-4.7	-7.03897	-6.5453	-6.07105	-5.61306	0	0.0470556	0.167002	0.28902	5.3	8.3	7	8
79.17	-6.81795	-6.28053	-5.74744	-5.22011	-7.53633	-7.03897	-6.5453	-6.07105	0	0	0.0470556	0.167002	4.7	5.3	8.3	7
80.8361	-7.35825	-6.81795	-6.28053	-5.74744	-8.04042	-7.53633	-7.03897	-6.5453	0	0	0	0.0470556	5	4.7	5.3	8.3
83.3263	-7.9	-7.35825	-6.81795	-6.28053	-8.5484	-8.04042	-7.53633	-7.03897	0	0	0	0	4.3	5	4.7	5.3
75.3251	-7.76495	-7.9	-7.35825	-6.81795	-8.32282	-8.5484	-8.04042	-7.53633	0	0	0	0	4	4.3	5	4.7
76.7643	-3.7073	-5.10055	-6.3	-7.2	-6.16475	-7.13597	-8.02089	-8.7288	1.03534	0.716601	0.35357	0.0278461	1.7	2	2.3	2
75.2511	-2.79709	-3.47505	-4	-4.29189	-6.33061	-6.92825	-7.27028	-7.26737	0.85745	0.594489	0.294879	0.0258545	4	4.3	5	5.3
77.7099	-6.128	-7.46929	-8.3	-8.5	-7.15762	-8.13542	-8.73121	-8.8185	1.36725	0.949597	0.473553	0.0457714	1.3	0.7	1	1
89.5965	-6.39244	-7.8213	-8.8	-9.2	-8.22501	-9.23308	-9.89882	-10.0874	1.02348	0.712096	0.357042	0.0377289	0.3	1	0.7	1.7
81.2503	-4.73716	-6.39244	-7.8213	-8.8	-7.07866	-8.22501	-9.23308	-9.89882	1.21929	1.02348	0.712096	0.357042	2.3	0.3	1	0.7
74.9723	-6.00909	-6.90838	-7.4	-7.4	-8.703	-9.47103	-9.91743	-9.97829	1.47476	1.02792	0.518215	0.0594436	3.3	3	4.3	5
87.8277	-5.45503	-6.66794	-8	-9.3	-6.53812	-7.50342	-8.64417	-9.82429	0.996198	0.695621	0.352621	0.0436377	2.3	2	2	1.3
78.5789	-4.36153	-5.45503	-6.66794	-8	-5.74563	-6.53812	-7.50342	-8.64417	1.18514	0.996198	0.695621	0.352621	3.7	2.3	2	2
105.172	-4.08631	-4.42462	-4.6	-4.6	-4.71313	-4.90955	-4.97035	-4.89039	0.11286	0.0789528	0.0402437	0.0053439	1.3	0.3	0.7	0.7
94.78	-3.63988	-4.08631	-4.42462	-4.6	-4.42499	-4.71313	-4.90955	-4.97035	0.134171	0.11286	0.0789528	0.0402437	0.7	1.3	0.3	0.7
84.563	-3.14015	-3.63988	-4.08631	-4.42462	-4.08631	-4.42499	-4.71313	-4.90955	0.137907	0.134171	0.11286	0.0789528	3	0.7	1.3	0.3
77.0301	-2.64192	-3.14015	-3.63988	-4.08631	-3.73462	-4.08631	-4.42499	-4.71313	0.12319	0.137907	0.134171	0.11286	2.3	3	0.7	1.3
88.1666	-8.50182	-9.03022	-9.3	-9.3	-11.0908	-11.4828	-11.673	-11.652	1.58048	1.10978	0.571973	0.0862447	8.3	7.3	8	5.7
81.2968	-7.81969	-8.50182	-9.03022	-9.3	-10.5834	-11.0908	-11.4828	-11.673	1.8762	1.58048	1.10978	0.571973	7.3	8.3	7.3	8
76.3194	-5.70177	-5.57582	-5.62713	-5.9	-8.98557	-8.91399	-8.96572	-9.17169	0	0.265875	0.786009	1.31147	6	9	9.3	8
76.876	-5.96066	-5.70177	-5.57582	-5.62713	-9.15125	-8.98557	-8.91399	-8.96572	0	0	0.265875	0.786009	5	6	9	9.3
77.7049	-6.30817	-5.96066	-5.70177	-5.57582	-9.38202	-9.15125	-8.98557	-8.91399	0	0	0	0.265875	5	5	6	9
91.7899	-8.95706	-10.0392	-10.7	-10.9	-11.5398	-12.3809	-12.907	-13.08	1.8572	1.30656	0.677134	0.108152	7.3	6	7	5
86.369	-7.57773	-8.95706	-10.0392	-10.7	-10.4921	-11.5398	-12.3809	-12.907	2.20308	1.8572	1.30656	0.677134	6	7.3	6	7
76.9273	-4.76134	-3.13734	-1.94268	-1.7	-7.99364	-6.8699	-6.11085	-6.05449	0	0	0	0.318736	2.3	3	4.7	4
83.3209	-6.6	-4.76134	-3.13734	-1.94268	-9.33232	-7.99364	-6.8699	-6.11085	0	0	0	0	3.3	2.3	3	4.7
75.9261	-7.33098	-6.6	-4.76134	-3.13734	-9.72541	-9.33232	-7.99364	-6.8699	0	0	0	0	1.7	3.3	2.3	3
97.1317	-9.46149	-11.4859	-12.6	-12.7	-10.866	-12.4199	-13.2661	-13.2577	1.67191	1.17844	0.614129	0.103543	2.3	2	2.3	2.3
84.7108	-6.87867	-9.46149	-11.4859	-12.6	-8.98972	-10.866	-12.4199	-13.2661	1.98181	1.67191	1.17844	0.614129	2.3	2.3	2	2.3
93.8733	-8.60437	-10.4457	-11.4	-11.4	-9.68639	-11.1045	-11.8026	-11.6767	1.57676	1.11351	0.583503	0.103523	3	2.7	2	1
81.8283	-6.22252	-8.60437	-10.4457	-11.4	-7.92053	-9.68639	-11.1045	-11.8026	1.86763	1.57676	1.11351	0.583503	2	3	2.7	2
75.8616	-5.35812	-6.95279	-8.4	-9.5	-7.71267	-9.01776	-10.2393	-11.2006	1.64114	1.1612	0.611859	0.113901	4.7	0	1.7	1.3
81.1531	-5.94249	-7.88848	-9	-9.1	-7.07335	-8.44942	-9.22121	-9.16445	1.33579	0.946972	0.501723	0.097743	0	0	0.3	0.3
80.1734	-6.14613	-7.9109	-9.1	-9.6	-7.84478	-9.09985	-9.98499	-10.3658	1.33834	0.957999	0.521417	0.123395	2.3	1.7	1.7	2
74.5709	-6.2	-5.51003	-4.87263	-4.34036	-9.69283	-9.12109	-8.59136	-8.14441	0	0	0	0.06539	10	10.7	8	9
87.6897	-8.41838	-9.39048	-10.4	-11.3656	-10.6116	-11.2815	-12.09	-12.9657	1.9419	1.44412	0.866597	0.329007	4.7	2	1	0.3
83.1846	-7.48849	-8.41838	-9.39048	-10.4	-10.067	-10.6116	-11.2815	-12.09	2.25227	1.9419	1.44412	0.866597	5	4.7	2	1
76.8433	-6.05716	-5.00819	-4.40614	-4.4	-9.901	-9.16474	-8.71565	-8.63017	0	0.068866	0.53099	1.09832	10	8	11	10.3
82.7289	-7.40409	-6.05716	-5.00819	-4.40614	-10.8539	-9.901	-9.16474	-8.71565	0	0	0.068866	0.53099	7	10	8	11
89.574	-8.9	-7.40409	-6.05716	-5.00819	-11.943	-10.8539	-9.901	-9.16474	0	0	0	0.068866	8	7	10	8
84.2255	-9.70745	-8.9	-7.40409	-6.05716	-12.5275	-11.943	-10.8539	-9.901	0	0	0	0	6.7	8	7	10
98.8043	-10.6803	-12.0563	-13	-13.4139	-13.1051	-14.184	-14.9358	-15.2655	2.48951	1.8544	1.11718	0.43027	5.3	3.7	3.7	4
85.9309	-9.04426	-10.6803	-12.0563	-13	-11.8528	-13.1051	-14.184	-14.9358	2.88538	2.48951	1.8544	1.11718	4.3	5.3	3.7	3.7
93.995	-5.00606	-6.75205	-8.1	-8.90073	-7.3243	-8.59267	-9.63012	-10.2818	1.29943	0.969503	0.586336	0.228973	3.3	1.7	1.3	0.7
77.8458	-3.08494	-5.00606	-6.75205	-8.1	-6.0214	-7.3243	-8.59267	-9.63012	1.50502	1.29943	0.969503	0.586336	3.3	3.3	1.7	1.3
79.589	-7.89113	-8.64753	-9.1	-9.2	-10.3237	-10.9336	-11.2769	-11.3079	1.55237	1.06709	0.514621	0.0200992	6	6	5	5.7
74.9539	-6.94949	-7.89113	-8.64753	-9.1	-9.55126	-10.3237	-10.9336	-11.2769	1.85718	1.55237	1.06709	0.514621	5.7	6	6	5
80.0401	-6.41784	-8.04199	-9.3	-10	-8.21992	-9.45618	-10.4886	-11.1271	1.36594	0.93754	0.449987	0.0138671	0.3	1	1	1.7
74.8017	-5.14328	-6.31156	-7.2	-7.7	-6.82412	-7.76334	-8.49434	-8.92579	1.31864	0.903762	0.431761	0.0098287	2.7	3.3	2.7	3
102.75	-5.45655	-5.36555	-5.3	-5.25508	-5.98714	-5.88933	-5.81553	-5.75862	0	0	0	0	5.3	3.7	4	4.7
97.4316	-5.56925	-5.45655	-5.36555	-5.3	-6.10858	-5.98714	-5.88933	-5.81553	0	0	0	0	5.7	5.3	3.7	4
90.9336	-5.69989	-5.56925	-5.45655	-5.36555	-6.25315	-6.10858	-5.98714	-5.88933	0	0	0	0	5.7	5.7	5.3	3.7
86.8816	-5.84473	-5.69989	-5.56925	-5.45655	-6.42028	-6.25315	-6.10858	-5.98714	0	0	0	0	6	5.7	5.7	5.3
84.1507	-6	-5.84473	-5.69989	-5.56925	-6.60914	-6.42028	-6.25315	-6.10858	0	0	0	0	4.7	6	5.7	5.7
82.2354	-6.15804	-6	-5.84473	-5.69989	-6.81423	-6.60914	-6.42028	-6.25315	0	0	0	0	5.3	4.7	6	5.7
80.7833	-6.29554	-6.15804	-6	-5.84473	-7.01826	-6.81423	-6.60914	-6.42028	0	0	0	0	5.7	5.3	4.7	6
79.5216	-6.38527	-6.29554	-6.15804	-6	-7.17943	-7.01826	-6.81423	-6.60914	0	0	0	0	5.3	5.7	5.3	4.7
78.2277	-6.4	-6.38527	-6.29554	-6.15804	-7.27656	-7.17943	-7.01826	-6.81423	0	0	0	0	4.7	5.3	5.7	5.3
76.7656	-6.32556	-6.4	-6.38527	-6.29554	-7.29501	-7.27656	-7.17943	-7.01826	0	0	0	0	4.7	4.7	5.3	5.7
82.5516	-4.29924	-5.62657	-6.4	-6.5	-5.40626	-6.44383	-7.038	-7.05429	0.708513	0.478499	0.217771	0	1	1	1.3	0.7
98.7221	-4.42607	-4.44343	-4.7	-5.2	-7.07129	-7.08928	-7.29985	-7.70821	0.256783	0.173595	0.079287	0	2	3	3	2.7
97.266	-4.46048	-4.42607	-4.44343	-4.7	-7.08888	-7.07129	-7.08928	-7.29985	0.309208	0.256783	0.173595	0.079287	2	2	3	3
89.1516	-4.35923	-4.46048	-4.42607	-4.44343	-6.97828	-7.08888	-7.07129	-7.08928	0.318323	0.309208	0.256783	0.173595	1	2	2	3
82.2477	-3.93488	-4.35923	-4.46048	-4.42607	-6.59633	-6.97828	-7.08888	-7.07129	0.281934	0.318323	0.309208	0.256783	1.7	1	2	2
74.6846	-3	-3.93488	-4.35923	-4.46048	-5.77909	-6.59633	-6.97828	-7.08888	0.208776	0.281934	0.318323	0.309208	0.7	1.7	1	2
79.6011	-6.87838	-7.64369	-8.1	-8.2	-10.0787	-10.5808	-10.819	-10.7512	1.34872	0.912243	0.417382	0	4.3	3.3	3.7	3.7
80.6657	-6.8	-5.09061	-3.55858	-2.38123	-8.54206	-7.36956	-6.41799	-5.81457	0	0	0	0	1.7	1	2	2.7
79.4	-5.21744	-7.03975	-8.5	-9.4	-7.10922	-8.50577	-9.68798	-10.4584	1.24671	0.843733	0.386816	0	1.7	0.3	0	0
92.6895	-6.82295	-8.20404	-9.1	-9.4	-7.45062	-8.7225	-9.54049	-9.7932	0.686436	0.466986	0.2179	0	1.3	1	0.3	0
88.1429	-5.16436	-6.82295	-8.20404	-9.1	-5.92115	-7.45062	-8.7225	-9.54049	0.824668	0.686436	0.466986	0.2179	1.3	1.3	1	0.3
86.0664	-8.35503	-9.8793	-10.8	-11	-9.20538	-10.4669	-11.2201	-11.3374	1.36368	0.929811	0.437139	0	1.3	1	0.3	0.7
77.4051	-6.48606	-8.35503	-9.8793	-10.8	-7.69223	-9.20538	-10.4669	-11.2201	1.63695	1.36368	0.929811	0.437139	2	1.3	1	0.3
87.8148	-7.60211	-8.87501	-9.6	-9.7	-8.45554	-9.48183	-10.0564	-10.0998	1.1289	0.77067	0.363792	0.000900043	1	1	0.3	0.7
77.842	-5.94473	-7.60211	-8.87501	-9.6	-7.1349	-8.45554	-9.48183	-10.0564	1.35451	1.1289	0.77067	0.363792	1	1	1	0.3
77.2031	-7.20355	-6.09534	-4.35535	-2.36358	-10.0528	-9.16586	-7.74574	-6.06911	0	0	0.155973	0.584684	5	4	5	5.7
77.2031	-7.3	-7.20355	-6.09534	-4.35535	-10.1008	-10.0528	-9.16586	-7.74574	0	0	0	0.155973	6	5	4	5
99.8461	-11.2893	-12.4035	-13	-13	-13.0939	-13.9979	-14.4951	-14.512	1.44619	0.992671	0.477021	0.016048	2	1.3	1.3	0.7
99.8461	-9.85462	-11.2893	-12.4035	-13	-11.9615	-13.0939	-13.9979	-14.4951	1.73169	1.44619	0.992671	0.477021	1.7	2	1.3	1.3
86.9878	-8.29666	-9.85462	-11.2893	-12.4035	-10.7692	-11.9615	-13.0939	-13.9979	1.78156	1.73169	1.44619	0.992671	1.7	1.7	2	1.3
76.9189	-6.8127	-8.29666	-9.85462	-11.2893	-9.66387	-10.7692	-11.9615	-13.0939	1.58391	1.78156	1.73169	1.44619	2.7	1.7	1.7	2
76.068	-4.5	-4.82114	-5.6	-6.8127	-7.85307	-8.16205	-8.76722	-9.66387	0.184619	0.68058	1.18571	1.58391	1.3	2.7	2	2.7
77.5022	-4.60895	-4.5	-4.82114	-5.6	-7.82914	-7.85307	-8.16205	-8.76722	0	0.184619	0.68058	1.18571	0.7	1.3	2.7	2
78.8537	-5.05309	-4.60895	-4.5	-4.82114	-8.03835	-7.82914	-7.85307	-8.16205	0	0	0.184619	0.68058	0.7	0.7	1.3	2.7
81.2139	-5.72068	-5.05309	-4.60895	-4.5	-8.41741	-8.03835	-7.82914	-7.85307	0	0	0	0.184619	1.3	0.7	0.7	1.3
82.5207	-6.5	-5.72068	-5.05309	-4.60895	-8.89723	-8.41741	-8.03835	-7.82914	0	0	0	0	2	1.3	0.7	0.7
102.925	-10.4601	-11.9047	-12.8	-13	-11.5686	-12.6548	-13.3587	-13.5254	1.25369	0.861829	0.416143	0.0174579	0.3	0.7	0.3	0
97.8613	-8.71428	-10.4601	-11.9047	-12.8	-10.3442	-11.5686	-12.6548	-13.3587	1.50036	1.25369	0.861829	0.416143	1.7	0.3	0.7	0.3
83.6949	-6.91528	-8.71428	-10.4601	-11.9047	-9.1949	-10.3442	-11.5686	-12.6548	1.54346	1.50036	1.25369	0.861829	3	1.7	0.3	0.7
76.4557	-5.02155	-4.17024	-4	-4	-7.91252	-7.53908	-7.61713	-7.67877	0	0	0.163382	0.592204	0.7	1.7	2	2
80.567	-6.10319	-5.02155	-4.17024	-4	-8.45711	-7.91252	-7.53908	-7.61713	0	0	0	0.163382	1.3	0.7	1.7	2
86.2513	-7.3	-6.10319	-5.02155	-4.17024	-9.13266	-8.45711	-7.91252	-7.53908	0	0	0	0	1.3	1.3	0.7	1.7
79.2844	-7.37409	-7.3	-6.10319	-5.02155	-9.1232	-9.13266	-8.45711	-7.91252	0	0	0	0	1	1.3	1.3	0.7
105.352	-6.54543	-7.88752	-9.3	-10.6	-8.26592	-9.25189	-10.3937	-11.5223	0.774076	0.532945	0.258609	0.0130398	0.3	0	0.3	0
97.0913	-5.30468	-6.54543	-7.88752	-9.3	-7.44581	-8.26592	-9.25189	-10.3937	0.925843	0.774076	0.532945	0.258609	0.3	0.3	0	0.3
84.2857	-4.19622	-5.30468	-6.54543	-7.88752	-6.78149	-7.44581	-8.26592	-9.25189	0.952372	0.925843	0.774076	0.532945	2	0.3	0.3	0
75.1595	-3.25101	-4.19622	-5.30468	-6.54543	-6.26885	-6.78149	-7.44581	-8.26592	0.847358	0.952372	0.925843	0.774076	1.7	2	0.3	0.3
88.3368	-7.91962	-8.55246	-9	-9.2	-10.5138	-11.0307	-11.39	-11.537	1.43738	0.991192	0.483399	0.0285367	3.7	2	4	4.3
80.7705	-7.18972	-7.91962	-8.55246	-9	-9.91494	-10.5138	-11.0307	-11.39	1.71817	1.43738	0.991192	0.483399	5	3.7	2	4
74.8583	-5.12426	-4.99803	-5.0424	-5.3	-8.17485	-8.08761	-8.13711	-8.35722	0	0.195319	0.684264	1.18144	4	5	5	6
75.2575	-5.37843	-5.12426	-4.99803	-5.0424	-8.36545	-8.17485	-8.08761	-8.13711	0	0	0.195319	0.684264	3	4	5	5
75.9604	-5.71789	-5.37843	-5.12426	-4.99803	-8.62605	-8.36545	-8.17485	-8.08761	0	0	0	0.195319	3	3	4	5
86.1584	-7.42822	-8.25847	-8.8	-9	-9.87386	-10.5234	-10.9557	-11.1274	1.51663	1.04754	0.513507	0.0347966	4.3	4	3.7	3.3
76.7845	-6.41826	-7.42822	-8.25847	-8.8	-9.09453	-9.87386	-10.5234	-10.9557	1.81179	1.51663	1.04754	0.513507	3.7	4.3	4	3.7
95.3569	-5.53719	-6.50741	-7.4	-8.1	-7.79751	-8.48139	-9.14788	-9.69546	0.873301	0.604197	0.297727	0.0228029	1.7	0.3	0.3	1.3
86.0089	-4.58784	-5.53719	-6.50741	-7.4	-7.17251	-7.79751	-8.48139	-9.14788	1.04261	0.873301	0.604197	0.297727	0.7	1.7	0.3	0.3
76.0059	-3.75786	-4.58784	-5.53719	-6.50741	-6.66599	-7.17251	-7.79751	-8.48139	1.07223	1.04261	0.873301	0.604197	4	0.7	1.7	0.3
75.0572	-5.01246	-4.09155	-3.37808	-2.94118	-8.06231	-7.35695	-6.78939	-6.40976	0	0	0.123786	0.419115	7	7.3	6	5.7
78.5627	-6.07166	-5.01246	-4.09155	-3.37808	-8.87432	-8.06231	-7.35695	-6.78939	0	0	0	0.123786	9	7	7.3	6
89.2052	-7.89222	-9.14065	-10.1	-10.7	-10.325	-11.2436	-11.9777	-12.4608	1.68992	1.17117	0.580167	0.0496019	3	3.7	5	1.7
76.8063	-6.46933	-7.89222	-9.14065	-10.1	-9.31673	-10.325	-11.2436	-11.9777	2.01624	1.68992	1.17117	0.580167	6.7	3	3.7	5
106.443	-7.95677	-9.51837	-10.5	-10.8	-9.61192	-10.7599	-11.5064	-11.7393	0.891955	0.619223	0.308394	0.0291314	0.3	0.7	1	0
100.636	-5.99466	-7.95677	-9.51837	-10.5	-8.24084	-9.61192	-10.7599	-11.5064	1.06349	0.891955	0.619223	0.308394	1	0.3	0.7	1
83.436	-3.81152	-5.99466	-7.95677	-9.51837	-6.79516	-8.24084	-9.61192	-10.7599	1.09353	1.06349	0.891955	0.619223	0.3	1	0.3	0.7
78.8928	-5.3	-2.60916	-0.221025	1.56168	-6.91834	-5.03428	-3.56505	-2.69633	0	0	0	0	1	0	0.3	0
84.2858	-6.14172	-8.46407	-9.7	-9.7	-7.78671	-9.6042	-10.5801	-10.5229	1.41526	0.984251	0.492846	0.050995	0.7	1	0.7	1.3
82.6754	-4.79249	-5.94402	-6.6	-6.7	-6.68338	-7.58599	-8.09735	-8.16832	0.978358	0.681622	0.343174	0.0386088	1.3	1	1.7	0.3
78.9927	-6.33202	-7.61273	-8.7	-9.5	-9.12803	-10.0686	-10.8706	-11.4499	1.52164	1.07614	0.566282	0.104218	3	1.7	1	1.3
77.2789	-6.28721	-8.21902	-9.4	-9.7	-8.71753	-10.1018	-10.9274	-11.0367	1.72412	1.2217	0.646415	0.124576	2	1.7	1	1
75.6595	-6.17636	-7.83396	-8.9	-9.2	-7.73476	-8.90497	-9.66787	-9.8314	1.58509	1.13409	0.616468	0.144675	1.7	0.3	0	0
75.5027	-5.77165	-7.58118	-8.7	-9	-7.51545	-8.90837	-9.77335	-9.96651	1.68169	1.21017	0.668203	0.172759	0.3	0.7	1.3	1.3
82.7984	-6.29984	-8.24233	-9.4	-9.6	-8.19798	-9.60908	-10.4863	-10.6347	1.13062	0.772021	0.364395	0.00061637	0.3	0	0	0
80.992	-4.5413	-6.38564	-7.7	-8.3	-6.29741	-7.71152	-8.77672	-9.30598	1.02022	0.695767	0.327071	0	0.7	0.7	0	0
86.3211	-3.02144	-4.78984	-6	-6.5	-4.25436	-5.53201	-6.41612	-6.73432	0.694078	0.47279	0.221392	0	0	0	0	0
80.6037	-2.91799	-4.664	-5.8	-6.2	-4.37889	-5.69328	-6.53476	-6.76135	0.794332	0.540478	0.252158	0	0	0	0	0
83.5296	-4.38033	-6.19528	-7.6	-8.4	-6.42141	-7.7763	-8.89655	-9.58993	0.911902	0.618141	0.284792	0	0	0	0	0
75.9646	-0.993068	-2.75241	-4.6	-6.3	-3.79243	-4.8401	-6.07457	-7.3018	0.748369	0.506904	0.232949	0	0	0	0	0
78.0204	-1.75808	-3.67192	-5.4	-6.7	-4.29384	-5.61021	-6.88503	-7.89388	0.787798	0.533247	0.244493	0	0.7	0.7	0	0
81.645	-2.42247	-3.40733	-4.4	-5.3	-3.22838	-4.21951	-5.20105	-6.07553	0.208131	0.141555	0.0659932	0	1.3	0.7	0	0.7
74.3596	-1.48236	-2.42247	-3.40733	-4.4	-2.26884	-3.22838	-4.21951	-5.20105	0.250068	0.208131	0.141555	0.0659932	0.3	1.3	0.7	0
76.2649	-7.42119	-7.61587	-7.70806	-7.6	-10.4646	-10.5197	-10.4588	-10.1934	1.35498	1.12866	0.769339	0.361344	8	8.7	7.7	8
76.6079	-7.53387	-7.2	-7.11548	-7.2218	-10.7012	-10.4299	-10.3389	-10.3773	0.521832	0.921814	1.23755	1.39442	8.3	7	8.3	7.7
82.4011	-8.01858	-7.53387	-7.2	-7.11548	-11.0807	-10.7012	-10.4299	-10.3389	0.130066	0.521832	0.921814	1.23755	7.3	8.3	7	8.3
85.5081	-8.51635	-8.01858	-7.53387	-7.2	-11.4641	-11.0807	-10.7012	-10.4299	0	0.130066	0.521832	0.921814	6	7.3	8.3	7
86.9366	-8.88942	-8.51635	-8.01858	-7.53387	-11.7445	-11.4641	-11.0807	-10.7012	0	0	0.130066	0.521832	4.7	6	7.3	8.3
86.9366	-9	-8.88942	-8.51635	-8.01858	-11.8117	-11.7445	-11.4641	-11.0807	0	0	0	0.130066	4.7	4.7	6	7.3
86.0198	-8.8	-9	-8.88942	-8.51635	-11.6273	-11.8117	-11.7445	-11.4641	0	0	0	0	3.7	4.7	4.7	6
78.8269	-9.01439	-8.8	-9	-8.88942	-11.8559	-11.6273	-11.8117	-11.7445	0	0	0	0	4.3	3.7	4.7	4.7
98.2388	-10.8554	-12.2805	-13.2	-13.5	-12.8123	-13.9364	-14.6968	-14.9813	1.41763	0.967479	0.456231	0.000314539	1	0.7	1	1
88.2898	-9.11988	-10.8554	-12.2805	-13.2	-11.5046	-12.8123	-13.9364	-14.6968	1.70114	1.41763	0.967479	0.456231	1.3	1	0.7	1
75.0017	-7.2688	-9.11988	-10.8554	-12.2805	-10.1762	-11.5046	-12.8123	-13.9364	1.75057	1.70114	1.41763	0.967479	2.3	1.3	1	0.7
108.762	-8.72847	-10.3057	-11.3	-11.6	-10.4578	-11.6494	-12.3879	-12.5504	0.849895	0.580755	0.275014	0.00221658	0.3	0	0	0
97.2589	-6.81374	-8.72847	-10.3057	-11.3	-9.04708	-10.4578	-11.6494	-12.3879	1.01939	0.849895	0.580755	0.275014	0.3	0.3	0	0
81.866	-4.80707	-6.81374	-8.72847	-10.3057	-7.62071	-9.04708	-10.4578	-11.6494	1.04895	1.01939	0.849895	0.580755	0.3	0.3	0.3	0
83.9865	-5.84466	-7.46836	-9	-10.2	-8.38905	-9.5302	-10.7329	-11.7748	1.25893	0.861402	0.409692	0.00642809	1.3	1	2	1.7
79.9865	-5.21483	-7.08767	-8.4	-9	-7.45765	-8.75048	-9.69699	-10.1209	1.30623	0.894999	0.427593	0.0100725	4.3	2.7	0.7	1.3
78.2072	-4.16121	-5.94024	-7.3	-8.1	-6.51629	-7.85355	-8.91322	-9.55537	1.06919	0.733633	0.352133	0.0111397	1.3	0.7	1	1
76.6518	-2.585	-3.18526	-4.2	-5.5	-4.24197	-4.40627	-5.05412	-6.09124	0.680197	0.471199	0.233118	0.0194226	1	0	0.7	1
93.8412	-5.33914	-6.80133	-8.8	-11.1	-7.49875	-8.50195	-10.0953	-12.088	0.834154	0.579865	0.289973	0.0293659	0.3	1.3	0	0.7
85.9094	-4.26566	-5.33914	-6.80133	-8.8	-6.9	-7.49875	-8.50195	-10.0953	0.994073	0.834154	0.579865	0.289973	0.7	0.3	1.3	0
75.0927	-3.43315	-4.26566	-5.33914	-6.80133	-6.53976	-6.9	-7.49875	-8.50195	1.02209	0.994073	0.834154	0.579865	1.3	0.7	0.3	1.3
74.9343	-5.2	-3.71851	-2.4024	-1.41703	-7.67738	-6.68396	-5.8704	-5.31782	0	0	0	0	1	1	2	1.7
76.6283	-0.489043	-0.393253	-0.1	0.3997	-1.84881	-1.94324	-1.78249	-1.34846	0.21835	0.155247	0.0829341	0.0172299	2.7	3	3.7	3.7
81.285	-7.5236	-8.47797	-9	-9	-9.43062	-10.0648	-10.4075	-10.3804	1.60432	1.16495	0.658718	0.193746	3.3	4.3	3.3	3.7
77.1328	-4.70685	-6.53874	-7.6	-7.8	-6.14218	-7.37337	-8.05132	-8.0516	1.48857	1.08292	0.615293	0.185352	2.7	1.7	1.7	2.3
87.0765	-4.5	-4.5	-3.8	-3.3209	-5.93158	-5.76609	-4.94242	-4.32103	0.480247	0.351304	0.202434	0.0651499	3.7	3	4.7	3.3
85.4498	-4.16352	-4.5	-4.5	-3.8	-5.77546	-5.93158	-5.76609	-4.94242	0.560849	0.480247	0.351304	0.202434	3.7	3.7	3	4.7
74.9471	-3.35859	-4.16352	-4.5	-4.5	-5.17567	-5.77546	-5.93158	-5.76609	0.574993	0.560849	0.480247	0.351304	3.3	3.7	3.7	3
75.4317	-3.92926	-4.59898	-5.3	-5.9819	-7.32081	-7.72999	-8.22897	-8.78157	1.22525	0.897905	0.519769	0.170716	6	4.3	4.7	2
89.9781	-9.61907	-10.685	-11.4	-11.7	-12.1625	-13.0057	-13.5808	-13.8296	2.06846	1.51855	0.883001	0.295746	5.3	4.3	5	6
84.6909	-8.30983	-9.61907	-10.685	-11.4	-11.1434	-12.1625	-13.0057	-13.5808	2.41202	2.06846	1.51855	0.883001	5	5.3	4.3	5
80.7083	-6.8	-5.28052	-3.9459	-2.98103	-9.30417	-8.21799	-7.32255	-6.7333	0	0	0	0.0150535	0.3	0	1.3	2
80.4778	-4.84563	-5.62244	-6.3	-6.74698	-8.11445	-8.64665	-9.12636	-9.44516	1.48578	1.09272	0.638211	0.217819	5.7	2.7	2.3	1.3
75.9806	-5.97064	-5.24014	-4.57759	-4	-9.44384	-8.86671	-8.32817	-7.83357	0.0165509	0.375483	0.820519	1.26201	6.7	5	5.7	5
78.9308	-6.75211	-5.97064	-5.24014	-4.57759	-10.0536	-9.44384	-8.86671	-8.32817	0	0.0165509	0.375483	0.820519	5	6.7	5	5.7
81.7953	-7.56756	-6.75211	-5.97064	-5.24014	-10.6889	-10.0536	-9.44384	-8.86671	0	0	0.0165509	0.375483	6.3	5	6.7	5
74.9013	-8.4	-7.56756	-6.75211	-5.97064	-11.3415	-10.6889	-10.0536	-9.44384	0	0	0	0.0165509	4.7	6.3	5	6.7
92.5505	-8.43327	-9.61761	-10.6	-11.32	-11.0731	-11.9855	-12.7641	-13.3553	1.96309	1.4463	0.848413	0.294856	6.3	4.3	2.3	3.3
81.724	-7.10316	-8.43327	-9.61761	-10.6	-10.0701	-11.0731	-11.9855	-12.7641	2.28579	1.96309	1.4463	0.848413	5.7	6.3	4.3	2.3
89.4769	-6.23636	-8.165	-9.6	-10.3424	-8.27497	-9.71238	-10.8885	-11.5905	1.60328	1.18327	0.697104	0.246537	3.3	3.3	2	1.3
76.2797	-4.70665	-6.55917	-8.4	-10	-7.42074	-8.85466	-10.3416	-11.6748	1.07905	0.72854	0.331229	0	4	4	4	3
76.7274	-5.08406	-6.24447	-7.3	-8.1	-8.5789	-9.38004	-10.1327	-10.7173	1.10364	0.745177	0.338854	0	2.3	2	2	2.3
81.5263	-5.37225	-6.79117	-7.8	-8.3	-7.59107	-8.64656	-9.43156	-9.84984	1.07445	0.725561	0.330089	0	1.7	2.3	2.3	2.3
88.6545	-6.10436	-6.8245	-7.5	-8	-7.70112	-8.151	-8.59088	-8.90573	0.899291	0.608095	0.277968	0	4.7	3	3	3
84.5624	-5.4057	-6.10436	-6.8245	-7.5	-7.28729	-7.70112	-8.151	-8.59088	1.08281	0.899291	0.608095	0.277968	3	4.7	3	3
75.8573	-4.79466	-5.4057	-6.10436	-6.8245	-6.94129	-7.28729	-7.70112	-8.151	1.11473	1.08281	0.899291	0.608095	3	3	4.7	3
75.9239	-5.45817	-4.85643	-4.39771	-4.12968	-7.54309	-7.15126	-6.84612	-6.66061	0	0	0.0909937	0.407405	1.3	0.7	1.7	1.7
78.2843	-6.15525	-5.45817	-4.85643	-4.39771	-8.00711	-7.54309	-7.15126	-6.84612	0	0	0	0.0909937	0.3	1.3	0.7	1.7
82.0723	-6.9	-6.15525	-5.45817	-4.85643	-8.51831	-8.00711	-7.54309	-7.15126	0	0	0	0	0.7	0.3	1.3	0.7
77.0002	-7.38318	-6.9	-6.15525	-5.45817	-8.75855	-8.51831	-8.00711	-7.54309	0	0	0	0	0	0.7	0.3	1.3
92.0734	-6.4357	-8.14859	-9.7	-10.9	-8.17837	-9.39511	-10.5801	-11.5411	1.04104	0.70433	0.322567	0	2	1.3	2.7	1.7
82.2299	-4.71788	-6.4357	-8.14859	-9.7	-7.06451	-8.17837	-9.39511	-10.5801	1.25325	1.04104	0.70433	0.322567	2.7	2	1.3	2.7
77.3857	-5.5	-4.16275	-2.92904	-1.90237	-7.76453	-6.91415	-6.19189	-5.63051	0	0	0	0	1.3	1.3	1.3	1.3
90.868	-6.57082	-8.5947	-9.9	-10.3	-8.0298	-9.60536	-10.6775	-11.0359	1.0522	0.712319	0.32693	0	1.7	1.3	1	1.3
76.1492	-4.16888	-6.57082	-8.5947	-9.9	-6.2928	-8.0298	-9.60536	-10.6775	1.2664	1.0522	0.712319	0.32693	2	1.7	1.3	1
79.7681	-4.36175	-5.99277	-7.5	-8.7	-6.0858	-7.27363	-8.48415	-9.5411	0.854333	0.580905	0.270585	0	1.7	1	0.7	0.7
83.5951	-7.19388	-8.13016	-9	-9.7	-10.0968	-10.7966	-11.4893	-12.0902	1.17098	0.806857	0.392526	0.0215138	1.3	1.7	1.3	1.7
76.6277	-6.20695	-7.19388	-8.13016	-9	-9.39504	-10.0968	-10.7966	-11.4893	1.40015	1.17098	0.806857	0.392526	3.7	1.3	1.7	1.3
83.9262	-5.4436	-6.2505	-7.3	-8.5	-9.20883	-9.717	-10.3577	-11.0874	1.07651	0.742952	0.36328	0.0230628	1	0.7	1	1
76.7446	-4.7772	-5.4436	-6.2505	-7.3	-8.7404	-9.20883	-9.717	-10.3577	1.28641	1.07651	0.742952	0.36328	1.7	1	0.7	1
97.8563	-6.72178	-8.45191	-9.8	-10.6	-8.21947	-9.46163	-10.492	-11.1309	0.95233	0.658333	0.323574	0.0233843	1	0.7	0.3	0
85.358	-4.83058	-6.72178	-8.45191	-9.8	-6.96484	-8.21947	-9.46163	-10.492	1.13731	0.95233	0.658333	0.323574	0.7	1	0.7	0.3
96.4996	-6.24678	-7.36812	-8.2	-8.6	-7.6559	-8.45855	-9.07221	-9.35373	0.846993	0.586501	0.289786	0.0235135	2.3	3	2.7	1.7
86.6261	-4.97764	-6.24678	-7.36812	-8.2	-6.79074	-7.6559	-8.45855	-9.07221	1.01087	0.846993	0.586501	0.289786	2	2.3	3	2.7
74.8405	-3.70236	-4.97764	-6.24678	-7.36812	-5.9961	-6.79074	-7.6559	-8.45855	1.03956	1.01087	0.846993	0.586501	2	2	2.3	3
98.2267	-8.53367	-10.1982	-11.3	-11.7	-9.38939	-10.5881	-11.4618	-11.847	1.16551	0.808445	0.401578	0.0361749	1.3	0.3	0.3	0
93.4378	-6.54394	-8.53367	-10.1982	-11.3	-8.11874	-9.38939	-10.5881	-11.4618	1.39011	1.16551	0.808445	0.401578	3.3	1.3	0.3	0.3
78.0796	-4.46668	-6.54394	-8.53367	-10.1982	-6.99247	-8.11874	-9.38939	-10.5881	1.42944	1.39011	1.16551	0.808445	3.3	3.3	1.3	0.3
79.3965	-5.6	-3.74169	-2.07295	-0.783377	-8.22316	-7.12135	-6.23945	-5.63822	0	0	0	0	1.3	1	2.7	1.7
75.5994	-2.41942	-4.59203	-7.2	-9.9	-6.0157	-7.53049	-9.4897	-11.6401	1.18642	0.824385	0.411705	0.0407892	1.7	0.3	1	1.7
78.8461	-5.76358	-5.99425	-6.1	-6.04435	-8.9077	-9.00844	-9.04444	-8.99258	1.23131	0.857103	0.430375	0.0465232	3.7	5	2	2.3
76.47	-5.4584	-5.76358	-5.99425	-6.1	-8.77247	-8.9077	-9.00844	-9.04444	1.46662	1.23131	0.857103	0.430375	5	3.7	5	2
89.2215	-6.98556	-8.99498	-10.7	-11.9	-9.7201	-11.2194	-12.5573	-13.5383	1.35526	0.945083	0.477155	0.0558951	1.7	2	2.3	2.3
74.6792	-4.85155	-6.98556	-8.99498	-10.7	-8.21357	-9.7201	-11.2194	-12.5573	1.61315	1.35526	0.945083	0.477155	2	1.7	2	2.3
89.112	-6.23413	-7.53812	-8.8	-9.9	-8.13693	-8.97166	-9.89882	-10.8043	1.13513	0.79449	0.405569	0.0548419	1	1.7	0	0.3
79.3743	-4.93816	-6.23413	-7.53812	-8.8	-7.42307	-8.13693	-8.97166	-9.89882	1.34922	1.13513	0.79449	0.405569	1.3	1	1.7	0
99.2822	-7.89208	-9.55726	-10.6	-10.9	-9.13261	-10.3335	-11.1402	-11.4133	1.09808	0.769988	0.395243	0.0570065	1.3	1.3	0	0
87.1799	-5.89412	-7.89208	-9.55726	-10.6	-7.82979	-9.13261	-10.3335	-11.1402	1.30424	1.09808	0.769988	0.395243	1.7	1.3	1.3	0
90.7734	-7.51665	-8.4028	-9	-9.2	-10.6249	-11.2614	-11.6883	-11.8132	1.3113	0.921232	0.475507	0.0728493	4.3	4	3.7	2.7
89.4876	-6.48743	-7.51665	-8.4028	-9	-9.89559	-10.6249	-11.2614	-11.6883	1.55635	1.3113	0.921232	0.475507	4.3	4.3	4	3.7
79.4709	-5.461	-6.48743	-7.51665	-8.4028	-9.18064	-9.89559	-10.6249	-11.2614	1.59934	1.55635	1.3113	0.921232	3.3	4.3	4.3	4
76.147	-4.13072	-3.86804	-3.8	-4	-8.08713	-7.98445	-7.99636	-8.1655	0	0.221829	0.652966	1.08843	2.3	3	3.3	3
77.2916	-4.53938	-4.13072	-3.86804	-3.8	-8.28194	-8.08713	-7.98445	-7.99636	0	0	0.221829	0.652966	1.7	2.3	3	3.3
78.7676	-5.04536	-4.53938	-4.13072	-3.86804	-8.54547	-8.28194	-8.08713	-7.98445	0	0	0	0.221829	1	1.7	2.3	3
79.2865	-5.6	-5.04536	-4.53938	-4.13072	-8.8515	-8.54547	-8.28194	-8.08713	0	0	0	0	0.3	1	1.7	2.3
107.146	-7.48587	-8.97859	-10.4	-11.6	-9.19272	-10.2166	-11.3258	-12.3679	0.941495	0.662688	0.343957	0.0557649	2.3	1.7	0.3	0
98.9131	-6.02674	-7.48587	-8.97859	-10.4	-8.33845	-9.19272	-10.2166	-11.3258	1.11662	0.941495	0.662688	0.343957	1.3	2.3	1.7	0.3
85.243	-4.70612	-6.02674	-7.48587	-8.97859	-7.70857	-8.33845	-9.19272	-10.2166	1.14735	1.11662	0.941495	0.662688	1.3	1.3	2.3	1.7
75.5817	-3.6289	-4.70612	-6.02674	-7.48587	-7.32049	-7.70857	-8.33845	-9.19272	1.02649	1.14735	1.11662	0.941495	2	1.3	1.3	2.3
75.3753	-4.67021	-3.82287	-3.14043	-2.70532	-8.44808	-7.9842	-7.60785	-7.33194	0	0	0	0.162475	1.3	1.7	1	1.7
80.2477	-5.6	-4.67021	-3.82287	-3.14043	-8.97819	-8.44808	-7.9842	-7.60785	0	0	0	0	0.7	1.3	1.7	1
75.2285	-5.87937	-5.6	-4.67021	-3.82287	-9.21975	-8.97819	-8.44808	-7.9842	0	0	0	0	0	0.7	1.3	1.7
97.6055	-7.86049	-8.71323	-9.6	-10.4	-10.8555	-11.5091	-12.2093	-12.8582	1.25509	0.885105	0.461949	0.0789901	3.7	3.3	2.3	1.3
93.4165	-7.0423	-7.86049	-8.71323	-9.6	-10.2452	-10.8555	-11.5091	-12.2093	1.48744	1.25509	0.885105	0.461949	3.7	3.7	3.3	2.3
83.7477	-6.25914	-7.0423	-7.86049	-8.71323	-9.67383	-10.2452	-10.8555	-11.5091	1.52822	1.48744	1.25509	0.885105	4	3.7	3.7	3.3
76.6493	-5.51154	-6.25914	-7.0423	-7.86049	-9.13583	-9.67383	-10.2452	-10.8555	1.36789	1.52822	1.48744	1.25509	2.7	4	3.7	3.7
75.4423	-4.65827	-4.2	-4.2	-4.2	-8.51535	-8.18602	-8.19337	-8.18985	0	0	0.220896	0.630592	1	1.7	1.7	2.3
77.5681	-5.33044	-4.65827	-4.2	-4.2	-9.00557	-8.51535	-8.18602	-8.19337	0	0	0	0.220896	1.3	1	1.7	1.7
81.6724	-6.1	-5.33044	-4.65827	-4.2	-9.57483	-9.00557	-8.51535	-8.18602	0	0	0	0	0	1.3	1	1.7
77.5803	-6.71392	-6.1	-5.33044	-4.65827	-9.70567	-9.57483	-9.00557	-8.51535	0	0	0	0	1.3	0	1.3	1
103.602	-5.15784	-6.54798	-8.3	-10.2	-8.0926	-9.11712	-10.4616	-11.9729	0.801293	0.566165	0.297126	0.0534205	2.3	1.3	1.3	1
91.6128	-4.10626	-5.15784	-6.54798	-8.3	-7.33634	-8.0926	-9.11712	-10.4616	0.948922	0.801293	0.566165	0.297126	1.3	2.3	1.3	1.3
80.763	-3.36997	-4.10626	-5.15784	-6.54798	-6.79383	-7.33634	-8.0926	-9.11712	0.974833	0.948922	0.801293	0.566165	1.7	1.3	2.3	1.3
74.6071	-4.71978	-4.08045	-3.52291	-3.08806	-6.6922	-6.42919	-6.23833	-6.13372	0	0	0	0.143793	1.3	1	0	0.7
108.882	-6.77953	-7.85227	-9	-10.1	-8.47186	-9.08784	-9.891	-10.7744	0.816693	0.578157	0.305095	0.0575139	0.3	0.7	0	0
98.3844	-5.73485	-6.77953	-7.85227	-9	-7.97202	-8.47186	-9.08784	-9.891	0.96643	0.816693	0.578157	0.305095	1	0.3	0.7	0
86.2486	-4.67132	-5.73485	-6.77953	-7.85227	-7.5102	-7.97202	-8.47186	-9.08784	0.992715	0.96643	0.816693	0.578157	1	1	0.3	0.7
76.6816	-3.54201	-4.67132	-5.73485	-6.77953	-7	-7.5102	-7.97202	-8.47186	0.889427	0.992715	0.96643	0.816693	1.3	1	1	0.3
97.9252	-6.55484	-8.40032	-9.7	-10.3	-8.46923	-9.86431	-10.8871	-11.369	1.13029	0.801704	0.425386	0.0838641	0.3	0.7	1	0
83.511	-4.40781	-6.55484	-8.40032	-9.7	-6.9341	-8.46923	-9.86431	-10.8871	1.33651	1.13029	0.801704	0.425386	2	0.3	0.7	1
87.1218	-7.81151	-8	-7.7	-7.07268	-11.1237	-11.2024	-10.8592	-10.207	1.41499	1.00558	0.536481	0.110351	6	5	6	7.3
82.227	-7.23949	-7.81151	-8	-7.7	-10.7209	-11.1237	-11.2024	-10.8592	1.67187	1.41499	1.00558	0.536481	5	6	5	6
105.892	-10.5829	-12.4273	-13.5	-13.6	-12.4844	-13.9798	-14.8927	-15.0197	1.44454	1.02857	0.551726	0.118148	1.3	1	1.3	0.7
100.61	-8.32237	-10.5829	-12.4273	-13.5	-10.7524	-12.4844	-13.9798	-14.8927	1.70548	1.44454	1.02857	0.551726	1.3	1.3	1	1.3
83.782	-6.00131	-8.32237	-10.5829	-12.4273	-9.10114	-10.7524	-12.4844	-13.9798	1.7513	1.70548	1.44454	1.02857	2.3	1.3	1.3	1
74.7773	-3.7534	-2.81817	-2.22863	-2.1	-7.79134	-7.22322	-6.85514	-6.74297	0	0	0.279377	0.742188	2.3	1.7	2.3	3.3
79.3108	-4.91908	-3.7534	-2.81817	-2.22863	-8.52397	-7.79134	-7.22322	-6.85514	0	0	0	0.279377	2	2.3	1.7	2.3
82.9755	-6.2	-4.91908	-3.7534	-2.81817	-9.36774	-8.52397	-7.79134	-7.22322	0	0	0	0	1	2	2.3	1.7
74.7211	-6.64656	-6.2	-4.91908	-3.7534	-9.6561	-9.36774	-8.52397	-7.79134	0	0	0	0	1.3	1	2	2.3
105.072	-8.20984	-10.1465	-11.6	-12.4	-10.7719	-12.2804	-13.4489	-14.1031	1.17447	0.837892	0.451871	0.100536	2	2.3	2	1.3
94.0413	-5.9984	-8.20984	-10.1465	-11.6	-9.12146	-10.7719	-12.2804	-13.4489	1.38556	1.17447	0.837892	0.451871	3.3	2	2.3	2
76.5475	-3.72064	-5.9984	-8.20984	-10.1465	-7.50554	-9.12146	-10.7719	-12.2804	1.42263	1.38556	1.17447	0.837892	4.3	3.3	2	2.3
88.9369	-6.04593	-7.79429	-9	-9.5	-8.34174	-9.66667	-10.6351	-11.0805	1.23754	0.8846	0.479613	0.110659	1.3	0	0	0
77.2077	-3.96862	-6.04593	-7.79429	-9	-6.85841	-8.34174	-9.66667	-10.6351	1.45885	1.23754	0.8846	0.479613	2.3	1.3	0	0
78.1815	-5.6287	-6.19548	-6.55	-6.6075	-9.07393	-9.50527	-9.8041	-9.90833	1.34739	0.964981	0.525971	0.12563	3.7	3.3	3.3	3.7
86.4505	-7.01945	-8.00603	-8.9	-9.6	-10.1409	-10.8888	-11.6071	-12.2121	1.48584	1.06619	0.584191	0.144216	4.3	2.7	1.7	2
77.9318	-5.95289	-7.01945	-8.00603	-8.9	-9.36822	-10.1409	-10.8888	-11.6071	1.74884	1.48584	1.06619	0.584191	6.7	4.3	2.7	1.7
80.6512	-5.53698	-6.39421	-7.2	-7.9	-9.11696	-9.74604	-10.3541	-10.8983	1.49161	1.07239	0.590646	0.150472	4.3	3	3.3	2.7
92.0829	-4.84817	-6.0173	-6.9	-7.4	-6.66056	-7.40017	-7.95995	-8.25372	0.907219	0.655988	0.366852	0.101877	1.7	1.7	1.7	1.7
81.7288	-3.51723	-4.84817	-6.0173	-6.9	-5.85694	-6.66056	-7.40017	-7.95995	1.06452	0.907219	0.655988	0.366852	1.7	1.7	1.7	1.7
86.2162	-3.88475	-5.84472	-7.1	-7.5	-5.0613	-6.5499	-7.52998	-7.81142	0.920631	0.668199	0.377385	0.110341	0.3	0.7	0	0.7
74.8105	-1.38662	-2.43929	-3.2	-3.6	-2.44521	-3.12614	-3.64811	-3.95252	0.842766	0.612827	0.347791	0.104174	2	1.3	2.3	2
78.2419	-1.79517	-2.50591	-3.5	-4.6	-5.72781	-6.28197	-7.11372	-8.08008	0.770607	0.561395	0.320127	0.0981355	2.7	2	3.3	2
87.9315	-1.30854	-1.6676	-2.5	-3.81528	-3.20943	-3.5445	-4.26772	-5.39467	0.491289	0.359224	0.206767	0.0662097	2	2.3	1.3	2
81.7167	-1.25754	-1.30854	-1.6676	-2.5	-3.1198	-3.20943	-3.5445	-4.26772	0.573847	0.491289	0.359224	0.206767	2.7	2	2.3	1.3
76.4365	-2.82359	-4.59038	-5.8	-6.3236	-4.39551	-5.51202	-6.29958	-6.59711	1.07715	0.797383	0.473246	0.172324	2	2	1	1
80.0126	-0.204709	-2.64846	-4	-4.1	-1.50083	-3.19238	-4.08156	-4.09553	0.346737	0.238983	0.116235	0.00622965	2	0.7	1.3	0.7
82.9288	-2.81802	-2.9	-2.6	-2.2489	-5.98892	-5.9635	-5.59651	-5.15524	0.366859	0.248575	0.114366	0	2.7	2.7	3	2.3
78.7371	-2.39679	-2.81802	-2.9	-2.6	-5.71388	-5.98892	-5.9635	-5.59651	0.441321	0.366859	0.248575	0.114366	4	2.7	2.7	3
93.714	-4.04675	-4.33566	-4.6	-4.8	-5.00552	-5.16725	-5.30685	-5.39201	0.478839	0.324008	0.148391	0	1	1	1	0.7
86.7261	-3.746	-4.04675	-4.33566	-4.6	-4.82776	-5.00552	-5.16725	-5.30685	0.576333	0.478839	0.324008	0.148391	1	1	1	1
77.5506	-3.44614	-3.746	-4.04675	-4.33566	-4.63914	-4.82776	-5.00552	-5.16725	0.593164	0.576333	0.478839	0.324008	1.3	1	1	1
99.6061	-3.74967	-4.32266	-4.8	-5.02897	-6.4402	-6.74811	-6.9422	-6.88649	0.320764	0.216924	0.0991604	0	4.7	3	4.3	3.3
88.8254	-3.27684	-3.74967	-4.32266	-4.8	-6.1848	-6.4402	-6.74811	-6.9422	0.386158	0.320764	0.216924	0.0991604	6.3	4.7	3	4.3
80.1167	-3.1	-3.27684	-3.74967	-4.32266	-6.14108	-6.1848	-6.4402	-6.74811	0.397454	0.386158	0.320764	0.216924	8.7	6.3	4.7	3
76.1208	-3.35027	-3.1	-3.27684	-3.74967	-6.41401	-6.14108	-6.1848	-6.4402	0.351936	0.397454	0.386158	0.320764	6.7	8.7	6.3	4.7
75.4282	-3.9	-3.35027	-3.1	-3.27684	-6.90305	-6.41401	-6.14108	-6.1848	0.260528	0.351936	0.397454	0.386158	8	6.7	8.7	6.3
76.4192	-4.57117	-3.9	-3.35027	-3.1	-7.47921	-6.90305	-6.41401	-6.14108	0.144957	0.260528	0.351936	0.397454	4.3	8	6.7	8.7
78.025	-5.2431	-4.57117	-3.9	-3.35027	-8.03606	-7.47921	-6.90305	-6.41401	0.0321186	0.144957	0.260528	0.351936	4.7	4.3	8	6.7
79.0293	-5.80945	-5.2431	-4.57117	-3.9	-8.49704	-8.03606	-7.47921	-6.90305	0	0.0321186	0.144957	0.260528	4	4.7	4.3	8
79.0293	-6.16387	-5.80945	-5.2431	-4.57117	-8.77637	-8.49704	-8.03606	-7.47921	0	0	0.0321186	0.144957	4.7	4	4.7	4.3
78.086	-6.2	-6.16387	-5.80945	-5.2431	-8.78659	-8.77637	-8.49704	-8.03606	0	0	0	0.0321186	3.7	4.7	4	4.7
108.027	-7.33829	-8.70888	-9.5	-9.6	-9.0018	-10.0168	-10.61	-10.6688	0.702644	0.474951	0.216759	0	2.3	1.3	1	0.7
95.4888	-5.63517	-7.33829	-8.70888	-9.5	-7.79444	-9.0018	-10.0168	-10.61	0.846051	0.702644	0.474951	0.216759	2.7	2.3	1.3	1
80.4692	-3.84646	-5.63517	-7.33829	-8.70888	-6.59091	-7.79444	-9.0018	-10.0168	0.870839	0.846051	0.702644	0.474951	2.7	2.7	2.3	1.3
97.327	-4.37503	-6.04186	-7.2	-7.7	-5.54868	-6.74533	-7.62726	-8.01013	0.630245	0.425709	0.193821	0	0.3	0	0.7	0.3
81.6723	-2.46847	-4.37503	-6.04186	-7.2	-4.29879	-5.54868	-6.74533	-7.62726	0.759093	0.630245	0.425709	0.193821	0.7	0.3	0	0.7
101.839	-7.1424	-7.72061	-8.1	-8.2	-9.76148	-10.2055	-10.5016	-10.5823	0.730501	0.493313	0.224428	0	5	5	5.3	5
101.183	-6.46329	-7.1424	-7.72061	-8.1	-9.24909	-9.76148	-10.2055	-10.5016	0.87993	0.730501	0.493313	0.224428	4.3	5	5	5.3
91.2236	-5.78123	-6.46329	-7.1424	-7.72061	-8.74474	-9.24909	-9.76148	-10.2055	0.905805	0.87993	0.730501	0.493313	5.7	4.3	5	5
84.4325	-5.19416	-5.78123	-6.46329	-7.1424	-8.32045	-8.74474	-9.24909	-9.76148	0.801898	0.905805	0.87993	0.730501	4.3	5.7	4.3	5
81.2795	-4.8	-5.19416	-5.78123	-6.46329	-8.0442	-8.32045	-8.74474	-9.24909	0.593169	0.801898	0.905805	0.87993	3.3	4.3	5.7	4.3
80.3003	-4.6723	-4.8	-5.19416	-5.78123	-7.96453	-8.0442	-8.32045	-8.74474	0.329272	0.593169	0.801898	0.905805	4.7	3.3	4.3	5.7
81.1862	-4.78698	-4.6723	-4.8	-5.19416	-8.06134	-7.96453	-8.0442	-8.32045	0.0716844	0.329272	0.593169	0.801898	4	4.7	3.3	4.3
81.8173	-5.09557	-4.78698	-4.6723	-4.8	-8.29985	-8.06134	-7.96453	-8.0442	0	0.0716844	0.329272	0.593169	4.7	4	4.7	3.3
82.7559	-5.54959	-5.09557	-4.78698	-4.6723	-8.6467	-8.29985	-8.06134	-7.96453	0	0	0.0716844	0.329272	2.7	4.7	4	4.7
84.2947	-6.10055	-5.54959	-5.09557	-4.78698	-9.06857	-8.6467	-8.29985	-8.06134	0	0	0	0.0716844	2.7	2.7	4.7	4
84.2947	-6.7	-6.10055	-5.54959	-5.09557	-9.53108	-9.06857	-8.6467	-8.29985	0	0	0	0	1	2.7	2.7	4.7
74.6203	-6.80744	-6.7	-6.10055	-5.54959	-9.60857	-9.53108	-9.06857	-8.6467	0	0	0	0	2.7	1	2.7	2.7
97.3797	-8.98811	-9.54185	-9.9	-10	-11.7562	-12.1516	-12.3922	-12.4255	1.17638	0.794304	0.361188	0	4.3	4	5.3	5.7
95.5099	-8.31291	-8.98811	-9.54185	-9.9	-11.2658	-11.7562	-12.1516	-12.3922	1.41711	1.17638	0.794304	0.361188	4	4.3	4	5.3
86.4991	-7.5904	-8.31291	-8.98811	-9.54185	-10.7369	-11.2658	-11.7562	-12.1516	1.45882	1.41711	1.17638	0.794304	4	4	4.3	4
79.7081	-6.89471	-7.5904	-8.31291	-8.98811	-10.222	-10.7369	-11.2658	-11.7562	1.29147	1.45882	1.41711	1.17638	4.7	4	4	4.3
77.4278	-6.3	-6.89471	-7.5904	-8.31291	-9.76989	-10.222	-10.7369	-11.2658	0.955263	1.29147	1.45882	1.41711	4.3	4.7	4	4
78.5077	-5.87914	-6.3	-6.89471	-7.5904	-9.4279	-9.76989	-10.222	-10.7369	0.530184	0.955263	1.29147	1.45882	4.7	4.3	4.7	4
81.2012	-5.7	-5.87914	-6.3	-6.89471	-9.24749	-9.4279	-9.76989	-10.222	0.115268	0.530184	0.955263	1.29147	3.7	4.7	4.3	4.7
81.6647	-5.80523	-5.7	-5.87914	-6.3	-9.26656	-9.24749	-9.4279	-9.76989	0	0.115268	0.530184	0.955263	2.7	3.7	4.7	4.3
82.2791	-6.14168	-5.80523	-5.7	-5.87914	-9.45317	-9.26656	-9.24749	-9.4279	0	0	0.115268	0.530184	1	2.7	3.7	4.7
83.6567	-6.6323	-6.14168	-5.80523	-5.7	-9.75743	-9.45317	-9.26656	-9.24749	0	0	0	0.115268	1.3	1	2.7	3.7
86.4425	-7.2	-6.6323	-6.14168	-5.80523	-10.1271	-9.75743	-9.45317	-9.26656	0	0	0	0	1.3	1.3	1	2.7
79.9914	-7.37751	-7.2	-6.6323	-6.14168	-10.2649	-10.1271	-9.75743	-9.45317	0	0	0	0	1.3	1.3	1.3	1
95.0972	-7.41566	-7.86453	-8.2	-8.4	-10.319	-10.6514	-10.9005	-11.0497	1.08922	0.735402	0.334342	0	5.7	4	4.3	3
91.9541	-6.88906	-7.41566	-7.86453	-8.2	-9.93003	-10.319	-10.6514	-10.9005	1.31216	1.08922	0.735402	0.334342	4.3	5.7	4	4.3
83.2917	-6.32045	-6.88906	-7.41566	-7.86453	-9.50953	-9.93003	-10.319	-10.6514	1.3508	1.31216	1.08922	0.735402	7	4.3	5.7	4
77.1461	-5.74553	-6.32045	-6.88906	-7.41566	-9.08106	-9.50953	-9.93003	-10.319	1.19586	1.3508	1.31216	1.08922	5.7	7	4.3	5.7
74.4185	-5.2	-5.74553	-6.32045	-6.88906	-8.66626	-9.08106	-9.50953	-9.93003	0.884552	1.19586	1.3508	1.31216	4.3	5.7	7	4.3
74.5854	-4.73956	-5.2	-5.74553	-6.32045	-8.30222	-8.66626	-9.08106	-9.50953	0.490938	0.884552	1.19586	1.3508	4.3	4.3	5.7	7
75.9795	-4.5	-4.73956	-5.2	-5.74553	-8.09314	-8.30222	-8.66626	-9.08106	0.106725	0.490938	0.884552	1.19586	4	4.3	4.3	5.7
75.9795	-4.59543	-4.5	-4.73956	-5.2	-8.12988	-8.09314	-8.30222	-8.66626	0	0.106725	0.490938	0.884552	3.3	4	4.3	4.3
76.7566	-4.97335	-4.59543	-4.5	-4.73956	-8.37819	-8.12988	-8.09314	-8.30222	0	0	0.106725	0.490938	1	3.3	4	4.3
78.3856	-5.53959	-4.97335	-4.59543	-4.5	-8.77275	-8.37819	-8.12988	-8.09314	0	0	0	0.106725	2	1	3.3	4
81.9448	-6.2	-5.53959	-4.97335	-4.59543	-9.24639	-8.77275	-8.37819	-8.12988	0	0	0	0	3	2	1	3.3
76.0538	-6.32217	-6.2	-5.53959	-4.97335	-9.34648	-9.24639	-8.77275	-8.37819	0	0	0	0	1.7	3	2	1
102.206	-8.60417	-9.9594	-10.7	-10.7	-10.8489	-11.9114	-12.4992	-12.4936	1.01362	0.684379	0.311179	0	3.7	3.7	0.3	1.3
91.7178	-6.90748	-8.60417	-9.9594	-10.7	-9.55506	-10.8489	-11.9114	-12.4992	1.22109	1.01362	0.684379	0.311179	4	3.7	3.7	0.3
78.3342	-5.14245	-6.90748	-8.60417	-9.9594	-8.25237	-9.55506	-10.8489	-11.9114	1.25708	1.22109	1.01362	0.684379	3.7	4	3.7	3.7
76.7667	-5.51976	-4.1647	-3.06001	-2.4	-7.91539	-7.0387	-6.38167	-6.06773	0	0	0	0.0994622	1.3	2	2.7	3
94.2072	-6.94864	-8.37475	-9.5	-10.2	-8.78957	-9.76949	-10.61	-11.1841	1.12385	0.758883	0.345193	0	3	1	0.3	0.7
82.4234	-5.3749	-6.94864	-8.37475	-9.5	-7.80424	-8.78957	-9.76949	-10.61	1.35384	1.12385	0.758883	0.345193	3.7	3	1	0.3
88.6137	-5.43556	-6.23888	-7	-7.6	-8.76477	-9.34222	-9.9282	-10.4318	0.990096	0.668692	0.304378	0	3.7	2.3	4.3	2.7
80.3094	-4.63502	-5.43556	-6.23888	-7	-8.21626	-8.76477	-9.34222	-9.9282	1.19264	0.990096	0.668692	0.304378	4.7	3.7	2.3	4.3
88.3652	-6.63254	-7.81217	-8.5	-8.6	-8.55419	-9.41051	-9.92242	-9.99445	1.13502	0.766782	0.34937	0	1	0.7	0.7	0.3
77.6554	-5.17131	-6.63254	-7.81217	-8.5	-7.54753	-8.55419	-9.41051	-9.92242	1.36709	1.13502	0.766782	0.34937	1.7	1	0.7	0.7
106.659	-8.92954	-9.91365	-10.5	-10.6	-11.1128	-11.8799	-12.3546	-12.46	0.908351	0.613872	0.280053	0	3	2	1	1.7
105.835	-7.71189	-8.92954	-9.91365	-10.5	-10.1917	-11.1128	-11.8799	-12.3546	1.09394	0.908351	0.613872	0.280053	6	3	2	1
93.3274	-6.42493	-7.71189	-8.92954	-9.91365	-9.24453	-10.1917	-11.1128	-11.8799	1.1262	1.09394	0.908351	0.613872	5	6	3	2
83.8078	-5.23289	-6.42493	-7.71189	-8.92954	-8.38139	-9.24453	-10.1917	-11.1128	0.997386	1.1262	1.09394	0.908351	5.7	5	6	3
78.7111	-4.3	-5.23289	-6.42493	-7.71189	-7.69338	-8.38139	-9.24453	-10.1917	0.73841	0.997386	1.1262	1.09394	5	5.7	5	6
77.0833	-3.8	-4.3	-5.23289	-6.42493	-7.27602	-7.69338	-8.38139	-9.24453	0.410845	0.73841	0.997386	1.1262	4.3	5	5.7	5
78.3167	-3.88634	-3.8	-4.3	-5.23289	-7.24733	-7.27602	-7.69338	-8.38139	0.0909425	0.410845	0.73841	0.997386	4	4.3	5	5.7
80.6172	-4.48845	-3.88634	-3.8	-4.3	-7.57802	-7.24733	-7.27602	-7.69338	0	0.0909425	0.410845	0.73841	4.3	4	4.3	5
84.0699	-5.47739	-4.48845	-3.88634	-3.8	-8.20306	-7.57802	-7.24733	-7.27602	0	0	0.0909425	0.410845	1	4.3	4	4.3
88.8881	-6.72422	-5.47739	-4.48845	-3.88634	-9.0532	-8.20306	-7.57802	-7.24733	0	0	0	0.0909425	0.7	1	4.3	4
92.1729	-8.1	-6.72422	-5.47739	-4.48845	-10.0465	-9.0532	-8.20306	-7.57802	0	0	0	0	0	0.7	1	4.3
81.5726	-8.33704	-8.1	-6.72422	-5.47739	-10.1906	-10.0465	-9.0532	-8.20306	0	0	0	0	0.7	0	0.7	1
88.1276	-4.8432	-6.17487	-8.2	-10.7	-8.49895	-9.41498	-10.9005	-12.8383	1.11259	0.752233	0.343706	0	4	1.7	1.7	1.7
79.7771	-4.00744	-4.8432	-6.17487	-8.2	-7.94835	-8.49895	-9.41498	-10.9005	1.3397	1.11259	0.752233	0.343706	3.3	4	1.7	1.7
79.1437	-5.60038	-3.97566	-2.70076	-1.95057	-8.07921	-7.00955	-6.26642	-5.95287	0	0	0	0.112336	1	0.7	0.7	1.7
87.6271	-7.4	-5.60038	-3.97566	-2.70076	-9.36651	-8.07921	-7.00955	-6.26642	0	0	0	0	1	1	0.7	0.7
80.6313	-7.49567	-7.4	-5.60038	-3.97566	-9.47785	-9.36651	-8.07921	-7.00955	0	0	0	0	1.7	1	1	0.7
93.6836	-7.66803	-9.28844	-10.2	-10.3	-9.04761	-10.2648	-10.9615	-11.0207	1.19049	0.80532	0.368634	0	1.3	1.3	0.7	0.7
83.656	-5.62387	-7.66803	-9.28844	-10.2	-7.59476	-9.04761	-10.2648	-10.9615	1.43323	1.19049	0.80532	0.368634	1	1.3	1.3	0.7
88.5003	-5.90763	-7.98259	-9.3	-9.7	-7.43578	-8.98112	-9.98467	-10.2506	1.06245	0.719138	0.329873	0	0.3	0	0	0
84.2122	-5.45829	-7.14349	-8.4	-9.1	-7.35599	-8.60036	-9.52873	-10.0033	0.814907	0.554553	0.259019	0	0	0.3	0	0
77.5575	-3.57037	-5.45829	-7.14349	-8.4	-6.00099	-7.35599	-8.60036	-9.52873	0.9789	0.814907	0.554553	0.259019	0.7	0	0.3	0
97.6944	-3.08669	-4.37514	-5.5	-6.11055	-4.13525	-5.40787	-6.48981	-7.06014	0.0837429	0.0570513	0.0267467	0	2.3	3	3	2.3
85.7045	-2.07989	-3.08669	-4.37514	-5.5	-3.09358	-4.13525	-5.40787	-6.48981	0.100555	0.0837429	0.0570513	0.0267467	2	2.3	3	3
76.2564	-1.8	-2.07989	-3.08669	-4.37514	-2.71527	-3.09358	-4.13525	-5.40787	0.103483	0.100555	0.0837429	0.0570513	2	2	2.3	3
74.3612	-2.51703	-1.8	-2.07989	-3.08669	-3.28171	-2.71527	-3.09358	-4.13525	0.0918271	0.103483	0.100555	0.0837429	1.3	2	2	2.3
76.7831	-3.8	-2.51703	-1.8	-2.07989	-4.40882	-3.28171	-2.71527	-3.09358	0.0683708	0.0918271	0.103483	0.100555	1.3	1.3	2	2
80.4909	-5.14486	-3.8	-2.51703	-1.8	-5.62452	-4.40882	-3.28171	-2.71527	0.0386593	0.0683708	0.0918271	0.103483	0.7	1.3	1.3	2
84.6932	-6.45616	-5.14486	-3.8	-2.51703	-6.83238	-5.62452	-4.40882	-3.28171	0.00956437	0.0386593	0.0683708	0.0918271	0.7	0.7	1.3	1.3
89.1037	-7.74061	-6.45616	-5.14486	-3.8	-8.04137	-6.83238	-5.62452	-4.40882	0	0.00956437	0.0386593	0.0683708	0.3	0.7	0.7	1.3
93.7052	-9.00492	-7.74061	-6.45616	-5.14486	-9.23913	-8.04137	-6.83238	-5.62452	0	0	0.00956437	0.0386593	0.7	0.3	0.7	0.7
98.5285	-10.2558	-9.00492	-7.74061	-6.45616	-10.4351	-9.23913	-8.04137	-6.83238	0	0	0	0.00956437	0	0.7	0.3	0.7
102.713	-11.5	-10.2558	-9.00492	-7.74061	-11.6329	-10.4351	-9.23913	-8.04137	0	0	0	0	0	0	0.7	0.3
91.5879	-11.3639	-11.5	-10.2558	-9.00492	-11.4347	-11.6329	-10.4351	-9.23913	0	0	0	0	0.7	0	0	0.7
78.9302	-2.5	-2.5	-7.8	-17.8	-6.5188	-6.30905	-10.2867	-18.8219	1.3158	0.897465	0.4224	0	2	2	2.7	1.3
85.016	-6.3894	-4.82396	-2.7	-2.5	-9.09973	-8.02559	-6.5384	-6.53308	0.15305	0.609281	1.07499	1.44256	3	2.7	3.3	3
90.5612	-7.50801	-6.3894	-4.82396	-2.7	-9.83107	-9.09973	-8.02559	-6.5384	0	0.15305	0.609281	1.07499	1.3	3	2.7	3.3
93.201	-8.29152	-7.50801	-6.3894	-4.82396	-10.2954	-9.83107	-9.09973	-8.02559	0	0	0.15305	0.609281	0.3	1.3	3	2.7
94.8104	-8.85161	-8.29152	-7.50801	-6.3894	-10.5784	-10.2954	-9.83107	-9.09973	0	0	0	0.15305	0.3	0.3	1.3	3
96.0791	-9.3	-8.85161	-8.29152	-7.50801	-10.7743	-10.5784	-10.2954	-9.83107	0	0	0	0	0	0.3	0.3	1.3
88.404	-9.63538	-9.3	-8.85161	-8.29152	-11.0056	-10.7743	-10.5784	-10.2954	0	0	0	0	0	0	0.3	0.3
107.789	-9.54794	-11.561	-12.9	-13.4	-10.378	-12.0757	-13.237	-13.6744	1.14442	0.781535	0.369348	0.00166494	1.3	0.3	0.7	0.3
94.1608	-7.18555	-9.54794	-11.561	-12.9	-8.47776	-10.378	-12.0757	-13.237	1.37294	1.14442	0.781535	0.369348	1.7	1.3	0.3	0.7
77.809	-4.79859	-7.18555	-9.54794	-11.561	-6.66724	-8.47776	-10.378	-12.0757	1.41279	1.37294	1.14442	0.781535	2.3	1.7	1.3	0.3
74.4176	-4.61834	-2.99496	-1.68815	-1.2	-6.2974	-5.18918	-4.36473	-4.17248	0	0	0	0.135647	1.7	1.3	1.7	1.7
92.2794	-4.2	-4.2	-6	-10.4	-8.30618	-8.10855	-9.20937	-12.5021	0.911295	0.623141	0.295753	0.00355297	4.3	6	4.3	4.7
85.7204	-4.2	-4.2	-4.2	-6	-8.40622	-8.30618	-8.10855	-9.20937	1.09275	0.911295	0.623141	0.295753	8	4.3	6	4.3
79.2954	-4.2	-4.2	-4.2	-4.2	-8.423	-8.40622	-8.30618	-8.10855	1.1244	1.09275	0.911295	0.623141	7	8	4.3	6
75.3505	-4.2	-4.2	-4.2	-4.2	-8.37137	-8.423	-8.40622	-8.30618	0.99869	1.1244	1.09275	0.911295	8	7	8	4.3
75.2014	-4.4	-4.2	-4.2	-4.2	-8.41539	-8.37137	-8.423	-8.40622	0.745573	0.99869	1.1244	1.09275	6.7	8	7	8
76.675	-4.64875	-4.4	-4.2	-4.2	-8.4612	-8.41539	-8.37137	-8.423	0.424726	0.745573	0.99869	1.1244	6	6.7	8	7
79.2888	-5.0891	-4.64875	-4.4	-4.2	-8.63052	-8.4612	-8.41539	-8.37137	0.110126	0.424726	0.745573	0.99869	3	6	6.7	8
81.3645	-5.68271	-5.0891	-4.64875	-4.4	-8.91025	-8.63052	-8.4612	-8.41539	0	0.110126	0.424726	0.745573	2	3	6	6.7
83.166	-6.39128	-5.68271	-5.0891	-4.64875	-9.28517	-8.91025	-8.63052	-8.4612	0	0	0.110126	0.424726	1.3	2	3	6
85.4343	-7.17648	-6.39128	-5.68271	-5.0891	-9.73649	-9.28517	-8.91025	-8.63052	0	0	0	0.110126	0	1.3	2	3
78.4623	-8	-7.17648	-6.39128	-5.68271	-10.2412	-9.73649	-9.28517	-8.91025	0	0	0	0	0	0	1.3	2
75.0486	-8.15715	-8	-7.17648	-6.39128	-10.3283	-10.2412	-9.73649	-9.28517	0	0	0	0	0.7	0	0	1.3
89.9561	-5.45342	-7.12537	-8.7	-10	-7.92875	-9.29032	-10.6024	-11.7103	1.15894	0.793554	0.378306	0.0074777	2.7	2.7	1.7	2.3
76.7128	-3.79453	-5.45342	-7.12537	-8.7	-6.59509	-7.92875	-9.29032	-10.6024	1.38901	1.15894	0.793554	0.378306	2.3	2.7	2.7	1.7
93.5054	-4.68333	-5.53761	-6	-6	-6.42762	-6.88841	-7.12203	-7.05979	0.739579	0.50712	0.242866	0.00673785	2.3	2	1.7	2
82.9851	-3.58979	-4.68333	-5.53761	-6	-5.84775	-6.42762	-6.88841	-7.12203	0.885932	0.739579	0.50712	0.242866	2	2.3	2	1.7
90.3289	-8.45479	-8.79506	-8.85	-8.54523	-11.4645	-11.7146	-11.7348	-11.4646	1.20329	0.826288	0.397591	0.0142816	5.3	5.3	5	5.3
93.5404	-7.93716	-8.45479	-8.79506	-8.85	-11.0703	-11.4645	-11.7146	-11.7348	1.44063	1.20329	0.826288	0.397591	5.7	5.3	5.3	5
86.1918	-7.35017	-7.93716	-8.45479	-8.79506	-10.616	-11.0703	-11.4645	-11.7146	1.48208	1.44063	1.20329	0.826288	6	5.7	5.3	5.3
81.0711	-6.80178	-7.35017	-7.93716	-8.45479	-10.1822	-10.616	-11.0703	-11.4645	1.31778	1.48208	1.44063	1.20329	6	6	5.7	5.3
79.9829	-6.4	-6.80178	-7.35017	-7.93716	-9.84705	-10.1822	-10.616	-11.0703	0.986763	1.31778	1.48208	1.44063	5.7	6	6	5.7
82.1828	-6.22773	-6.4	-6.80178	-7.35017	-9.67013	-9.84705	-10.1822	-10.616	0.566831	0.986763	1.31778	1.48208	5.3	5.7	6	6
85.2796	-6.2676	-6.22773	-6.4	-6.80178	-9.64052	-9.67013	-9.84705	-10.1822	0.154464	0.566831	0.986763	1.31778	4.3	5.3	5.7	6
86.6936	-6.4772	-6.2676	-6.22773	-6.4	-9.73125	-9.64052	-9.67013	-9.84705	0	0.154464	0.566831	0.986763	3	4.3	5.3	5.7
87.6411	-6.81408	-6.4772	-6.2676	-6.22773	-9.91598	-9.73125	-9.64052	-9.67013	0	0	0.154464	0.566831	3	3	4.3	5.3
88.8711	-7.23583	-6.81408	-6.4772	-6.2676	-10.1676	-9.91598	-9.73125	-9.64052	0	0	0	0.154464	3.7	3	3	4.3
88.2281	-7.7	-7.23583	-6.81408	-6.4772	-10.4575	-10.1676	-9.91598	-9.73125	0	0	0	0	1.3	3.7	3	3
79.8427	-8.40457	-7.7	-7.23583	-6.81408	-10.7634	-10.4575	-10.1676	-9.91598	0	0	0	0	0.3	1.3	3.7	3
101.058	-9.20872	-10.3641	-11.5	-12.5	-11.3293	-12.1399	-12.9797	-13.7469	1.24894	0.858925	0.415302	0.0183876	3	0	1	1
97.0517	-8.07419	-9.20872	-10.3641	-11.5	-10.573	-11.3293	-12.1399	-12.9797	1.49443	1.24894	0.858925	0.415302	3	3	0	1
86.1192	-7.00095	-8.07419	-9.20872	-10.3641	-9.88781	-10.573	-11.3293	-12.1399	1.53733	1.49443	1.24894	0.858925	4	3	3	0
78.107	-6.02941	-7.00095	-8.07419	-9.20872	-9.28136	-9.88781	-10.573	-11.3293	1.36742	1.53733	1.49443	1.24894	4	4	3	3
74.3793	-5.2	-6.02941	-7.00095	-8.07419	-8.75327	-9.28136	-9.88781	-10.573	1.02503	1.36742	1.53733	1.49443	3.7	4	4	3
75.3164	-4.3	-4.57447	-5.2	-6.02941	-8.08661	-8.31989	-8.75327	-9.28136	0.163676	0.590555	1.02503	1.36742	2.3	2.7	3.7	4
76.274	-4.49537	-4.3	-4.57447	-5.2	-8.15432	-8.08661	-8.31989	-8.75327	0	0.163676	0.590555	1.02503	1	2.3	2.7	3.7
78.0604	-5.08042	-4.49537	-4.3	-4.57447	-8.48666	-8.15432	-8.08661	-8.31989	0	0	0.163676	0.590555	1	1	2.3	2.7
80.982	-5.92526	-5.08042	-4.49537	-4.3	-9.01294	-8.48666	-8.15432	-8.08661	0	0	0	0.163676	1.3	1	1	2.3
85.7123	-6.9	-5.92526	-5.08042	-4.49537	-9.65555	-9.01294	-8.48666	-8.15432	0	0	0	0	2	1.3	1	1
78.8686	-6.9303	-6.9	-5.92526	-5.08042	-9.70373	-9.65555	-9.01294	-8.48666	0	0	0	0	2.7	2	1.3	1
83.3301	-6.03945	-7.7866	-9.3	-10.4	-8.42194	-9.77734	-11.0295	-12.0044	1.50752	1.03837	0.504561	0.0266336	1.3	2	1.3	0.7
76.4813	-4.95925	-5.86129	-6.7	-7.4	-6.5212	-6.98142	-7.54926	-8.15343	1.18658	0.819952	0.402518	0.0282514	1.7	1	0.7	0.7
118.152	-6.95255	-7.46735	-8.1	-8.8	-8.05871	-8.49014	-9.04621	-9.68269	0.293357	0.203055	0.100204	0.00791973	3.7	3.7	3.3	4
109.13	-6.51201	-6.95255	-7.46735	-8.1	-7.70633	-8.05871	-8.49014	-9.04621	0.350167	0.293357	0.203055	0.100204	3	3.7	3.7	3.3
98.7748	-6.10213	-6.51201	-6.95255	-7.46735	-7.3874	-7.70633	-8.05871	-8.49014	0.360108	0.350167	0.293357	0.203055	2.7	3	3.7	3.7
91.3751	-5.67932	-6.10213	-6.51201	-6.95255	-7.05654	-7.3874	-7.70633	-8.05871	0.320826	0.360108	0.350167	0.293357	3	2.7	3	3.7
85.7235	-5.2	-5.67932	-6.10213	-6.51201	-6.66238	-7.05654	-7.3874	-7.70633	0.241601	0.320826	0.360108	0.350167	2	3	2.7	3
80.8787	-4.64955	-5.2	-5.67932	-6.10213	-6.2004	-6.66238	-7.05654	-7.3874	0.140943	0.241601	0.320826	0.360108	2.3	2	3	2.7
76.8209	-4.12924	-4.64955	-5.2	-5.67932	-5.75575	-6.2004	-6.66238	-7.05654	0.0418202	0.140943	0.241601	0.320826	2	2.3	2	3
113.346	-4.60072	-4.78309	-5.1	-5.5	-4.91083	-5.06165	-5.37787	-5.81439	0	0	0	0	2	2.3	1.7	2
104.344	-4.50705	-4.60072	-4.78309	-5.1	-4.87002	-4.91083	-5.06165	-5.37787	0	0	0	0	2	2	2.3	1.7
95.7087	-4.45626	-4.50705	-4.60072	-4.78309	-4.88316	-4.87002	-4.91083	-5.06165	0	0	0	0	2.3	2	2	2.3
89.7755	-4.40252	-4.45626	-4.50705	-4.60072	-4.89435	-4.88316	-4.87002	-4.91083	0	0	0	0	2	2.3	2	2
85.0939	-4.3	-4.40252	-4.45626	-4.50705	-4.84809	-4.89435	-4.88316	-4.87002	0	0	0	0	2	2	2.3	2
81.053	-4.13221	-4.3	-4.40252	-4.45626	-4.71989	-4.84809	-4.89435	-4.88316	0	0	0	0	3	2	2	2.3
77.8097	-4	-4.13221	-4.3	-4.40252	-4.60793	-4.71989	-4.84809	-4.89435	0	0	0	0	2	3	2	2
75.639	-4.00495	-4	-4.13221	-4.3	-4.61333	-4.60793	-4.71989	-4.84809	0	0	0	0	0.7	2	3	2
74.3724	-4.13423	-4.00495	-4	-4.13221	-4.72741	-4.61333	-4.60793	-4.71989	0	0	0	0	0	0.7	2	3
78.1005	-5.11002	-7.06249	-8.2	-8.4	-6.09375	-7.62138	-8.53352	-8.68555	1.25448	0.872866	0.437727	0.0463791	0	0	0	0
85.9388	-3.72689	-4.69862	-5.7	-6.6	-5.47013	-6.02404	-6.71708	-7.44393	0.653146	0.456943	0.232953	0.0309994	1	0	1	0
75.8832	-2.81798	-3.72689	-4.69862	-5.7	-5.05472	-5.47013	-6.02404	-6.71708	0.776459	0.653146	0.456943	0.232953	1	1	0	1
77.5763	-6.23153	-7.57944	-8.3	-8.3	-7.12636	-8.12398	-8.63134	-8.54655	1.32669	0.929881	0.47669	0.0677307	1	0.3	0	0.7
97.5636	-2.35026	-3.06033	-4.4	-6.2	-2.84314	-3.41513	-4.64797	-6.38636	0.206689	0.145141	0.0748179	0.0113024	2	2.3	1.7	2.7
86.3082	-2.08948	-2.35026	-3.06033	-4.4	-2.7328	-2.84314	-3.41513	-4.64797	0.245356	0.206689	0.145141	0.0748179	1.3	2	2.3	1.7
78.2757	-2.0977	-2.08948	-2.35026	-3.06033	-2.88532	-2.7328	-2.84314	-3.41513	0.252138	0.245356	0.206689	0.145141	2	1.3	2	2.3
103.155	-3.29083	-3.31945	-3.7	-4.4	-3.84258	-3.84173	-4.22369	-4.9619	0.0870298	0.0612299	0.0317384	0.00507814	1	2.3	1.3	2
100.273	-3.46435	-3.29083	-3.31945	-3.7	-4.0667	-3.84258	-3.84173	-4.22369	0.103236	0.0870298	0.0612299	0.0317384	1.7	1	2.3	1.3
93.1907	-3.69024	-3.46435	-3.29083	-3.31945	-4.35414	-4.0667	-3.84258	-3.84173	0.106078	0.103236	0.0870298	0.0612299	1.7	1.7	1	2.3
88.3728	-3.81872	-3.69024	-3.46435	-3.29083	-4.54711	-4.35414	-4.0667	-3.84258	0.0948929	0.106078	0.103236	0.0870298	2	1.7	1.7	1
83.9323	-3.7	-3.81872	-3.69024	-3.46435	-4.49051	-4.54711	-4.35414	-4.0667	0.0722896	0.0948929	0.106078	0.103236	2	2	1.7	1.7
78.8522	-3.25059	-3.7	-3.81872	-3.69024	-4.09638	-4.49051	-4.54711	-4.35414	0.0434817	0.0722896	0.0948929	0.106078	1	2	2	1.7
75.3109	-5.7177	-5.20951	-4.64954	-4.01189	-7.17565	-7.11332	-7.00962	-6.82411	0	0	0	0.272695	3	1.3	1.7	1
78.3158	-6.2	-5.7177	-5.20951	-4.64954	-7.23071	-7.17565	-7.11332	-7.00962	0	0	0	0	3	3	1.3	1.7
85.0079	-5.48991	-6.66777	-7.7	-8.5	-7.11975	-8.07268	-8.91751	-9.5747	1.22133	0.862554	0.452077	0.0803298	0	1.3	2	1.7
76.6995	-4.2353	-5.48991	-6.66777	-7.7	-6.10993	-7.11975	-8.07268	-8.91751	1.4466	1.22133	0.862554	0.452077	1	0	1.3	2
76.5619	-6.37904	-7.18745	-8	-8.7	-9.39777	-9.98137	-10.4888	-10.8238	1.71927	1.21655	0.641135	0.119526	5	3.3	2	2.3
90.1443	-7.19404	-9.25857	-10.6	-11.1	-9.27804	-10.9359	-12.0333	-12.4335	1.50582	1.06758	0.565718	0.110363	3	1.3	2	1
74.7172	-0.508306	-0.711733	-1.4	-2.5	-1.92969	-2.25218	-2.96842	-4.00073	0.237765	0.172493	0.0973054	0.0282802	2	2.3	1.3	1
93.1854	-2.71736	-3.44135	-4.3	-5.2	-3.86499	-4.50736	-5.2787	-6.09512	0.269248	0.196424	0.112409	0.0350474	1	1.7	1.7	1
81.4457	-2.10463	-2.71736	-3.44135	-4.3	-3.32535	-3.86499	-4.50736	-5.2787	0.314788	0.269248	0.196424	0.112409	1	1	1.7	1.7
84.1845	-1.45538	-2.03833	-2.6	-3.1	-2.91984	-3.53706	-4.11454	-4.59758	0.575652	0.420723	0.241894	0.0770633	1	1	2	1.7
87.9383	-6.45635	-6.90397	-7.2	-7.3	-9.54914	-9.90202	-10.1271	-10.1893	1.24818	0.913908	0.527869	0.171692	2.7	3.3	3	2.7
87.5841	-5.83963	-6.45635	-6.90397	-7.2	-9.0541	-9.54914	-9.90202	-10.1271	1.45711	1.24818	0.913908	0.527869	2.3	2.7	3.3	3
78.093	-5.03633	-5.83963	-6.45635	-6.90397	-8.40251	-9.0541	-9.54914	-9.90202	1.49377	1.45711	1.24818	0.913908	2	2.3	2.7	3.3
76.3052	-5.6	-3.59072	-1.88515	-0.787011	-8.22316	-6.67862	-5.43716	-4.70626	0	0	0	0.00186913	1.7	2	2	2.3
120.9	-8.33927	-8.5565	-8.6	-8.41907	-10.5656	-10.752	-10.7517	-10.5189	0.361094	0.264865	0.153679	0.050991	3	3.3	3.3	3.3
117.409	-8.02165	-8.33927	-8.5565	-8.6	-10.2585	-10.5656	-10.752	-10.7517	0.421221	0.361094	0.264865	0.153679	3	3	3.3	3.3
106.995	-7.677	-8.02165	-8.33927	-8.5565	-9.89565	-10.2585	-10.5656	-10.752	0.431771	0.421221	0.361094	0.264865	2.7	3	3	3.3
99.9684	-7.37866	-7.677	-8.02165	-8.33927	-9.5425	-9.89565	-10.2585	-10.5656	0.39036	0.431771	0.421221	0.361094	2.7	2.7	3	3
95.6295	-7.2	-7.37866	-7.677	-8.02165	-9.2667	-9.5425	-9.89565	-10.2585	0.306311	0.39036	0.431771	0.421221	2	2.7	2.7	3
93.2903	-7.19677	-7.2	-7.37866	-7.677	-9.12369	-9.2667	-9.5425	-9.89565	0.198272	0.306311	0.39036	0.431771	1	2	2.7	2.7
92.4408	-7.3544	-7.19677	-7.2	-7.37866	-9.10892	-9.12369	-9.2667	-9.5425	0.0894856	0.198272	0.306311	0.39036	2	1	2	2.7
92.4408	-7.6407	-7.3544	-7.19677	-7.2	-9.2022	-9.10892	-9.12369	-9.2667	0.00194958	0.0894856	0.198272	0.306311	1.7	2	1	2
92.8733	-8.02352	-7.6407	-7.3544	-7.19677	-9.38223	-9.2022	-9.10892	-9.12369	0	0.00194958	0.0894856	0.198272	2	1.7	2	1
93.686	-8.47067	-8.02352	-7.6407	-7.3544	-9.626	-9.38223	-9.2022	-9.10892	0	0	0.00194958	0.0894856	1	2	1.7	2
95.0641	-8.95	-8.47067	-8.02352	-7.6407	-9.9085	-9.626	-9.38223	-9.2022	0	0	0	0.00194958	0.7	1	2	1.7
86.8693	-9.10147	-8.95	-8.47067	-8.02352	-9.95789	-9.9085	-9.626	-9.38223	0	0	0	0	0.3	0.7	1	2
110.61	-7.88679	-8.56538	-9.2	-9.77431	-9.13807	-9.50136	-9.88932	-10.2952	1.09723	0.806264	0.469897	0.158931	1.3	1.7	1.3	1.3
105.082	-7.16261	-7.88679	-8.56538	-9.2	-8.7805	-9.13807	-9.50136	-9.88932	1.27899	1.09723	0.806264	0.469897	2.3	1.3	1.7	1.3
93.3523	-6.39117	-7.16261	-7.88679	-8.56538	-8.40528	-8.7805	-9.13807	-9.50136	1.31087	1.27899	1.09723	0.806264	2.3	2.3	1.3	1.7
84.4229	-5.57085	-6.39117	-7.16261	-7.88679	-7.98296	-8.40528	-8.7805	-9.13807	1.1857	1.31087	1.27899	1.09723	2	2.3	2.3	1.3
78.3597	-4.7	-5.57085	-6.39117	-7.16261	-7.47616	-7.98296	-8.40528	-8.7805	0.931585	1.1857	1.31087	1.27899	2	2	2.3	2.3
74.6739	-3.92504	-3.9	-3.9	-4.7	-6.93922	-6.96986	-6.94023	-7.47616	0.0101762	0.275544	0.604818	0.931585	2	2	1.7	2
76.6916	-4.62191	-3.92504	-3.9	-3.9	-7.40925	-6.93922	-6.96986	-6.94023	0	0.0101762	0.275544	0.604818	1	2	2	1.7
80.0572	-5.59252	-4.62191	-3.92504	-3.9	-8.07936	-7.40925	-6.93922	-6.96986	0	0	0.0101762	0.275544	2.3	1	2	2
85.3847	-6.7	-5.59252	-4.62191	-3.92504	-8.87381	-8.07936	-7.40925	-6.93922	0	0	0	0.0101762	2	2.3	1	2
78.3339	-6.65405	-6.7	-5.59252	-4.62191	-8.84153	-8.87381	-8.07936	-7.40925	0	0	0	0	1.3	2	2.3	1
117.042	-6.34602	-6.94134	-7.5	-8.00103	-7.49511	-7.89005	-8.34223	-8.84658	0.507756	0.373769	0.218794	0.0753802	1.7	0.3	0.7	0.7
105.957	-5.70413	-6.34602	-6.94134	-7.5	-7.11947	-7.49511	-7.89005	-8.34223	0.591432	0.507756	0.373769	0.218794	1.3	1.7	0.3	0.7
93.9853	-5.00577	-5.70413	-6.34602	-6.94134	-6.71405	-7.11947	-7.49511	-7.89005	0.606108	0.591432	0.507756	0.373769	2.3	1.3	1.7	0.3
84.8767	-4.24102	-5.00577	-5.70413	-6.34602	-6.24258	-6.71405	-7.11947	-7.49511	0.548481	0.606108	0.591432	0.507756	3	2.3	1.3	1.7
77.7157	-3.4	-4.24102	-5.00577	-5.70413	-5.63913	-6.24258	-6.71405	-7.11947	0.431478	0.548481	0.606108	0.591432	1.7	3	2.3	1.3
89.1828	-6.98638	-8.17535	-9.1	-9.66048	-10.1615	-11.0361	-11.7367	-12.1734	1.90055	1.40148	0.823945	0.288961	4.3	3.7	3	3
77.3297	-5.64374	-6.98638	-8.17535	-9.1	-9.20343	-10.1615	-11.0361	-11.7367	2.21213	1.90055	1.40148	0.823945	4	4.3	3.7	3
87.2433	-6.88272	-7.92958	-8.9	-9.69582	-9.74517	-10.5343	-11.3066	-11.9776	1.87526	1.38523	0.817867	0.291785	3	5.7	2	1.7
76.9412	-5.82789	-6.88272	-7.92958	-8.9	-8.99126	-9.74517	-10.5343	-11.3066	2.18112	1.87526	1.38523	0.817867	6	3	5.7	2
87.6688	-7.02783	-8.09226	-8.8	-9.09045	-10.0725	-10.8958	-11.4586	-11.7061	1.84876	1.36801	0.81109	0.294184	4.3	3.3	3.3	3.7
76.6701	-5.71654	-7.02783	-8.09226	-8.8	-9.08217	-10.0725	-10.8958	-11.4586	2.14875	1.84876	1.36801	0.81109	5	4.3	3.3	3.3
90.3446	-8.43867	-9.50178	-10.2	-10.4	-11.1349	-11.9475	-12.4876	-12.6366	2.0148	1.49341	0.889097	0.327655	5.7	5.3	4.7	4.7
87.1245	-7.14381	-8.43867	-9.50178	-10.2	-10.1652	-11.1349	-11.9475	-12.4876	2.34006	2.0148	1.49341	0.889097	4.7	5.7	5.3	4.7
75.6903	-5.75033	-7.14381	-8.43867	-9.50178	-9.14615	-10.1652	-11.1349	-11.9475	2.39706	2.34006	2.0148	1.49341	5.7	4.7	5.7	5.3
81.4307	-4.63417	-5.98372	-7.3	-8.47149	-7.87303	-8.86335	-9.87147	-10.8074	1.55483	1.15441	0.690068	0.258246	1	1.3	1.3	1
93.4352	-4.97401	-5.49566	-6.1	-6.78529	-8.46382	-8.86449	-9.32931	-9.85936	0.786949	0.592699	0.366413	0.154154	3.7	3.3	3.3	4.7
84.0666	-4.47433	-4.97401	-5.49566	-6.1	-8.0786	-8.46382	-8.86449	-9.32931	0.907791	0.786949	0.592699	0.366413	3.3	3.7	3.3	3.3
75.9553	-2.23976	-3.41809	-4.3	-4.78273	-2.83732	-3.74284	-4.46462	-4.90542	1.15012	0.868804	0.540767	0.232492	2	1.7	1.7	1
74.8448	-2.26236	-3.08734	-3.9	-4.69029	-5.32446	-5.73451	-6.21013	-6.75282	1.22477	0.929199	0.58403	0.258767	1.3	1.3	0.3	0.3
99.0479	-5.75438	-6.08487	-6.4	-6.66441	-9.04211	-9.31463	-9.52646	-9.65557	0.541638	0.369721	0.174315	0	3	3.3	3	3.7
91.4935	-5.44459	-5.75438	-6.08487	-6.4	-8.73353	-9.04211	-9.31463	-9.52646	0.649731	0.541638	0.369721	0.174315	3	3	3.3	3
82.9206	-5.19155	-5.44459	-5.75438	-6.08487	-8.41402	-8.73353	-9.04211	-9.31463	0.668279	0.649731	0.541638	0.369721	2.3	3	3	3.3
77.5789	-5.03134	-5.19155	-5.44459	-5.75438	-8.11076	-8.41402	-8.73353	-9.04211	0.592844	0.668279	0.649731	0.541638	2.7	2.3	3	3
75.1313	-5	-5.03134	-5.19155	-5.44459	-7.85467	-8.11076	-8.41402	-8.73353	0.44143	0.592844	0.668279	0.649731	2.7	2.7	2.3	3
74.649	-5.12301	-5	-5.03134	-5.19155	-7.67462	-7.85467	-8.11076	-8.41402	0.249803	0.44143	0.592844	0.668279	2.7	2.7	2.7	2.3
75.4167	-5.38347	-5.12301	-5	-5.03134	-7.57453	-7.67462	-7.85467	-8.11076	0.0622382	0.249803	0.44143	0.592844	3	2.7	2.7	2.7
76.0575	-5.75389	-5.38347	-5.12301	-5	-7.55069	-7.57453	-7.67462	-7.85467	0	0.0622382	0.249803	0.44143	3	3	2.7	2.7
76.8219	-6.20678	-5.75389	-5.38347	-5.12301	-7.5968	-7.55069	-7.57453	-7.67462	0	0	0.0622382	0.249803	2	3	3	2.7
77.9958	-6.71464	-6.20678	-5.75389	-5.38347	-7.70283	-7.5968	-7.55069	-7.57453	0	0	0	0.0622382	3	2	3	3
101.869	-10.3763	-11.0238	-11.5	-11.7	-12.4959	-12.9513	-13.2255	-13.2188	1.21842	0.830674	0.390076	0	3.3	4.7	3.7	4.3
104.578	-9.64394	-10.3763	-11.0238	-11.5	-11.9414	-12.4959	-12.9513	-13.2255	1.46226	1.21842	0.830674	0.390076	5	3.3	4.7	3.7
95.43	-8.9129	-9.64394	-10.3763	-11.0238	-11.3667	-11.9414	-12.4959	-12.9513	1.50413	1.46226	1.21842	0.830674	4.7	5	3.3	4.7
88.5641	-8.26949	-8.9129	-9.64394	-10.3763	-10.8493	-11.3667	-11.9414	-12.4959	1.334	1.50413	1.46226	1.21842	4.3	4.7	5	3.3
86.765	-7.8	-8.26949	-8.9129	-9.64394	-10.4667	-10.8493	-11.3667	-11.9414	0.992501	1.334	1.50413	1.46226	3	4.3	4.7	5
88.774	-7.56912	-7.8	-8.26949	-8.9129	-10.2785	-10.4667	-10.8493	-11.3667	0.560377	0.992501	1.334	1.50413	3.7	3	4.3	4.7
92.8245	-7.55508	-7.56912	-7.8	-8.26949	-10.2674	-10.2785	-10.4667	-10.8493	0.137564	0.560377	0.992501	1.334	3	3.7	3	4.3
93.9418	-7.71452	-7.55508	-7.56912	-7.8	-10.3979	-10.2674	-10.2785	-10.4667	0	0.137564	0.560377	0.992501	3.7	3	3.7	3
94.4911	-8.00406	-7.71452	-7.55508	-7.56912	-10.6351	-10.3979	-10.2674	-10.2785	0	0	0.137564	0.560377	2.7	3.7	3	3.7
95.4526	-8.38035	-8.00406	-7.71452	-7.55508	-10.9443	-10.6351	-10.3979	-10.2674	0	0	0	0.137564	1.7	2.7	3.7	3
94.0961	-8.8	-8.38035	-8.00406	-7.71452	-11.2905	-10.9443	-10.6351	-10.3979	0	0	0	0	2	1.7	2.7	3.7
84.038	-9.30068	-8.8	-8.38035	-8.00406	-11.6547	-11.2905	-10.9443	-10.6351	0	0	0	0	2.3	2	1.7	2.7
110.565	-10.6254	-11.8365	-12.7	-13.1	-12.3734	-13.3302	-14.0297	-14.3653	1.22932	0.83713	0.391607	0	2	2	1.3	1
105.464	-9.25653	-10.6254	-11.8365	-12.7	-11.3205	-12.3734	-13.3302	-14.0297	1.47599	1.22932	0.83713	0.391607	1.7	2	2	1.3
92.331	-7.91955	-9.25653	-10.6254	-11.8365	-10.313	-11.3205	-12.3734	-13.3302	1.51837	1.47599	1.22932	0.83713	1.7	1.7	2	2
82.459	-6.80414	-7.91955	-9.25653	-10.6254	-9.46763	-10.313	-11.3205	-12.3734	1.3463	1.51837	1.47599	1.22932	3	1.7	1.7	2
79.0019	-6.1	-6.80414	-7.91955	-9.25653	-8.88243	-9.46763	-10.313	-11.3205	1.0009	1.3463	1.51837	1.47599	2.7	3	1.7	1.7
81.2286	-6	-6.1	-6.80414	-7.91955	-8.67107	-8.88243	-9.46763	-10.313	0.563907	1.0009	1.3463	1.51837	2.7	2.7	3	1.7
86.3814	-6.29785	-6	-6.1	-6.80414	-8.68375	-8.67107	-8.88243	-9.46763	0.136467	0.563907	1.0009	1.3463	2.3	2.7	2.7	3
89.9501	-7.04782	-6.29785	-6	-6.1	-9.01701	-8.68375	-8.67107	-8.88243	0	0.136467	0.563907	1.0009	2	2.3	2.7	2.7
93.8386	-8.09828	-7.04782	-6.29785	-6	-9.5986	-9.01701	-8.68375	-8.67107	0	0	0.136467	0.563907	2	2	2.3	2.7
98.7442	-9.34906	-8.09828	-7.04782	-6.29785	-10.3868	-9.5986	-9.01701	-8.68375	0	0	0	0.136467	1.3	2	2	2.3
103.753	-10.7	-9.34906	-8.09828	-7.04782	-11.3216	-10.3868	-9.5986	-9.01701	0	0	0	0	2	1.3	2	2
93.0104	-10.5032	-10.7	-9.34906	-8.09828	-11.091	-11.3216	-10.3868	-9.5986	0	0	0	0	3	2	1.3	2
99.393	-6.2	-6.87227	-9.3	-12.7	-8.70296	-9.03614	-10.9336	-13.8206	1.11428	0.75796	0.353288	0	4.7	4.3	4	2.3
95.6811	-6.2	-6.2	-6.87227	-9.3	-8.92546	-8.70296	-9.03614	-10.9336	1.33843	1.11428	0.75796	0.353288	3	4.7	4.3	4
88.5194	-6.2	-6.2	-6.2	-6.87227	-9.11741	-8.92546	-8.70296	-9.03614	1.37696	1.33843	1.11428	0.75796	4.3	3	4.7	4.3
83.8495	-6.2	-6.2	-6.2	-6.2	-9.26834	-9.11741	-8.92546	-8.70296	1.22064	1.37696	1.33843	1.11428	4	4.3	3	4.7
84.2313	-6.4	-6.2	-6.2	-6.2	-9.52646	-9.26834	-9.11741	-8.92546	0.906843	1.22064	1.37696	1.33843	3.7	4	4.3	3
84.9386	-6.2	-6.4	-6.2	-6.2	-9.4086	-9.52646	-9.26834	-9.11741	0.509878	0.906843	1.22064	1.37696	4.3	3.7	4	4.3
87.4855	-6.2	-6.2	-6.4	-6.2	-9.3977	-9.4086	-9.52646	-9.26834	0.121716	0.509878	0.906843	1.22064	3.7	4.3	3.7	4
87.0715	-6.2	-6.2	-6.2	-6.4	-9.34542	-9.3977	-9.4086	-9.52646	0	0.121716	0.509878	0.906843	2.7	3.7	4.3	3.7
86.7099	-6.40322	-6.2	-6.2	-6.2	-9.42497	-9.34542	-9.3977	-9.4086	0	0	0.121716	0.509878	2.7	2.7	3.7	4.3
87.0119	-6.72756	-6.40322	-6.2	-6.2	-9.5855	-9.42497	-9.34542	-9.3977	0	0	0	0.121716	2	2.7	2.7	3.7
88.6662	-7.1	-6.72756	-6.40322	-6.2	-9.78143	-9.5855	-9.42497	-9.34542	0	0	0	0	1	2	2.7	2.7
82.9437	-7.51748	-7.1	-6.72756	-6.40322	-9.97826	-9.78143	-9.5855	-9.42497	0	0	0	0	1.3	1	2	2.7
80.9415	-9.95001	-10.9	-11.7	-11.7	-11.6314	-12.3598	-13.0067	-12.9693	0.469318	0.218004	0	0	1.7	2	1.3	1.7
125.01	-8.97372	-9.95001	-10.9	-11.7	-10.9278	-11.6314	-12.3598	-13.0067	0.690655	0.469318	0.218004	0	2.3	1.7	2	1.3
114.941	-8.01584	-8.97372	-9.95001	-10.9	-10.2735	-10.9278	-11.6314	-12.3598	0.829918	0.690655	0.469318	0.218004	3	2.3	1.7	2
102.514	-7.12111	-8.01584	-8.97372	-9.95001	-9.68448	-10.2735	-10.9278	-11.6314	0.853872	0.829918	0.690655	0.469318	3	3	2.3	1.7
93.7822	-6.33425	-7.12111	-8.01584	-8.97372	-9.16744	-9.68448	-10.2735	-10.9278	0.756772	0.853872	0.829918	0.690655	2.7	3	3	2.3
88.4256	-5.7	-6.33425	-7.12111	-8.01584	-8.72161	-9.16744	-9.68448	-10.2735	0.561856	0.756772	0.853872	0.829918	2.3	2.7	3	3
85.4501	-5.3	-5.7	-6.33425	-7.12111	-8.37984	-8.72161	-9.16744	-9.68448	0.315308	0.561856	0.756772	0.853872	2.7	2.3	2.7	3
85.0129	-5.30373	-5.3	-5.7	-6.33425	-8.28036	-8.37984	-8.72161	-9.16744	0.0742968	0.315308	0.561856	0.756772	3.7	2.7	2.3	2.7
85.2587	-5.67831	-5.30373	-5.3	-5.7	-8.42089	-8.28036	-8.37984	-8.72161	0	0.0742968	0.315308	0.561856	2.7	3.7	2.7	2.3
86.4256	-6.33102	-5.67831	-5.30373	-5.3	-8.75885	-8.42089	-8.28036	-8.37984	0	0	0.0742968	0.315308	2.3	2.7	3.7	2.7
88.6104	-7.16916	-6.33102	-5.67831	-5.30373	-9.24917	-8.75885	-8.42089	-8.28036	0	0	0	0.0742968	2.7	2.3	2.7	3.7
81.7555	-8.1	-7.16916	-6.33102	-5.67831	-9.83789	-9.24917	-8.75885	-8.42089	0	0	0	0	2.3	2.7	2.3	2.7
78.9411	-8.53711	-8.1	-7.16916	-6.33102	-10.0875	-9.83789	-9.24917	-8.75885	0	0	0	0	2	2.3	2.7	2.3
109.741	-9.49919	-11.0881	-12.2	-12.7	-10.5436	-11.7406	-12.6055	-12.9883	1.21832	0.827084	0.382965	0	1.7	1.7	1.3	1.3
97.2689	-7.6596	-9.49919	-11.0881	-12.2	-9.23712	-10.5436	-11.7406	-12.6055	1.46452	1.21832	0.827084	0.382965	1.3	1.7	1.7	1.3
82.5816	-5.79566	-7.6596	-9.49919	-11.0881	-8.00846	-9.23712	-10.5436	-11.7406	1.50689	1.46452	1.21832	0.827084	2	1.3	1.7	1.7
76.1595	-4.30237	-3.13128	-2.41346	-2.3	-6.61054	-6.02546	-5.7507	-5.81489	0	0	0.129188	0.555021	1.3	2	1.7	2.3
81.3785	-5.77564	-4.30237	-3.13128	-2.41346	-7.47425	-6.61054	-6.02546	-5.7507	0	0	0	0.129188	2	1.3	2	1.7
78.3392	-7.4	-5.77564	-4.30237	-3.13128	-8.53386	-7.47425	-6.61054	-6.02546	0	0	0	0	2	2	1.3	2
74.5939	-7.39499	-7.4	-5.77564	-4.30237	-8.60855	-8.53386	-7.47425	-6.61054	0	0	0	0	2	2	2	1.3
99.9405	-7.24871	-9.18175	-10.6	-11.3	-8.17643	-9.76575	-10.9975	-11.6519	1.16671	0.791347	0.365332	0	1.3	1.3	1.7	1.7
84.7418	-5.07495	-7.24871	-9.18175	-10.6	-6.49587	-8.17643	-9.76575	-10.9975	1.40296	1.16671	0.791347	0.365332	1.3	1.3	1.3	1.7
93.9633	-3.33112	-5.23944	-6.8	-7.8	-4.86953	-6.18669	-7.3853	-8.21431	0.753969	0.51098	0.235256	0	0.7	1	0.7	0.3
76.5645	-1.28902	-3.33112	-5.23944	-6.8	-3.63936	-4.86953	-6.18669	-7.3853	0.906924	0.753969	0.51098	0.235256	0.7	0.7	1	0.7
82.1946	-5.29885	-6.07831	-6.6	-6.8	-8.72015	-9.28125	-9.64616	-9.76526	1.0534	0.712913	0.326688	0	4.3	3	2.3	2.7
75.7537	-4.34646	-5.29885	-6.07831	-6.6	-8.02443	-8.72015	-9.28125	-9.64616	1.26778	1.0534	0.712913	0.326688	4.7	4.3	3	2.3
75.5527	-5.5	-3.85909	-2.38341	-1.23819	-7.68155	-6.54142	-5.60574	-4.97447	0	0	0	0	2.3	2.7	3	2.3
76.1075	-1.30188	-2.61913	-4.4	-6.4	-3.71255	-4.77868	-6.28694	-8.04527	0.810058	0.547632	0.250037	0	3.3	2.7	3	3
76.341	-2.39146	-3.55981	-4.5	-5.1	-3.89147	-4.82469	-5.5955	-6.10285	0.785731	0.530561	0.241295	0	2	1.7	1.7	1.7
95.6978	-2.76231	-3.22394	-3.6	-3.84848	-3.63613	-3.96522	-4.21603	-4.35215	0.320914	0.216696	0.0985627	0	1.3	1.3	1	1.3
84.1421	-2.27712	-2.76231	-3.22394	-3.6	-3.28195	-3.63613	-3.96522	-4.21603	0.386584	0.320914	0.216696	0.0985627	1.7	1.3	1.3	1
76.6426	-6.00946	-6.72838	-7.6	-8.5	-6.99359	-7.79797	-8.71918	-9.6353	0.262051	0.17777	0.0821552	0	2	3.3	2	1
79.5422	-7.62822	-7.81466	-8	-8.15127	-8.92443	-8.64612	-8.47377	-8.40317	0.847917	0.575718	0.266869	0	8	7	1	0
78.3989	-7.4721	-7.62822	-7.81466	-8	-9.29333	-8.92443	-8.64612	-8.47377	1.01939	0.847917	0.575718	0.266869	8	8	7	1
74.6051	-7.76992	-7.5	-7.37656	-7.37774	-11.099	-10.6652	-10.1985	-9.72882	0.388007	0.690927	0.930233	1.04921	9.3	7.7	9.7	9.7
77.946	-8.16989	-7.76992	-7.5	-7.37656	-11.5003	-11.099	-10.6652	-10.1985	0.0917249	0.388007	0.690927	0.930233	9.7	9.3	7.7	9.7
80.3201	-8.67388	-8.16989	-7.76992	-7.5	-11.8823	-11.5003	-11.099	-10.6652	0	0.0917249	0.388007	0.690927	6	9.7	9.3	7.7
82.3491	-9.25591	-8.67388	-8.16989	-7.76992	-12.26	-11.8823	-11.5003	-11.099	0	0	0.0917249	0.388007	7.3	6	9.7	9.3
84.6659	-9.88995	-9.25591	-8.67388	-8.16989	-12.6459	-12.26	-11.8823	-11.5003	0	0	0	0.0917249	5	7.3	6	9.7
75.499	-10.55	-9.88995	-9.25591	-8.67388	-13.0476	-12.6459	-12.26	-11.8823	0	0	0	0	5.3	5	7.3	6
106.978	-12.7413	-13.7919	-14.4	-14.5	-14.8792	-15.7471	-16.2487	-16.32	1.19589	0.812762	0.377973	0	6	5	4	5
101.856	-11.4274	-12.7413	-13.7919	-14.4	-13.8067	-14.8792	-15.7471	-16.2487	1.43723	1.19589	0.812762	0.377973	5.7	6	5	4
90.7987	-10.0296	-11.4274	-12.7413	-13.7919	-12.6844	-13.8067	-14.8792	-15.7471	1.47923	1.43723	1.19589	0.812762	5.7	5.7	6	5
82.2196	-8.72735	-10.0296	-11.4274	-12.7413	-11.6572	-12.6844	-13.8067	-14.8792	1.31181	1.47923	1.43723	1.19589	5.3	5.7	5.7	6
78.496	-7.7	-8.72735	-10.0296	-11.4274	-10.8592	-11.6572	-12.6844	-13.8067	0.975028	1.31181	1.47923	1.43723	5.7	5.3	5.7	5.7
79.0254	-7.1	-7.7	-8.72735	-10.0296	-10.3971	-10.8592	-11.6572	-12.6844	0.548633	0.975028	1.31181	1.47923	3.7	5.7	5.3	5.7
82.5134	-7.1	-7.1	-7.7	-8.72735	-10.3969	-10.3971	-10.8592	-11.6572	0.131439	0.548633	0.975028	1.31181	4.3	3.7	5.7	5.3
83.0776	-7.18457	-7.1	-7.1	-7.7	-10.4567	-10.3969	-10.3971	-10.8592	0	0.131439	0.548633	0.975028	3	4.3	3.7	5.7
84.4543	-7.699	-7.18457	-7.1	-7.1	-10.8491	-10.4567	-10.3969	-10.3971	0	0	0.131439	0.548633	2	3	4.3	3.7
86.681	-8.40228	-7.699	-7.18457	-7.1	-11.3918	-10.8491	-10.4567	-10.3969	0	0	0	0.131439	1.3	2	3	4.3
78.8507	-9.2	-8.40228	-7.699	-7.18457	-12.0151	-11.3918	-10.8491	-10.4567	0	0	0	0	1.3	1.3	2	3
75.0973	-9.34085	-9.2	-8.40228	-7.699	-12.0956	-12.0151	-11.3918	-10.8491	0	0	0	0	4	1.3	1.3	2
102.84	-9.3663	-11.1415	-12.5	-13.3	-11.6205	-13.014	-14.1283	-14.8192	1.1503	0.782581	0.365201	0	1.3	1	1.7	0.7
97.8836	-7.32952	-9.3663	-11.1415	-12.5	-10.0938	-11.6205	-13.014	-14.1283	1.38192	1.1503	0.782581	0.365201	1.7	1.3	1	1.7
81.8111	-5.18618	-7.32952	-9.3663	-11.1415	-8.55997	-10.0938	-11.6205	-13.014	1.42225	1.38192	1.1503	0.782581	2	1.7	1.3	1
82.3129	-6.2	-3.8719	-1.80583	-0.26381	-8.44526	-6.79609	-5.47524	-4.62223	0	0	0	0	0.3	0.7	0.3	1
91.7785	-7.32613	-8.92107	-9.9	-10.2	-9.22715	-10.4232	-11.1619	-11.3675	1.15094	0.783872	0.36715	0	2	0.7	1	0.3
81.5226	-5.27088	-7.32613	-8.92107	-9.9	-7.73054	-9.22715	-10.4232	-11.1619	1.38214	1.15094	0.783872	0.36715	2	2	0.7	1
74.7283	-4.75317	-5.93953	-6.7	-6.9	-7.8265	-8.75634	-9.37561	-9.56525	1.11604	0.762895	0.361696	0.00367049	0.7	1.3	1.7	2.3
93.319	-7.13632	-8.94368	-10.4	-11.3	-8.64386	-10.0144	-11.2384	-12.0998	0.999627	0.684235	0.325832	0.00581416	1.3	1	0.3	0
81.5316	-5.1931	-7.13632	-8.94368	-10.4	-7.32885	-8.64386	-10.0144	-11.2384	1.19822	0.999627	0.684235	0.325832	1	1.3	1	0.3
87.2039	-4.49941	-5.7606	-6.8	-7.5	-6.1335	-7.04543	-7.82953	-8.3802	0.86909	0.595714	0.284971	0.00734359	1.3	1	0.3	1
75.8762	-3.12459	-4.49941	-5.7606	-6.8	-5.19315	-6.1335	-7.04543	-7.82953	1.04121	0.86909	0.595714	0.284971	2	1.3	1	0.3
75.8877	-5.88101	-8.02499	-9.3	-9.5	-8.68571	-10.3166	-11.3181	-11.4742	1.31668	0.905173	0.437139	0.0184544	3.3	2.3	1.3	1
75.1087	-3.00476	-4.79537	-5.9	-6.2	-3.71373	-5.21769	-6.12536	-6.3067	0.798176	0.554149	0.276032	0.0261524	0.3	0	0.3	0
83.5735	-2.32449	-2.45521	-2.5	-2.41569	-5.6521	-5.62525	-5.46362	-5.12776	0.389958	0.271213	0.135828	0.0140927	4.7	5	4.3	5.7
76.2242	-2.16572	-2.32449	-2.45521	-2.5	-5.59667	-5.6521	-5.62525	-5.46362	0.464631	0.389958	0.271213	0.135828	3.3	4.7	5	4.3
85.4949	-6.34093	-8.09584	-9.2	-9.5	-7.67796	-8.96739	-9.79475	-9.97849	1.17804	0.836414	0.445059	0.0897143	1.7	2	1.3	1.3
74.562	-3.97815	-5.38271	-6.6	-7.5	-5.71461	-6.93977	-8.05929	-8.93868	1.20246	0.855402	0.457642	0.0961386	3	1	1	0.7
86.993	-8.01881	-9.41376	-10.6	-11.4	-10.0543	-11.0643	-12.0333	-12.79	1.57245	1.12294	0.607274	0.137704	3.7	2.3	1	0.7
79.0509	-6.50256	-8.01881	-9.41376	-10.6	-9.07687	-10.0543	-11.0643	-12.0333	1.85433	1.57245	1.12294	0.607274	4.7	3.7	2.3	1
74.9693	-4.65009	-5.76374	-7.2	-8.8	-8.20067	-8.93426	-9.90121	-11.0026	1.45116	1.04034	0.568585	0.138169	3.7	2.7	0.3	1.3
81.1033	-5.99077	-7.74723	-9.3	-10.4	-8.64165	-9.96686	-11.2217	-12.1764	1.5135	1.08712	0.597262	0.149886	1.7	2.3	1.3	1
78.2585	-0.150395	-0.311013	-0.5	-0.72426	-0.599454	-0.740571	-0.967422	-1.296	0	0	0	0	1.7	1.7	1.3	1.7
77.4736	-1.61753	-1.77324	-1.9	-2	-1.82409	-1.90588	-1.99305	-2.09514	0.62113	0.456222	0.265605	0.0894246	1.7	0.7	1.3	2
79.2967	-1.4886	-2.6469	-4	-5.4	-3.92333	-4.58962	-5.52911	-6.62595	0.5152	0.348514	0.159461	0	0	0	0	0
84.7405	-2.2	-2.2	-1.8	-1.36037	-2.31913	-2.23944	-1.8936	-1.67952	0.22355	0.151145	0.0690345	0	1.3	1	0.3	0.3
75.2428	-1.89324	-2.2	-2.2	-1.8	-2.1842	-2.31913	-2.23944	-1.8936	0.269149	0.22355	0.151145	0.0690345	1.3	1.3	1	0.3
86.6405	-4.6058	-5.67857	-6.4	-6.7	-6.4891	-7.36716	-7.9552	-8.19749	0.782776	0.528678	0.240608	0	2	2	1	2.3
75.2942	-3.32162	-4.6058	-5.67857	-6.4	-5.45204	-6.4891	-7.36716	-7.9552	0.942846	0.782776	0.528678	0.240608	1.7	2	2	1
96.5236	-3.47902	-4.24145	-5.6	-7.4	-6.85646	-7.36856	-8.30644	-9.60405	0.431133	0.291222	0.132628	0	2	1.7	1.3	1
86.1817	-3.12818	-3.47902	-4.24145	-5.6	-6.60427	-6.85646	-7.36856	-8.30644	0.519302	0.431133	0.291222	0.132628	2	2	1.7	1.3
77.7554	-3.00442	-3.12818	-3.47902	-4.24145	-6.44759	-6.60427	-6.85646	-7.36856	0.534613	0.519302	0.431133	0.291222	2.3	2	2	1.7
91.8139	-7.47438	-7.85766	-8	-7.8202	-8.32665	-8.56016	-8.57593	-8.29926	0.934616	0.631517	0.287929	0	2.7	3.3	3.3	2.7
87.196	-6.96357	-7.47438	-7.85766	-8	-7.97566	-8.32665	-8.56016	-8.57593	1.12563	0.934616	0.631517	0.287929	3	2.7	3.3	3.3
79.6973	-6.43864	-6.96357	-7.47438	-7.85766	-7.60173	-7.97566	-8.32665	-8.56016	1.15882	1.12563	0.934616	0.631517	3.7	3	2.7	3.3
74.816	-6.01298	-6.43864	-6.96357	-7.47438	-7.29336	-7.60173	-7.97566	-8.32665	1.0262	1.15882	1.12563	0.934616	2.7	3.7	3	2.7
75.983	-5.88515	-5.8	-6.01298	-6.43864	-7.19124	-7.13514	-7.29336	-7.60173	0.422457	0.759619	1.0262	1.15882	1.7	2.7	2.7	3.7
78.98	-6.24203	-5.88515	-5.8	-6.01298	-7.44605	-7.19124	-7.13514	-7.29336	0.0932124	0.422457	0.759619	1.0262	1.7	1.7	2.7	2.7
81.3967	-6.81631	-6.24203	-5.88515	-5.8	-7.86717	-7.44605	-7.19124	-7.13514	0	0.0932124	0.422457	0.759619	0.7	1.7	1.7	2.7
83.729	-7.55363	-6.81631	-6.24203	-5.88515	-8.42283	-7.86717	-7.44605	-7.19124	0	0	0.0932124	0.422457	1	0.7	1.7	1.7
86.6162	-8.39964	-7.55363	-6.81631	-6.24203	-9.07887	-8.42283	-7.86717	-7.44605	0	0	0	0.0932124	1	1	0.7	1.7
79.2085	-9.3	-8.39964	-7.55363	-6.81631	-9.79699	-9.07887	-8.42283	-7.86717	0	0	0	0	0.3	1	1	0.7
74.6796	-9.18801	-9.3	-8.39964	-7.55363	-9.73793	-9.79699	-9.07887	-8.42283	0	0	0	0	0.7	0.3	1	1
111.229	-11.9938	-13.6416	-14.6	-14.7	-12.6289	-14.0498	-14.8753	-14.9243	1.25788	0.850285	0.388219	0	0	0	0.3	0
107.915	-9.95114	-11.9938	-13.6416	-14.6	-10.9112	-12.6289	-14.0498	-14.8753	1.51474	1.25788	0.850285	0.388219	1.7	0	0	0.3
91.9122	-7.80822	-9.95114	-11.9938	-13.6416	-9.172	-10.9112	-12.6289	-14.0498	1.5594	1.51474	1.25788	0.850285	1.3	1.7	0	0
79.0656	-5.85964	-7.80822	-9.95114	-11.9938	-7.64455	-9.172	-10.9112	-12.6289	1.38111	1.5594	1.51474	1.25788	1.7	1.3	1.7	0
77.6051	-3.87835	-3.7	-4.4	-5.85964	-5.97118	-5.92252	-6.50763	-7.64455	0.126437	0.569263	1.02266	1.38111	1.3	2.7	1.7	1.7
82.0193	-4.80447	-3.87835	-3.7	-4.4	-6.58556	-5.97118	-5.92252	-6.50763	0	0.126437	0.569263	1.02266	1	1.3	2.7	1.7
88.085	-6.29141	-4.80447	-3.87835	-3.7	-7.67688	-6.58556	-5.97118	-5.92252	0	0	0.126437	0.569263	0.7	1	1.3	2.7
95.994	-8.15224	-6.29141	-4.80447	-3.87835	-9.12774	-7.67688	-6.58556	-5.97118	0	0	0	0.126437	0	0.7	1	1.3
101.748	-10.2	-8.15224	-6.29141	-4.80447	-10.8142	-9.12774	-7.67688	-6.58556	0	0	0	0	0	0	0.7	1
91.9429	-11.1199	-10.2	-8.15224	-6.29141	-11.6699	-10.8142	-9.12774	-7.67688	0	0	0	0	0	0	0	0.7
78.3093	-6.80516	-7	-7.07298	-7.09212	-7.0943	-7.25189	-7.32167	-7.36553	0	0	0	0	0.3	0.3	0	0.7
127.609	-6.50238	-6.80516	-7	-7.07298	-6.85134	-7.0943	-7.25189	-7.32167	0	0	0	0	0	0.3	0.3	0
120.778	-6.12607	-6.50238	-6.80516	-7	-6.56335	-6.85134	-7.0943	-7.25189	0	0	0	0	0.3	0	0.3	0.3
109.213	-5.71063	-6.12607	-6.50238	-6.80516	-6.24884	-6.56335	-6.85134	-7.0943	0	0	0	0	1	0.3	0	0.3
100.728	-5.29047	-5.71063	-6.12607	-6.50238	-5.93212	-6.24884	-6.56335	-6.85134	0	0	0	0	1	1	0.3	0
94.042	-4.9	-5.29047	-5.71063	-6.12607	-5.63554	-5.93212	-6.24884	-6.56335	0	0	0	0	0	1	1	0.3
88.742	-4.5804	-4.9	-5.29047	-5.71063	-5.38858	-5.63554	-5.93212	-6.24884	0	0	0	0	1	0	1	1
84.8343	-4.4	-4.5804	-4.9	-5.29047	-5.2555	-5.38858	-5.63554	-5.93212	0	0	0	0	0.3	1	0	1
82.3839	-4.41247	-4.4	-4.5804	-4.9	-5.28945	-5.2555	-5.38858	-5.63554	0	0	0	0	1.3	0.3	1	0
81.11	-4.58568	-4.41247	-4.4	-4.5804	-5.4633	-5.28945	-5.2555	-5.38858	0	0	0	0	1.3	1.3	0.3	1
80.6655	-4.86605	-4.58568	-4.41247	-4.4	-5.73046	-5.4633	-5.28945	-5.2555	0	0	0	0	2.3	1.3	1.3	0.3
82.5084	-5.2	-4.86605	-4.58568	-4.41247	-6.04456	-5.73046	-5.4633	-5.28945	0	0	0	0	1.3	2.3	1.3	1.3
77.6354	-5.50728	-5.2	-4.86605	-4.58568	-6.34641	-6.04456	-5.73046	-5.4633	0	0	0	0	1.3	1.3	2.3	1.3
120.782	-5.33442	-5.17483	-5	-4.85824	-5.58048	-5.42428	-5.27962	-5.19783	0	0	0	0	1.3	1.7	1.7	1.3
115.222	-5.42276	-5.33442	-5.17483	-5	-5.687	-5.58048	-5.42428	-5.27962	0	0	0	0	1.3	1.3	1.7	1.7
105.905	-5.38381	-5.42276	-5.33442	-5.17483	-5.68341	-5.687	-5.58048	-5.42428	0	0	0	0	1.7	1.3	1.3	1.7
98.6836	-5.16157	-5.38381	-5.42276	-5.33442	-5.51041	-5.68341	-5.687	-5.58048	0	0	0	0	2.7	1.7	1.3	1.3
91.8943	-4.7	-5.16157	-5.38381	-5.42276	-5.10974	-5.51041	-5.68341	-5.687	0	0	0	0	1.7	2.7	1.7	1.3
84.9547	-4.00164	-4.7	-5.16157	-5.38381	-4.48176	-5.10974	-5.51041	-5.68341	0	0	0	0	1	1.7	2.7	1.7
78.6893	-3.30321	-4.00164	-4.7	-5.16157	-3.85733	-4.48176	-5.10974	-5.51041	0	0	0	0	0.7	1	1.7	2.7
74.3357	-2.9	-3.30321	-4.00164	-4.7	-3.5214	-3.85733	-4.48176	-5.10974	0	0	0	0	0.3	0.7	1	1.7
77.5305	-4.2	-3.50422	-3.00528	-2.9	-4.92409	-4.20748	-3.67625	-3.5214	0	0	0	0	0.3	1	0.7	0.3
83.8281	-10.7521	-12.7482	-14	-14.3	-11.5499	-13.1876	-14.2215	-14.4111	1.28073	0.86939	0.402687	0	0.7	0.3	0.7	0
106.566	-6.33417	-6.09693	-5.8	-5.53233	-6.95639	-6.73066	-6.45625	-6.22149	0.0737596	0.0501169	0.0232875	0	0.3	0.7	1	1.3
101.197	-6.4	-6.33417	-6.09693	-5.8	-7.02965	-6.95639	-6.73066	-6.45625	0.0886533	0.0737596	0.0501169	0.0232875	1	0.3	0.7	1
93.0185	-6.22522	-6.4	-6.33417	-6.09693	-6.86033	-7.02965	-6.95639	-6.73066	0.091245	0.0886533	0.0737596	0.0501169	1.3	1	0.3	0.7
86.7624	-5.91073	-6.22522	-6.4	-6.33417	-6.56293	-6.86033	-7.02965	-6.95639	0.0809134	0.091245	0.0886533	0.0737596	1.7	1.3	1	0.3
81.9763	-5.6	-5.91073	-6.22522	-6.4	-6.26456	-6.56293	-6.86033	-7.02965	0.0601302	0.0809134	0.091245	0.0886533	1.3	1.7	1.3	1
78.6051	-5.40846	-5.6	-5.91073	-6.22522	-6.07317	-6.26456	-6.56293	-6.86033	0.0338182	0.0601302	0.0809134	0.091245	1.7	1.3	1.7	1.3
76.3608	-5.33958	-5.40846	-5.6	-5.91073	-5.99255	-6.07317	-6.26456	-6.56293	0.00807587	0.0338182	0.0601302	0.0809134	1.7	1.7	1.3	1.7
74.8382	-5.36882	-5.33958	-5.40846	-5.6	-6.0007	-5.99255	-6.07317	-6.26456	0	0.00807587	0.0338182	0.0601302	0.7	1.7	1.7	1.3
83.8099	-5.70524	-6.76381	-7.4	-7.5	-6.46013	-7.27703	-7.75124	-7.77842	0.98282	0.668465	0.311674	0	1	0	1	0.7
80.4282	-4.43192	-5.70524	-6.76381	-7.4	-5.5029	-6.46013	-7.27703	-7.75124	1.18084	0.98282	0.668465	0.311674	1.3	1	0	1
75.2671	-4.96793	-3.63851	-2.51436	-1.69813	-5.74423	-4.7761	-4.00267	-3.47433	0	0	0	0.1094	1.3	1.7	0.7	2
79.7165	-6.4	-4.96793	-3.63851	-2.51436	-6.84278	-5.74423	-4.7761	-4.00267	0	0	0	0	1	1.3	1.7	0.7
108.998	-3	-3.8612	-6.4	-10	-3.24331	-4.11128	-6.61788	-10.1707	0	0	0	0	0	0.3	1.7	1.7
100.197	-3	-3	-3.8612	-6.4	-3.21517	-3.24331	-4.11128	-6.61788	0	0	0	0	0.3	0	0.3	1.7
91.1148	-3	-3	-3	-3.8612	-3.18393	-3.21517	-3.24331	-4.11128	0	0	0	0	0.7	0.3	0	0.3
86.6027	-3.3379	-3	-3	-3	-3.48948	-3.18393	-3.21517	-3.24331	0	0	0	0	1.7	0.7	0.3	0
83.3048	-3.6	-3.3379	-3	-3	-3.72781	-3.48948	-3.18393	-3.21517	0	0	0	0	1.3	1.7	0.7	0.3
78.6131	-3.36643	-3.6	-3.3379	-3	-3.48526	-3.72781	-3.48948	-3.18393	0	0	0	0	1	1.3	1.7	0.7
85.5335	-7.21711	-8.26835	-9	-9.3	-7.76642	-8.64496	-9.2529	-9.4795	1.361	0.927746	0.435799	0	1	1	1.3	1.7
78.0535	-5.94547	-7.21711	-8.26835	-9	-6.7024	-7.76642	-8.64496	-9.2529	1.63388	1.361	0.927746	0.435799	1.7	1	1	1.3
79.8928	-3.70043	-4.80419	-5.9	-6.9	-4.26234	-5.15643	-6.12536	-7.09263	0.927271	0.632851	0.298471	0.000274122	0	0.3	0.7	0
91.3642	-6.84004	-7.07438	-7.5	-8.1	-8.06786	-8.31741	-8.73356	-9.29912	0.93053	0.635881	0.301159	0.00249879	2.3	3.7	2.7	4
87.7298	-6.65622	-6.84004	-7.07438	-7.5	-7.85831	-8.06786	-8.31741	-8.73356	1.11608	0.93053	0.635881	0.301159	2.7	2.3	3.7	2.7
81.229	-6.38212	-6.65622	-6.84004	-7.07438	-7.56154	-7.85831	-8.06786	-8.31741	1.14845	1.11608	0.93053	0.635881	2	2.7	2.3	3.7
75.9567	-5.87697	-6.38212	-6.65622	-6.84004	-7.04938	-7.56154	-7.85831	-8.06786	1.0199	1.14845	1.11608	0.93053	3	2	2.7	2.3
112.361	-4.83153	-5.27043	-5.6	-5.73441	-5.74505	-6.21885	-6.58356	-6.75739	0	0	0	0	1.7	0.7	1	1.3
102.283	-4.39741	-4.83153	-5.27043	-5.6	-5.27232	-5.74505	-6.21885	-6.58356	0	0	0	0	1.7	1.7	0.7	1
92.6316	-4.0822	-4.39741	-4.83153	-5.27043	-4.91241	-5.27232	-5.74505	-6.21885	0	0	0	0	2	1.7	1.7	0.7
86.6807	-4	-4.0822	-4.39741	-4.83153	-4.77878	-4.91241	-5.27232	-5.74505	0	0	0	0	1.7	2	1.7	1.7
83.4194	-4.2	-4	-4.0822	-4.39741	-4.92409	-4.77878	-4.91241	-5.27232	0	0	0	0	2.7	1.7	2	1.7
81.591	-4.51556	-4.2	-4	-4.0822	-5.19297	-4.92409	-4.77878	-4.91241	0	0	0	0	3	2.7	1.7	2
80.6682	-4.89081	-4.51556	-4.2	-4	-5.53071	-5.19297	-4.92409	-4.77878	0	0	0	0	2	3	2.7	1.7
80.4278	-5.31382	-4.89081	-4.51556	-4.2	-5.92343	-5.53071	-5.19297	-4.92409	0	0	0	0	3.3	2	3	2.7
80.7051	-5.77265	-5.31382	-4.89081	-4.51556	-6.3573	-5.92343	-5.53071	-5.19297	0	0	0	0	3	3.3	2	3
81.3691	-6.25536	-5.77265	-5.31382	-4.89081	-6.81826	-6.3573	-5.92343	-5.53071	0	0	0	0	3.7	3	3.3	2
78.0931	-8.45303	-8.8	-9	-8.95448	-8.89219	-9.18496	-9.33714	-9.25241	0.295381	0.141141	0.0033603	0	1	1.7	1.7	1.7
123.38	-8.00609	-8.45303	-8.8	-9	-8.50937	-8.89219	-9.18496	-9.33714	0.431083	0.295381	0.141141	0.0033603	0	1	1.7	1.7
114.651	-7.48325	-8.00609	-8.45303	-8.8	-8.06632	-8.50937	-8.89219	-9.18496	0.516525	0.431083	0.295381	0.141141	0	0	1	1.7
103.401	-6.90857	-7.48325	-8.00609	-8.45303	-7.59347	-8.06632	-8.50937	-8.89219	0.531442	0.516525	0.431083	0.295381	2	0	0	1
95.1627	-6.30613	-6.90857	-7.48325	-8.00609	-7.12198	-7.59347	-8.06632	-8.50937	0.472278	0.531442	0.516525	0.431083	1	2	0	0
89.1806	-5.7	-6.30613	-6.90857	-7.48325	-6.67732	-7.12198	-7.59347	-8.06632	0.353107	0.472278	0.531442	0.516525	2	1	2	0
84.6899	-5.14263	-5.7	-6.30613	-6.90857	-6.329	-6.67732	-7.12198	-7.59347	0.201985	0.353107	0.472278	0.531442	2	2	1	2
81.8102	-4.8	-5.14263	-5.7	-6.30613	-6.22013	-6.329	-6.67732	-7.12198	0.0536961	0.201985	0.353107	0.472278	1.7	2	2	1
80.2653	-4.81703	-4.8	-5.14263	-5.7	-6.46877	-6.22013	-6.329	-6.67732	0	0.0536961	0.201985	0.353107	2.7	1.7	2	2
79.9693	-5.1409	-4.81703	-4.8	-5.14263	-7.01339	-6.46877	-6.22013	-6.329	0	0	0.0536961	0.201985	3	2.7	1.7	2
80.7967	-5.66931	-5.1409	-4.81703	-4.8	-7.73296	-7.01339	-6.46877	-6.22013	0	0	0	0.0536961	6.3	3	2.7	1.7
107.026	-11.5303	-11.5955	-11.6	-11.6	-13.318	-13.3539	-13.3401	-13.3273	1.53842	1.05565	0.506773	0.0161624	5.3	4	3.3	4.3
111.894	-11.3112	-11.5303	-11.5955	-11.6	-13.15	-13.318	-13.3539	-13.3401	1.84236	1.53842	1.05565	0.506773	7	5.3	4	3.3
103.658	-10.8452	-11.3112	-11.5303	-11.5955	-12.7688	-13.15	-13.318	-13.3539	1.89545	1.84236	1.53842	1.05565	4.3	7	5.3	4
96.2651	-10.0392	-10.8452	-11.3112	-11.5303	-12.0957	-12.7688	-13.15	-13.318	1.68504	1.89545	1.84236	1.53842	4.7	4.3	7	5.3
91.4821	-8.8	-10.0392	-10.8452	-11.3112	-11.0559	-12.0957	-12.7688	-13.15	1.26114	1.68504	1.89545	1.84236	4	4.7	4.3	7
88.4334	-7.20338	-8.8	-10.0392	-10.8452	-9.72126	-11.0559	-12.0957	-12.7688	0.723443	1.26114	1.68504	1.89545	4.7	4	4.7	4.3
87.7736	-6	-7.20338	-8.8	-10.0392	-8.71919	-9.72126	-11.0559	-12.0957	0.195559	0.723443	1.26114	1.68504	3.7	4.7	4	4.7
88.966	-6	-6	-7.20338	-8.8	-8.70598	-8.71919	-9.72126	-11.0559	0	0.195559	0.723443	1.26114	3.3	3.7	4.7	4
91.8958	-6.7873	-6	-6	-7.20338	-9.33976	-8.70598	-8.71919	-9.72126	0	0	0.195559	0.723443	3.3	3.3	3.7	4.7
98.3999	-8.32956	-6.7873	-6	-6	-10.6119	-9.33976	-8.70598	-8.71919	0	0	0	0.195559	3.3	3.3	3.3	3.7
103.376	-10.2	-8.32956	-6.7873	-6	-12.185	-10.6119	-9.33976	-8.70598	0	0	0	0	3.3	3.3	3.3	3.3
90.8674	-10.3517	-10.2	-8.32956	-6.7873	-12.3422	-12.185	-10.6119	-9.33976	0	0	0	0	4.3	3.3	3.3	3.3
78.5593	-15.0762	-16.1	-16.4	-16.1161	-16.2443	-17.1799	-17.4735	-17.2476	1.06567	0.514034	0.0206469	0	1.3	1.7	1.7	1.3
120.358	-13.4971	-15.0762	-16.1	-16.4	-14.8285	-16.2443	-17.1799	-17.4735	1.55072	1.06567	0.514034	0.0206469	1	1.3	1.7	1.7
114.619	-11.6114	-13.4971	-15.0762	-16.1	-13.1654	-14.8285	-16.2443	-17.1799	1.85605	1.55072	1.06567	0.514034	1.7	1	1.3	1.7
98.3515	-9.66761	-11.6114	-13.4971	-15.0762	-11.4771	-13.1654	-14.8285	-16.2443	1.9094	1.85605	1.55072	1.06567	2.7	1.7	1	1.3
85.7281	-7.91427	-9.66761	-11.6114	-13.4971	-9.96825	-11.4771	-13.1654	-14.8285	1.69808	1.9094	1.85605	1.55072	3.7	2.7	1.7	1
80.0655	-6.6	-7.91427	-9.66761	-11.6114	-8.82666	-9.96825	-11.4771	-13.1654	1.27224	1.69808	1.9094	1.85605	4.3	3.7	2.7	1.7
80.8602	-5.90049	-6.6	-7.91427	-9.66761	-8.17526	-8.82666	-9.96825	-11.4771	0.73194	1.27224	1.69808	1.9094	2.7	4.3	3.7	2.7
84.6434	-5.7	-5.90049	-6.6	-7.91427	-7.9118	-8.17526	-8.82666	-9.96825	0.20122	0.73194	1.27224	1.69808	4	2.7	4.3	3.7
86.194	-5.82841	-5.7	-5.90049	-6.6	-7.90179	-7.9118	-8.17526	-8.82666	0	0.20122	0.73194	1.27224	2	4	2.7	4.3
86.7987	-6.18961	-5.82841	-5.7	-5.90049	-8.07717	-7.90179	-7.9118	-8.17526	0	0	0.20122	0.73194	1.3	2	4	2.7
88.1019	-6.706	-6.18961	-5.82841	-5.7	-8.3847	-8.07717	-7.90179	-7.9118	0	0	0	0.20122	1.7	1.3	2	4
90.7608	-7.3	-6.706	-6.18961	-5.82841	-8.76748	-8.3847	-8.07717	-7.90179	0	0	0	0	2	1.7	1.3	2
83.555	-7.34866	-7.3	-6.706	-6.18961	-8.73622	-8.76748	-8.3847	-8.07717	0	0	0	0	1.3	2	1.7	1.3
98.313	-6.02927	-7.77369	-9.5	-11	-7.03138	-8.46808	-9.9903	-11.3909	1.04766	0.721068	0.349524	0.016989	1	1	0	0
87.3161	-4.32323	-6.02927	-7.77369	-9.5	-5.71366	-7.03138	-8.46808	-9.9903	1.25323	1.04766	0.721068	0.349524	1.3	1	1	0
84.2081	-3.71063	-4.96443	-6	-6.7	-4.52684	-5.54768	-6.41612	-7.02484	0.951866	0.656166	0.319662	0.0182814	2	1	1.7	1.3
94.4119	-3.76138	-4.06947	-4.4	-4.7	-4.60035	-5.09713	-5.58859	-6.0125	0.261015	0.181456	0.0907559	0.00921667	2.7	2	1	1
87.134	-3.44307	-3.76138	-4.06947	-4.4	-4.08492	-4.60035	-5.09713	-5.58859	0.311049	0.261015	0.181456	0.0907559	3.3	2.7	2	1
77.7175	-3.08185	-3.44307	-3.76138	-4.06947	-3.53691	-4.08492	-4.60035	-5.09713	0.319813	0.311049	0.261015	0.181456	4	3.3	2.7	2
78.6444	-0.40089	-0.978768	-1.4	-1.6	-1.24891	-1.65046	-1.94609	-2.08515	0.40082	0.279144	0.140377	0.0155237	0.3	0	0	1
85.5904	-0.96844	-1.17604	-1.6	-2.2	-1.42605	-1.54472	-1.89197	-2.43547	0.165446	0.11543	0.0583668	0.00698242	1	1	1	0.7
75.4559	-0.882119	-0.96844	-1.17604	-1.6	-1.43263	-1.42605	-1.54472	-1.89197	0.196889	0.165446	0.11543	0.0583668	1.7	1	1	1
83.4609	-2.99435	-3.34247	-3.9	-4.6	-3.9931	-4.18548	-4.63715	-5.29894	0.495087	0.352028	0.188088	0.039126	2	2	1.3	1.7
74.8153	-2.71585	-2.99435	-3.34247	-3.9	-3.9012	-3.9931	-4.18548	-4.63715	0.584844	0.495087	0.352028	0.188088	2.7	2	2	1.3
75.7097	-1.20575	-2.19334	-3.3	-4.4	-2.85045	-3.5641	-4.4765	-5.48	0.65762	0.480206	0.275474	0.086859	0.3	0.3	0	1.7
75.016	0.427099	0.378698	0.4	0.515775	0.22853	0.137846	0.0579625	0.00410885	0	0	0	0	2.3	3.3	2.7	3
94.0065	-3.20868	-3.39585	-3.6	-3.80424	-4.01271	-3.97072	-3.99331	-4.07807	0.201714	0.14783	0.0855866	0.028128	3.7	3.3	4	2.3
86.8271	-3.05199	-3.20868	-3.39585	-3.6	-4.111	-4.01271	-3.97072	-3.99331	0.235387	0.201714	0.14783	0.0855866	3.7	3.7	3.3	4
78.5787	-2.9393	-3.05199	-3.20868	-3.39585	-4.25492	-4.111	-4.01271	-3.97072	0.241295	0.235387	0.201714	0.14783	4	3.7	3.7	3.3
87.9622	-4.2728	-4.85626	-5.4	-5.88152	-6.07595	-6.45258	-6.84407	-7.24785	0.967989	0.711948	0.415875	0.142018	1.7	1	0.7	0.7
78.4637	-3.65254	-4.2728	-4.85626	-5.4	-5.69888	-6.07595	-6.45258	-6.84407	1.12791	0.967989	0.711948	0.415875	2.3	1.7	1	0.7
83.3909	-3.98351	-4.23028	-4.4	-4.44083	-6.09013	-6.06453	-6.06742	-6.07401	0.616644	0.426929	0.210586	0.016302	6	3.3	1.7	3
75.663	-3.72837	-3.98351	-4.23028	-4.4	-6.16889	-6.09013	-6.06453	-6.06742	0.73569	0.616644	0.426929	0.210586	4.3	6	3.3	1.7
76.3402	-6.16492	-6.70251	-7.2	-7.6	-8.79678	-9.19061	-9.56427	-9.87434	1.32794	0.91785	0.450379	0.0308971	4.7	4	3.3	3.7
83.5432	-5.68338	-6.98442	-8.1	-8.9	-7.35986	-8.20459	-9.01209	-9.65785	1.1895	0.820809	0.400697	0.0239955	2.3	1	1	0.7
88.0213	-5.38471	-6.76414	-7.6	-7.8	-6.86075	-7.82727	-8.40161	-8.48338	1.0449	0.719871	0.349651	0.0179296	1	1	1.3	1.3
80.1769	-3.71263	-5.38471	-6.76414	-7.6	-5.76354	-6.86075	-7.82727	-8.40161	1.24899	1.0449	0.719871	0.349651	1	1	1	1.3
85.071	-6.44078	-7.41723	-8.1	-8.4	-9.27186	-9.97245	-10.4665	-10.6779	1.25293	0.861845	0.416544	0.0178303	3.7	3.7	4.7	5
77.8738	-5.32074	-6.44078	-7.41723	-8.1	-8.48321	-9.27186	-9.97245	-10.4665	1.49856	1.25293	0.861845	0.416544	4	3.7	3.7	4.7
75.0951	-5.4	-4.48925	-3.65462	-2.97225	-7.76253	-7.23487	-6.78456	-6.46562	0	0	0	0	1.7	1.3	2	2
90.6891	-6.74117	-8.61995	-10	-10.7	-8.04175	-9.43483	-10.5333	-11.134	1.17404	0.806355	0.387844	0.0133755	0.3	1.3	1	1
78.7585	-4.58673	-6.74117	-8.61995	-10	-6.57282	-8.04175	-9.43483	-10.5333	1.40502	1.17404	0.806355	0.387844	1.3	0.3	1.3	1
95.3235	-3.80497	-4.64942	-5.3	-5.7	-5.12819	-5.74009	-6.2207	-6.5227	0.553136	0.378809	0.180517	0.00332204	1	0	0.3	1.3
82.9691	-2.85222	-3.80497	-4.64942	-5.3	-4.45099	-5.12819	-5.74009	-6.2207	0.662695	0.553136	0.378809	0.180517	1.7	1	0	0.3
91.4704	-3.74621	-4.08184	-4.3	-4.4	-3.9785	-4.34765	-4.59202	-4.70369	0.442958	0.299121	0.136064	0	1.7	1	1	1.7
87.2674	-3.28166	-3.74621	-4.08184	-4.3	-3.48333	-3.9785	-4.34765	-4.59202	0.533576	0.442958	0.299121	0.136064	1.7	1.7	1	1
77.0173	-2.67674	-3.28166	-3.74621	-4.08184	-2.86192	-3.48333	-3.9785	-4.34765	0.549268	0.533576	0.442958	0.299121	1.3	1.7	1.7	1
109.488	-5.84084	-6.73029	-8	-9.5	-6.12266	-7.07563	-8.37183	-9.86608	0.286022	0.194695	0.0910233	0	0.3	1	0.3	0.7
101.887	-5.24236	-5.84084	-6.73029	-8	-5.44984	-6.12266	-7.07563	-8.37183	0.34355	0.286022	0.194695	0.0910233	0.7	0.3	1	0.3
91.3561	-4.84558	-5.24236	-5.84084	-6.73029	-4.97748	-5.44984	-6.12266	-7.07563	0.35357	0.34355	0.286022	0.194695	0.3	0.7	0.3	1
84.4524	-4.56122	-4.84558	-5.24236	-5.84084	-4.63173	-4.97748	-5.44984	-6.12266	0.313685	0.35357	0.34355	0.286022	1	0.3	0.7	0.3
79.6733	-4.3	-4.56122	-4.84558	-5.24236	-4.33765	-4.63173	-4.97748	-5.44984	0.233424	0.313685	0.35357	0.34355	1	1	0.3	0.7
75.8307	-3.99732	-4.3	-4.56122	-4.84558	-4.04125	-4.33765	-4.63173	-4.97748	0.131773	0.233424	0.313685	0.35357	2.7	1	1	0.3
93.9987	-6.14029	-6.59554	-7	-7.3	-6.50681	-6.8852	-7.25189	-7.54529	0.773725	0.527267	0.24744	0	1	1.3	2	1
90.282	-5.60868	-6.14029	-6.59554	-7	-6.07498	-6.50681	-6.8852	-7.25189	0.928959	0.773725	0.527267	0.24744	1	1	1.3	2
80.8317	-4.97515	-5.60868	-6.14029	-6.59554	-5.55548	-6.07498	-6.50681	-6.8852	0.956012	0.928959	0.773725	0.527267	2.3	1	1	1.3
88.4914	-7.7287	-9.21731	-10.2	-10.5	-9.84606	-11.0675	-11.9141	-12.2231	1.24633	0.851413	0.402815	0.00260274	1.7	1.3	1.3	1.3
76.8636	-5.96342	-7.7287	-9.21731	-10.2	-8.45368	-9.84606	-11.0675	-11.9141	1.49504	1.24633	0.851413	0.402815	2	1.7	1.3	1.3
90.0959	-6.74297	-8.49882	-9.6	-9.9	-8.62153	-9.9857	-10.8574	-11.0814	1.10814	0.758003	0.360174	0.00505664	1	1	0.3	0.3
76.9447	-4.63629	-6.74297	-8.49882	-9.6	-7.05274	-8.62153	-9.9857	-10.8574	1.32862	1.10814	0.758003	0.360174	1.7	1	1	0.3
95.7543	-6.05901	-7.80358	-9	-9.5	-7.1515	-8.51555	-9.47528	-9.86783	0.86386	0.591718	0.282422	0.00617334	1	0.3	0	0.3
82.2975	-4.02633	-6.05901	-7.80358	-9	-5.63309	-7.1515	-8.51555	-9.47528	1.03522	0.86386	0.591718	0.282422	1.3	1	0.3	0
81.6283	-4.61239	-5.52294	-6.2	-6.5	-5.68421	-6.52245	-7.19208	-7.55317	0.914439	0.627254	0.30077	0.00899155	2.3	3	1.7	1.3
78.2165	-3.55659	-4.61239	-5.52294	-6.2	-4.74029	-5.68421	-6.52245	-7.19208	1.09525	0.914439	0.627254	0.30077	2	2.3	3	1.7
83.1242	1.03154	0.124947	-1.6	-3.9	0.354486	-0.496327	-2.14017	-4.35023	0.16487	0.113258	0.0545664	0.00208039	0.7	1	0.3	0.3
94.2292	-10.4077	-11.0772	-11.6	-11.9	-12.5953	-13.1426	-13.5851	-13.8567	1.31206	0.916678	0.465447	0.0588659	5.3	7	4.7	5.3
90.5717	-9.63333	-10.4077	-11.0772	-11.6	-11.9789	-12.5953	-13.1426	-13.5851	1.56059	1.31206	0.916678	0.465447	6	5.3	7	4.7
82.5009	-8.79602	-9.63333	-10.4077	-11.0772	-11.3277	-11.9789	-12.5953	-13.1426	1.60416	1.56059	1.31206	0.916678	6	6	5.3	7
76.3875	-7.93762	-8.79602	-9.63333	-10.4077	-10.6738	-11.3277	-11.9789	-12.5953	1.43252	1.60416	1.56059	1.31206	5	6	6	5.3
74.5056	-5.9	-6.3557	-7.1	-7.93762	-9.17842	-9.49826	-10.0467	-10.6738	0.208941	0.644807	1.08594	1.43252	4.3	4	5.7	5
75.4043	-5.9	-5.9	-6.3557	-7.1	-9.21318	-9.17842	-9.49826	-10.0467	0	0.208941	0.644807	1.08594	6	4.3	4	5.7
76.5344	-6.28544	-5.9	-5.9	-6.3557	-9.54555	-9.21318	-9.17842	-9.49826	0	0	0.208941	0.644807	2.3	6	4.3	4
78.6231	-6.9284	-6.28544	-5.9	-5.9	-10.0779	-9.54555	-9.21318	-9.17842	0	0	0	0.208941	2	2.3	6	4.3
98.9739	-8.75077	-9.92751	-10.7	-11	-11.0465	-11.9414	-12.5283	-12.7378	1.19007	0.832988	0.425295	0.0576296	0.3	0.7	1	0.3
89.8661	-7.31471	-8.75077	-9.92751	-10.7	-9.97579	-11.0465	-11.9414	-12.5283	1.41449	1.19007	0.832988	0.425295	1.3	0.3	0.7	1
77.5992	-5.76427	-7.31471	-8.75077	-9.92751	-8.85182	-9.97579	-11.0465	-11.9414	1.45384	1.41449	1.19007	0.832988	2	1.3	0.3	0.7
89.7821	-6.85325	-8.6816	-9.7	-9.8	-8.91647	-10.3035	-11.0722	-11.093	1.26695	0.888455	0.456133	0.0659172	1	0.7	0.3	0
75.5406	-4.57295	-6.85325	-8.6816	-9.7	-7.26122	-8.91647	-10.3035	-11.0722	1.50478	1.26695	0.888455	0.456133	3.3	1	0.7	0.3
76.3682	-4.94894	-6.91523	-8.5	-9.5	-7.11585	-8.59169	-9.85532	-10.6977	1.29607	0.919347	0.487891	0.0963181	1	0.3	0	0.7
75.4678	-5.82929	-6.69304	-7.4	-7.8	-9.366	-9.99113	-10.5119	-10.8076	1.33612	0.951435	0.510437	0.10944	5	4.3	5	3.3
75.9404	-5.45259	-4.57046	-3.81886	-3.26307	-8.94631	-8.35046	-7.85975	-7.5111	0	0	0	0.258556	0.3	0.7	1.7	2
78.2932	-6.4	-5.45259	-4.57046	-3.81886	-9.60641	-8.94631	-8.35046	-7.85975	0	0	0	0	0.7	0.3	0.7	1.7
89.2294	-6.09962	-8.13599	-9.7	-10.6	-8.40914	-10.0771	-11.3821	-12.1346	1.19798	0.854716	0.461021	0.102691	2.3	2	0.7	0.7
76.5739	-3.84436	-6.09962	-8.13599	-9.7	-6.60535	-8.40914	-10.0771	-11.3821	1.41326	1.19798	0.854716	0.461021	4	2.3	2	0.7
79.9291	-0.888527	-1.8391	-2.5	-2.8	-3.13747	-3.94372	-4.51381	-4.7842	0.578597	0.413608	0.224288	0.0518065	2	2	1.3	0.7
76.3074	-2.61916	-2.98325	-3.3	-3.5	-4.16817	-4.32182	-4.4765	-4.57753	0.68727	0.499785	0.28368	0.0850334	3.7	3.7	5.7	4.3
80.1802	-6.63652	-7.59106	-8.3	-8.6	-9.75018	-10.4703	-11.017	-11.2538	1.62307	1.18684	0.683233	0.218924	3.7	3	3	4
77.9	-5.52825	-6.63652	-7.59106	-8.3	-8.93124	-9.75018	-10.4703	-11.017	1.89578	1.62307	1.18684	0.683233	5	3.7	3	3
75.876	-5.13357	-6.58277	-7.8	-8.66336	-7.53032	-8.61472	-9.6085	-10.3932	1.65381	1.21151	0.700633	0.22915	2.3	1.7	0.3	0
76.2297	-1.03466	-1.76818	-2.6	-3.48489	-3.33549	-3.6939	-4.21157	-4.86781	0.55791	0.416464	0.252165	0.0988841	0.3	0.7	1	0.3
87.8601	-1.79868	-3.9857	-5.5	-6.1	-3.18688	-4.70784	-5.8105	-6.21088	0.299113	0.202102	0.092109	0	0.7	0.7	1.3	1.3
75.4684	-1.32902	-1.94721	-2.5	-2.9	-5.40807	-5.86429	-6.28154	-6.59245	0.471959	0.318658	0.144891	0	4	3.7	3	3
85.848	-1.26008	-2.79303	-4.5	-6.1	-2.46338	-3.37366	-4.66255	-6.09431	0.243505	0.164824	0.0756114	0	1	0.7	0.3	0.7
76.1572	0.11485	-0.208321	-0.6	-1	-0.209221	-0.485619	-0.856028	-1.27876	0.0158819	0.0108202	0.00507335	0	1.3	1.3	1	1
90.5417	-5.18945	-6.49641	-7.6	-8.4	-5.96923	-6.95244	-7.84245	-8.52638	0.757566	0.524398	0.258823	0.0205288	0.7	0.3	0	0.3
79.1389	-3.72772	-5.18945	-6.49641	-7.6	-4.91682	-5.96923	-6.95244	-7.84245	0.904254	0.757566	0.524398	0.258823	0	0.7	0.3	0
92.5688	-2.35161	-3.93046	-5.8	-7.7	-3.13857	-4.4323	-6.10459	-7.91236	0.47916	0.332249	0.164858	0.0145472	0	0	0.3	0
77.4805	-1.07379	-2.35161	-3.93046	-5.8	-2.20156	-3.13857	-4.4323	-6.10459	0.57157	0.47916	0.332249	0.164858	0	0	0	0.3
84.8461	-4.04268	-5.46504	-6.6	-7.3	-4.92713	-6.01947	-6.92567	-7.503	0.854629	0.59363	0.296137	0.0287907	1.7	1.7	1	0.3
77.4417	-2.45895	-4.04268	-5.46504	-6.6	-3.76418	-4.92713	-6.01947	-6.92567	1.01878	0.854629	0.59363	0.296137	1	1.7	1.7	1
76.1281	-1.4983	-3.45708	-5.2	-6.5	-2.65121	-4.10219	-5.51645	-6.65635	0.78242	0.544436	0.273072	0.0290106	0.3	0.3	0.3	0
92.5022	-3.58655	-3.93938	-4.3	-4.6	-4.93496	-5.36705	-5.84561	-6.31139	0.445823	0.301164	0.137154	0	0.3	1	1.3	0.7
83.0669	-3.24885	-3.58655	-3.93938	-4.3	-4.54826	-4.93496	-5.36705	-5.84561	0.536945	0.445823	0.301164	0.137154	1	0.3	1	1.3
78.8931	-2.44023	-3.21795	-3.8	-4.1	-3.56283	-4.03844	-4.40882	-4.60111	0.704374	0.475703	0.216461	0	1	1	0.7	0.7
78.7223	-1.06692	-1.67347	-2.4	-3.1	-3.34739	-3.78354	-4.32623	-4.85086	0.564972	0.381493	0.173499	0	3	2.3	2	3.7
89.305	-1.22802	-1.8218	-2.3	-2.55199	-2.08289	-2.51015	-2.8676	-3.05739	0.175734	0.118654	0.0539491	0	1.7	0.7	0.3	0.3
77.4073	-0.663323	-1.22802	-1.8218	-2.3	-1.70819	-2.08289	-2.51015	-2.8676	0.211698	0.175734	0.118654	0.0539491	2	1.7	0.7	0.3
81.728	-4.09795	-5.21015	-5.9	-6.1	-4.90649	-5.76543	-6.28003	-6.38308	0.865546	0.584408	0.265729	0	0.7	1	0	0
103.493	-3.60656	-4.30315	-5.1	-5.9	-4.2037	-4.8686	-5.62198	-6.3708	0.0377545	0.0254937	0.0115958	0	1.3	1.3	1.7	1.3
92.2346	-2.9991	-3.60656	-4.30315	-5.1	-3.6174	-4.2037	-4.8686	-5.62198	0.0454803	0.0377545	0.0254937	0.0115958	1.7	1.3	1.3	1.7
82.02	-2.46961	-2.9991	-3.60656	-4.30315	-3.10044	-3.6174	-4.2037	-4.8686	0.0468204	0.0454803	0.0377545	0.0254937	1.3	1.7	1.3	1.3
74.6845	-2.00696	-2.46961	-2.9991	-3.60656	-2.64409	-3.10044	-3.6174	-4.2037	0.0414524	0.0468204	0.0454803	0.0377545	1	1.3	1.7	1.3
79.3552	-5.23861	-6.57714	-7.6	-8.2	-6.76118	-7.78592	-8.61308	-9.14721	1.11305	0.752167	0.343068	0	1	0.7	0.7	0
81.5504	-1.47605	-2.50003	-4.1	-6.1	-2.98492	-3.58147	-4.82843	-6.58137	0.636868	0.43056	0.196673	0	1.7	2	1.7	2.3
74.611	-0.861056	-1.47605	-2.50003	-4.1	-2.83682	-2.98492	-3.58147	-4.82843	0.766884	0.636868	0.43056	0.196673	2.7	1.7	2	1.7
80.2165	-5.72987	-7.20438	-8.1	-8.3	-7.22893	-8.32417	-9.01209	-9.17129	1.04953	0.710317	0.325696	0	1	0.3	0	1
80.832	-1.59106	-2.40146	-3.3	-4.2	-2.49498	-3.04478	-3.79078	-4.66303	0.552059	0.37388	0.171827	0	0	0	0.7	0.3
87.347	-7.57888	-9.08724	-10.2	-10.8	-8.72606	-9.81708	-10.6673	-11.1465	1.22923	0.845096	0.408189	0.0173403	1.3	1.3	0.7	0.3
79.6562	-5.83044	-7.57888	-9.08724	-10.2	-7.54842	-8.72606	-9.81708	-10.6673	1.47104	1.22923	0.845096	0.408189	1.7	1.3	1.3	0.7
80.3304	-5.28086	-6.82281	-7.9	-8.4	-6.1027	-7.37574	-8.27426	-8.68664	1.05569	0.729249	0.357596	0.0244293	0.7	0	0.3	0.3
78.95	-6.95573	-7.44016	-7.7	-7.7	-9.26416	-9.49572	-9.62778	-9.64198	1.33922	0.929834	0.463245	0.0440207	1.3	1.7	1.7	1.7
79.1491	-6.30809	-6.95573	-7.44016	-7.7	-8.96756	-9.26416	-9.49572	-9.62778	1.59671	1.33922	0.929834	0.463245	3	1.3	1.7	1.7
74.9422	-5.5	-4.53202	-3.70123	-3.14483	-8.90007	-8.28164	-7.77353	-7.44809	0	0	0	0	1	1	2	3.3
91.0388	-6.91866	-8.36947	-9.6	-10.5	-7.79707	-8.91837	-9.9953	-10.9103	1.13011	0.786032	0.393726	0.0409621	2	2	1.3	1.3
83.0413	-5.36194	-6.91866	-8.36947	-9.6	-6.72812	-7.79707	-8.91837	-9.9953	1.34649	1.13011	0.786032	0.393726	2.7	2	2	1.3
76.1942	-4.31228	-5.57482	-6.3	-6.4	-6.25365	-6.93472	-7.28588	-7.20087	1.14532	0.798032	0.401921	0.0454463	1.7	0.3	1	0.3
82.2968	-6.88894	-7.68342	-8.2	-8.4	-10.4143	-10.9117	-11.1117	-10.9688	1.37812	0.961986	0.48716	0.0594905	2.7	2.7	2.3	1.3
84.971	-7.51647	-8.22779	-8.7	-8.9	-10.6259	-11.1155	-11.3771	-11.3763	1.48454	1.03818	0.528652	0.069336	3	2.3	2.3	2.3
76.6506	-6.61705	-7.51647	-8.22779	-8.7	-9.95859	-10.6259	-11.1155	-11.3771	1.76509	1.48454	1.03818	0.528652	3	3	2.3	2.3
99.082	-9.85989	-10.2506	-10.6	-10.9	-12.277	-12.5433	-12.7935	-13.0251	1.40463	0.984121	0.503902	0.0706353	3	3.7	4	3.3
93.8334	-9.36859	-9.85989	-10.2506	-10.6	-11.9391	-12.277	-12.5433	-12.7935	1.66888	1.40463	0.984121	0.503902	3	3	3.7	4
85.9242	-8.71761	-9.36859	-9.85989	-10.2506	-11.4755	-11.9391	-12.277	-12.5433	1.71521	1.66888	1.40463	0.984121	5.3	3	3	3.7
79.3437	-7.84779	-8.71761	-9.36859	-9.85989	-10.8335	-11.4755	-11.9391	-12.277	1.53276	1.71521	1.66888	1.40463	3.3	5.3	3	3
74.9637	-6.7	-7.84779	-8.71761	-9.36859	-9.96117	-10.8335	-11.4755	-11.9391	1.16423	1.53276	1.71521	1.66888	3.3	3.3	5.3	3
75.6661	-5.30631	-4.42427	-4.4	-5.34836	-8.69518	-8.09832	-8.14734	-8.91125	0	0	0.230725	0.69491	1.7	2	1.7	2.3
81.1703	-6.7602	-5.30631	-4.42427	-4.4	-9.75317	-8.69518	-8.09832	-8.14734	0	0	0	0.230725	1	1.7	2	1.7
78.0363	-8.5	-6.7602	-5.30631	-4.42427	-11.0768	-9.75317	-8.69518	-8.09832	0	0	0	0	0.3	1	1.7	2
75.926	-9.07821	-8.5	-6.7602	-5.30631	-11.4373	-11.0768	-9.75317	-8.69518	0	0	0	0	0	0.3	1	1.7
107.881	-9.07244	-10.655	-12.4	-14.1	-10.6153	-11.842	-13.3283	-14.8782	1.2054	0.846118	0.435647	0.0649834	1	0	0.3	0
97.849	-7.65896	-9.07244	-10.655	-12.4	-9.63206	-10.6153	-11.842	-13.3283	1.43113	1.2054	0.846118	0.435647	1.3	1	0	0.3
86.2009	-6.42126	-7.65896	-9.07244	-10.655	-8.85802	-9.63206	-10.6153	-11.842	1.47072	1.43113	1.2054	0.846118	2	1.3	1	0
78.0131	-5.36605	-6.42126	-7.65896	-9.07244	-8.24129	-8.85802	-9.63206	-10.6153	1.31489	1.47072	1.43113	1.2054	1.7	2	1.3	1
75.5917	-4.26211	-3.9	-3.9	-4.5	-7.26462	-7.17633	-7.27473	-7.71551	0	0.20205	0.599001	1.00007	2.3	1.7	2	1.7
77.8897	-5.06685	-4.26211	-3.9	-3.9	-7.6577	-7.26462	-7.17633	-7.27473	0	0	0.20205	0.599001	2.7	2.3	1.7	2
81.281	-6.12106	-5.06685	-4.26211	-3.9	-8.25286	-7.6577	-7.26462	-7.17633	0	0	0	0.20205	2.3	2.7	2.3	1.7
76.3774	-7.3	-6.12106	-5.06685	-4.26211	-8.98625	-8.25286	-7.6577	-7.26462	0	0	0	0	1.7	2.3	2.7	2.3
100.869	-8.2844	-9.13217	-9.6	-9.6	-9.08819	-9.67458	-9.9953	-9.97356	1.16408	0.818659	0.423852	0.0670155	1.7	2.3	2	1.7
99.6684	-7.182	-8.2844	-9.13217	-9.6	-8.34053	-9.08819	-9.67458	-9.9953	1.38106	1.16408	0.818659	0.423852	1.7	1.7	2.3	2
88.0791	-5.95026	-7.182	-8.2844	-9.13217	-7.52282	-8.34053	-9.08819	-9.67458	1.41912	1.38106	1.16408	0.818659	1.3	1.7	1.7	2.3
78.6266	-4.7145	-5.95026	-7.182	-8.2844	-6.69491	-7.52282	-8.34053	-9.08819	1.26936	1.41912	1.38106	1.16408	1	1.3	1.7	1.7
77.0456	-4.10877	-3.15288	-2.8	-2.8	-5.6197	-5.11746	-5.08426	-5.23318	0	0	0.199073	0.581055	1	1	1.3	1.7
82.0026	-5.37644	-4.10877	-3.15288	-2.8	-6.40407	-5.6197	-5.11746	-5.08426	0	0	0	0.199073	1.7	1	1	1.3
86.0733	-6.8	-5.37644	-4.10877	-3.15288	-7.3853	-6.40407	-5.6197	-5.11746	0	0	0	0	0.7	1.7	1	1
75.5144	-6.74517	-6.8	-5.37644	-4.10877	-7.32534	-7.3853	-6.40407	-5.6197	0	0	0	0	0.3	0.7	1.7	1
76.5523	-7.05102	-7.8	-8.4	-8.4	-7.79183	-8.48725	-9.03872	-9.01424	0.25484	0.132674	0.0221568	0	2	1.3	1.3	1.7
118.863	-6.25031	-7.05102	-7.8	-8.4	-7.04485	-7.79183	-8.48725	-9.03872	0.361677	0.25484	0.132674	0.0221568	2	2	1.3	1.3
109.693	-5.44137	-6.25031	-7.05102	-7.8	-6.28101	-7.04485	-7.79183	-8.48725	0.428776	0.361677	0.25484	0.132674	2.7	2	2	1.3
96.6613	-4.66767	-5.44137	-6.25031	-7.05102	-5.5525	-6.28101	-7.04485	-7.79183	0.440548	0.428776	0.361677	0.25484	1	2.7	2	2
87.2825	-3.97272	-4.66767	-5.44137	-6.25031	-4.89263	-5.5525	-6.28101	-7.04485	0.394243	0.440548	0.428776	0.361677	1	1	2.7	2
80.6884	-3.4	-3.97272	-4.66767	-5.44137	-4.34103	-4.89263	-5.5525	-6.28101	0.300655	0.394243	0.440548	0.428776	0.3	1	1	2.7
76.1485	-2.9936	-3.4	-3.97272	-4.66767	-3.93846	-4.34103	-4.89263	-5.5525	0.181342	0.300655	0.394243	0.440548	1	0.3	1	1
103.932	-2.08518	-2.46248	-3.3	-4.5	-2.47992	-2.85048	-3.65515	-4.79924	0	0	0	0	2.3	2.7	2.7	1.7
94.3116	-2.0192	-2.08518	-2.46248	-3.3	-2.40236	-2.47992	-2.85048	-3.65515	0	0	0	0	3	2.3	2.7	2.7
86.0433	-2.11562	-2.0192	-2.08518	-2.46248	-2.47817	-2.40236	-2.47992	-2.85048	0	0	0	0	2.7	3	2.3	2.7
80.6691	-2.22552	-2.11562	-2.0192	-2.08518	-2.56761	-2.47817	-2.40236	-2.47992	0	0	0	0	2.7	2.7	3	2.3
76.1505	-2.2	-2.22552	-2.11562	-2.0192	-2.53027	-2.56761	-2.47817	-2.40236	0	0	0	0	2.7	2.7	2.7	3
99.1534	-9.29215	-9.5	-9.1	-8.43705	-11.0549	-11.1522	-10.6916	-9.97258	1.1694	0.827132	0.435399	0.0803681	3.3	3.3	2.3	2.7
94.724	-8.58476	-9.29215	-9.5	-9.1	-10.5049	-11.0549	-11.1522	-10.6916	1.38428	1.1694	0.827132	0.435399	3	3.3	3.3	2.3
85.6065	-7.62129	-8.58476	-9.29215	-9.5	-9.72008	-10.5049	-11.0549	-11.1522	1.42199	1.38428	1.1694	0.827132	2	3	3.3	3.3
78.3565	-6.64522	-7.62129	-8.58476	-9.29215	-8.90859	-9.72008	-10.5049	-11.0549	1.27375	1.42199	1.38428	1.1694	1.7	2	3	3.3
75.0747	-5.9	-6.64522	-7.62129	-8.58476	-8.26992	-8.90859	-9.72008	-10.5049	0.974019	1.27375	1.42199	1.38428	1.7	1.7	2	3
75.4257	-5.57535	-5.9	-6.64522	-7.62129	-7.95695	-8.26992	-8.90859	-9.72008	0.59161	0.974019	1.27375	1.42199	2.3	1.7	1.7	2
77.3907	-5.64596	-5.57535	-5.9	-6.64522	-7.95112	-7.95695	-8.26992	-8.90859	0.212054	0.59161	0.974019	1.27375	1.7	2.3	1.7	1.7
79.7607	-6.03278	-5.64596	-5.57535	-5.9	-8.19588	-7.95112	-7.95695	-8.26992	0	0.212054	0.59161	0.974019	1	1.7	2.3	1.7
81.6747	-6.65677	-6.03278	-5.64596	-5.57535	-8.63664	-8.19588	-7.95112	-7.95695	0	0	0.212054	0.59161	0.7	1	1.7	2.3
84.2454	-7.43886	-6.65677	-6.03278	-5.64596	-9.21728	-8.63664	-8.19588	-7.95112	0	0	0	0.212054	0	0.7	1	1.7
77.4355	-8.3	-7.43886	-6.65677	-6.03278	-9.87799	-9.21728	-8.63664	-8.19588	0	0	0	0	1	0	0.7	1
111.347	-8.39016	-8.7584	-9	-9.1	-10.0015	-10.2897	-10.4724	-10.5357	0.873129	0.618765	0.327509	0.0632942	0.7	0.3	0	0.7
105.241	-7.90774	-8.39016	-8.7584	-9	-9.61956	-10.0015	-10.2897	-10.4724	1.03278	0.873129	0.618765	0.327509	1	0.7	0.3	0
95.5378	-7.3236	-7.90774	-8.39016	-8.7584	-9.1555	-9.61956	-10.0015	-10.2897	1.0608	1.03278	0.873129	0.618765	1	1	0.7	0.3
88.2187	-6.6502	-7.3236	-7.90774	-8.39016	-8.62092	-9.1555	-9.61956	-10.0015	0.950681	1.0608	1.03278	0.873129	1.3	1	1	0.7
83.2128	-5.9	-6.6502	-7.3236	-7.90774	-8.02703	-8.62092	-9.1555	-9.61956	0.727964	0.950681	1.0608	1.03278	1	1.3	1	1
79.5713	-5.2	-5.9	-6.6502	-7.3236	-7.48304	-8.02703	-8.62092	-9.1555	0.443707	0.727964	0.950681	1.0608	1	1	1.3	1
79.5713	-5.2	-5.2	-5.9	-6.6502	-7.54119	-7.48304	-8.02703	-8.62092	0.161366	0.443707	0.727964	0.950681	1.7	1	1	1.3
79.7903	-5.30342	-5.2	-5.2	-5.9	-7.68572	-7.54119	-7.48304	-8.02703	0	0.161366	0.443707	0.727964	1	1.7	1	1
81.5761	-5.99049	-5.30342	-5.2	-5.2	-8.3239	-7.68572	-7.54119	-7.48304	0	0	0.161366	0.443707	1.3	1	1.7	1
84.4944	-6.93171	-5.99049	-5.30342	-5.2	-9.17588	-8.3239	-7.68572	-7.54119	0	0	0	0.161366	1.3	1.3	1	1.7
78.563	-8	-6.93171	-5.99049	-5.30342	-10.1354	-9.17588	-8.3239	-7.68572	0	0	0	0	1	1.3	1.3	1
77.2392	-8.83314	-8	-6.93171	-5.99049	-10.8067	-10.1354	-9.17588	-8.3239	0	0	0	0	0.7	1	1.3	1.3
75.3095	-14.8195	-16.3	-17.1	-17.1	-15.2373	-16.5411	-17.2934	-17.3379	1.14884	0.611407	0.12341	0	0.7	0	0	0
119.805	-12.8449	-14.8195	-16.3	-17.1	-13.5924	-15.2373	-16.5411	-17.2934	1.61798	1.14884	0.611407	0.12341	1	0.7	0	0
106.979	-10.5959	-12.8449	-14.8195	-16.3	-11.8376	-13.5924	-15.2373	-16.5411	1.91238	1.61798	1.14884	0.611407	1.3	1	0.7	0
90.6558	-8.29231	-10.5959	-12.8449	-14.8195	-10.1703	-11.8376	-13.5924	-15.2373	1.96406	1.91238	1.61798	1.14884	2	1.3	1	0.7
77.2986	-6.15376	-8.29231	-10.5959	-12.8449	-8.72271	-10.1703	-11.8376	-13.5924	1.76102	1.96406	1.91238	1.61798	2.7	2	1.3	1
75.8052	-3.9886	-3.3	-3.3	-4.4	-6.61605	-6.45769	-6.68134	-7.5448	0	0.304674	0.825915	1.35031	2.3	2	2	1
81.1069	-5.45253	-3.9886	-3.3	-3.3	-7.37102	-6.61605	-6.45769	-6.68134	0	0	0.304674	0.825915	1.7	2.3	2	2
88.3459	-7.3643	-5.45253	-3.9886	-3.3	-8.56401	-7.37102	-6.61605	-6.45769	0	0	0	0.304674	1.3	1.7	2.3	2
85.8701	-9.5	-7.3643	-5.45253	-3.9886	-10.0828	-8.56401	-7.37102	-6.61605	0	0	0	0	2	1.3	1.7	2.3
81.5087	-9.5602	-9.5	-7.3643	-5.45253	-10.1643	-10.0828	-8.56401	-7.37102	0	0	0	0	1.3	2	1.3	1.7
114.312	-11.2396	-12.7011	-13.7	-14.1	-11.7305	-13.0112	-13.9039	-14.2666	1.54852	1.10165	0.589484	0.123991	1	1.3	0.3	0.3
102.435	-9.50215	-11.2396	-12.7011	-13.7	-10.2468	-11.7305	-13.0112	-13.9039	1.82887	1.54852	1.10165	0.589484	1.3	1	1.3	0.3
88.4415	-7.67534	-9.50215	-11.2396	-12.7011	-8.73126	-10.2468	-11.7305	-13.0112	1.8781	1.82887	1.54852	1.10165	1.3	1.3	1	1.3
77.139	-5.94576	-7.67534	-9.50215	-11.2396	-7.33073	-8.73126	-10.2468	-11.7305	1.68477	1.8781	1.82887	1.54852	1	1.3	1.3	1
74.7493	-4.0659	-3.32641	-3.1	-3.51137	-5.44135	-4.96079	-4.89479	-5.31746	0	0	0.297015	0.793993	1	0.3	1.7	1.3
78.3112	-5.14744	-4.0659	-3.32641	-3.1	-6.22339	-5.44135	-4.96079	-4.89479	0	0	0	0.297015	1	1	0.3	1.7
74.489	-6.4	-5.14744	-4.0659	-3.32641	-7.18953	-6.22339	-5.44135	-4.96079	0	0	0	0	1.7	1	1	0.3
111.424	-8.78528	-10.1438	-11.2	-11.8	-9.22711	-10.422	-11.363	-11.8936	1.12958	0.805167	0.433171	0.0947471	0.7	0	0.7	0.3
107.908	-7.29298	-8.78528	-10.1438	-11.2	-7.94176	-9.22711	-10.422	-11.363	1.33307	1.12958	0.805167	0.433171	1.7	0.7	0	0.7
93.9162	-5.83559	-7.29298	-8.78528	-10.1438	-6.71162	-7.94176	-9.22711	-10.422	1.3688	1.33307	1.12958	0.805167	0.7	1.7	0.7	0
83.5829	-4.58171	-5.83559	-7.29298	-8.78528	-5.68745	-6.71162	-7.94176	-9.22711	1.2285	1.3688	1.33307	1.12958	1.7	0.7	1.7	0.7
78.1396	-3.7	-4.58171	-5.83559	-7.29298	-4.98458	-5.68745	-6.71162	-7.94176	0.94457	1.2285	1.3688	1.33307	2.7	1.7	0.7	1.7
76.6479	-3.3	-3.7	-4.58171	-5.83559	-4.67087	-4.98458	-5.68745	-6.71162	0.581771	0.94457	1.2285	1.3688	2.3	2.7	1.7	0.7
77.3203	-3.3	-3.3	-3.7	-4.58171	-4.6667	-4.67087	-4.98458	-5.68745	0.220623	0.581771	0.94457	1.2285	2.3	2.3	2.7	1.7
78.5123	-3.53211	-3.3	-3.3	-3.7	-4.82897	-4.6667	-4.67087	-4.98458	0	0.220623	0.581771	0.94457	1	2.3	2.3	2.7
79.3853	-4.00309	-3.53211	-3.3	-3.3	-5.18004	-4.82897	-4.6667	-4.67087	0	0	0.220623	0.581771	0.7	1	2.3	2.3
80.9877	-4.61605	-4.00309	-3.53211	-3.3	-5.64741	-5.18004	-4.82897	-4.6667	0	0	0	0.220623	0.7	0.7	1	2.3
81.9247	-5.3	-4.61605	-4.00309	-3.53211	-6.18	-5.64741	-5.18004	-4.82897	0	0	0	0	1.3	0.7	0.7	1
78.7005	-4.03511	-5.24269	-6.3	-7	-6.59281	-7.55304	-8.45203	-9.11818	1.38119	0.986417	0.533531	0.12112	2	2	1.3	1.7
97.5064	-9.52441	-11.2922	-12.4	-12.7	-10.2858	-11.7251	-12.6245	-12.8147	1.65545	1.18458	0.644125	0.151493	0.7	1.3	2	0.7
87.6258	-7.36901	-9.52441	-11.2922	-12.4	-8.58758	-10.2858	-11.7251	-12.6245	1.95066	1.65545	1.18458	0.644125	2	0.7	1.3	2
92.1987	-6.48473	-7.95437	-9	-9.5	-7.43996	-8.70288	-9.60282	-10.0171	1.23156	0.882956	0.48265	0.117407	1.3	0.7	0.3	0.3
80.078	-4.76778	-6.48473	-7.95437	-9	-5.97582	-7.43996	-8.70288	-9.60282	1.45006	1.23156	0.882956	0.48265	1.3	1.3	0.7	0.3
95.2996	-7.41578	-9.40685	-10.5	-10.5	-8.11735	-9.71533	-10.5855	-10.5	1.18538	0.851485	0.467881	0.117532	0.3	0	0.3	0.7
80.8029	-4.89818	-7.41578	-9.40685	-10.5	-6.18446	-8.11735	-9.71533	-10.5855	1.39461	1.18538	0.851485	0.467881	1.3	0.3	0	0.3
90.1974	-3.2112	-3.89985	-4.6	-5.2	-3.65445	-4.18096	-4.76151	-5.29568	0.653615	0.47041	0.259822	0.0673013	0	0	1.3	0
79.5701	-2.54548	-3.2112	-3.89985	-4.6	-3.175	-3.65445	-4.18096	-4.76151	0.768392	0.653615	0.47041	0.259822	1.3	0	0	1.3
86.2645	-0.981157	-1.37702	-1.9	-2.5	-1.34158	-1.63989	-2.08997	-2.64974	0.414868	0.299154	0.166078	0.0442985	1.3	1	0.7	1
74.5249	-0.663971	-0.981157	-1.37702	-1.9	-1.13507	-1.34158	-1.63989	-2.08997	0.487344	0.414868	0.299154	0.166078	1	1.3	1	0.7
84.9838	-0.647183	-0.781407	-0.8	-0.69763	-1.22265	-1.30651	-1.31198	-1.24224	0.240004	0.173392	0.0967476	0.0265393	1.3	0.7	0	0
77.9262	-0.414629	-0.647183	-0.781407	-0.8	-1.06512	-1.22265	-1.30651	-1.31198	0.281715	0.240004	0.173392	0.0967476	1	1.3	0.7	0
74.3252	1.37473	0.707695	0.2	0	1.11481	0.539285	0.0891169	-0.092751	0.331343	0.239834	0.13449	0.0378953	1	0.3	0.7	0
76.3871	-6.16836	-7.00302	-7.9	-8.8	-9.43854	-9.99358	-10.6204	-11.2821	1.25874	0.854687	0.395999	0	2.3	3.3	2	2.3
77.6252	-1.75362	-3.21915	-4.6	-5.7	-2.86251	-3.96469	-5.0962	-6.06811	0.538743	0.363957	0.165787	0	0.3	0	0.7	0.3
83.8476	-3.65732	-5.01279	-5.9	-6.2	-4.41976	-5.49381	-6.20263	-6.42337	0.62448	0.421765	0.191947	0	1	1	0.3	0.7
91.7246	-4.94696	-5.94368	-7	-8	-6.79113	-7.43845	-8.23732	-9.09574	0.673383	0.455008	0.207462	0	0.7	0.3	0.3	0.3
82.0414	-4.01204	-4.94696	-5.94368	-7	-6.28436	-6.79113	-7.43845	-8.23732	0.811002	0.673383	0.455008	0.207462	1.7	0.7	0.3	0.3
81.3523	-1.24151	-2.03373	-3.1	-4.3	-3.4805	-3.93105	-4.71278	-5.72074	0.539707	0.36483	0.166581	0	0.7	0	0	0.7
83.6941	-3.04437	-3.98326	-4.9	-5.7	-3.82665	-4.42035	-5.09937	-5.78205	0.654097	0.44237	0.202329	0	0.7	1.3	0.3	0
83.059	0.270527	-0.237116	-1.2	-2.5	-0.989999	-1.3352	-2.1618	-3.35755	0.133378	0.0902555	0.0413619	0	0.3	0	0.3	0
77.589	-7.41557	-9.13575	-10.3	-10.8	-9.17011	-10.3797	-11.2323	-11.5991	1.09336	0.742919	0.345244	0	0.7	0.7	0.7	0.7
83.3926	-5.33855	-6.65136	-7.9	-8.9	-7.67131	-8.61024	-9.59097	-10.4491	0.951754	0.649586	0.306403	0.000351652	0.7	0.3	1	0
83.1382	-4.40794	-6.11029	-7.4	-8.1	-6.68793	-7.97718	-8.96645	-9.48722	0.933377	0.637853	0.302134	0.00257867	1.3	1.7	0.7	1.3
75.4464	-4.72484	-6.46177	-7.9	-8.9	-6.82045	-8.0427	-9.13638	-9.96179	1.1723	0.805656	0.388675	0.0157141	0.7	0.3	0.7	0.3
75.4546	-1.65836	-2.45322	-3.2	-3.8	-2.72744	-3.32667	-3.92213	-4.42522	0.603313	0.434837	0.241106	0.0638633	1.3	1	0	0.3
87.8451	-11.3	-11.3	-10.8	-10.1002	-13.3161	-13.2471	-12.7017	-11.9201	1.91207	1.41376	0.836637	0.301215	5.3	6	5	4.3
86.5212	-10.974	-11.3	-11.3	-10.8	-13.0774	-13.3161	-13.2471	-12.7017	2.22306	1.91207	1.41376	0.836637	6	5.3	6	5
79.4213	-10.1319	-10.974	-11.3	-11.3	-12.3884	-13.0774	-13.3161	-13.2471	2.27757	2.22306	1.91207	1.41376	4.7	6	5.3	6
77.1787	-5.83406	-7.39137	-8.8	-9.94901	-8.88216	-10.141	-11.2905	-12.2341	1.89625	1.40446	0.834592	0.305382	2.7	2.7	1.3	1.7
74.5725	-4.98928	-5.85357	-6.5	-6.88749	-6.34128	-6.87001	-7.28459	-7.53675	1.57222	1.16644	0.695988	0.258675	1	1.3	1.7	1
80.8595	-3.59525	-3.45337	-3.3	-3.11543	-4.73263	-4.77356	-4.80083	-4.78456	0.453693	0.309476	0.145583	0	3	3.7	2.3	3.7
80.8595	-3.74324	-3.59525	-3.45337	-3.3	-4.70801	-4.73263	-4.77356	-4.80083	0.544381	0.453693	0.309476	0.145583	3	3	3.7	2.3
75.2591	-3.91496	-3.74324	-3.59525	-3.45337	-4.72966	-4.70801	-4.73263	-4.77356	0.559951	0.544381	0.453693	0.309476	3	3	3	3.7
74.711	-5.34386	-5.07217	-4.73366	-4.4	-6.05682	-5.71668	-5.34762	-5.03003	0	0.0516384	0.208934	0.369666	2.7	2.3	2	3.7
78.2627	-1.93503	-2.7546	-4.3	-6.4	-3.40933	-4.04998	-5.36539	-7.22943	0.735924	0.501396	0.234945	0	1.3	1	0.3	0
87.4388	-1.32524	-1.43982	-1.5	-1.50933	-2.21155	-2.24909	-2.24409	-2.20552	0.189519	0.128977	0.0602116	0	2.3	1.7	2.7	2.3
77.8369	-1.16012	-1.32524	-1.43982	-1.5	-2.12826	-2.21155	-2.24909	-2.24409	0.227603	0.189519	0.128977	0.0602116	2	2.3	1.7	2.7
80.6057	-3.58298	-4.83122	-5.6	-5.8	-4.9488	-6.03498	-6.70373	-6.87177	0.840423	0.570251	0.263598	0	1.3	1.7	1.7	1.3
84.1936	-1.88254	-2.37213	-3.2	-4.3	-3.07995	-3.52657	-4.29067	-5.31706	0.373124	0.252183	0.115044	0	0.7	1	0.7	0.7
87.0481	-2.24984	-2.85702	-3.6	-4.4	-3.03054	-3.47024	-4.08224	-4.80296	0.412435	0.278566	0.126798	0	1	1.7	1.7	1.7
75.8219	-1.70952	-2.24984	-2.85702	-3.6	-2.67559	-3.03054	-3.47024	-4.08224	0.496767	0.412435	0.278566	0.126798	0.3	1	1.7	1.7
93.5142	-2.62736	-3.38393	-3.9	-4.1	-3.13798	-3.73709	-4.15567	-4.32644	0.274489	0.185357	0.0843136	0	0.3	0.7	0.7	1
85.101	-1.72549	-2.62736	-3.38393	-3.9	-2.43724	-3.13798	-3.73709	-4.15567	0.330643	0.274489	0.185357	0.0843136	1	0.3	0.7	0.7
81.1454	0.124075	0.039538	0	0.033191	-0.162851	-0.294404	-0.428954	-0.54461	0.0246898	0.0166704	0.00757997	0	1	0.7	0	0
92.3917	-4.35595	-5.0128	-5.8	-6.6	-6.32981	-6.88621	-7.5763	-8.28397	0.564888	0.381414	0.173445	0	2	2	1.3	1.7
83.5009	-3.80284	-4.35595	-5.0128	-5.8	-5.8716	-6.32981	-6.88621	-7.5763	0.6805	0.564888	0.381414	0.173445	2.3	2	2	1.3
74.6506	-3.32689	-3.80284	-4.35595	-5.0128	-5.48426	-5.8716	-6.32981	-6.88621	0.700555	0.6805	0.564888	0.381414	2.3	2.3	2	2
81.1282	-2.51351	-3.34688	-4	-4.32275	-4.61409	-5.31688	-5.88826	-6.19925	0.694034	0.468676	0.21323	0	1.3	1.7	1.7	1.3
75.579	-5.97961	-5.05904	-3.71867	-2.33886	-7.49226	-6.7627	-5.66598	-4.52893	0	0	0.0683704	0.313108	0.7	1.3	1	2
75.1403	-6.1	-5.97961	-5.05904	-3.71867	-7.48886	-7.49226	-6.7627	-5.66598	0	0	0	0.0683704	0.3	0.7	1.3	1
107.594	-5.59724	-5.87443	-6.3	-6.8	-7.66815	-7.81576	-8.09898	-8.46428	0.405019	0.273565	0.124559	0	1.3	2.7	3.3	3
99.3509	-5.40982	-5.59724	-5.87443	-6.3	-7.58981	-7.66815	-7.81576	-8.09898	0.487859	0.405019	0.273565	0.124559	2.7	1.3	2.7	3.3
90.5868	-5.25356	-5.40982	-5.59724	-5.87443	-7.5156	-7.58981	-7.66815	-7.81576	0.502245	0.487859	0.405019	0.273565	2.3	2.7	1.3	2.7
84.6575	-5.06982	-5.25356	-5.40982	-5.59724	-7.38125	-7.5156	-7.58981	-7.66815	0.444716	0.502245	0.487859	0.405019	1.7	2.3	2.7	1.3
80.5016	-4.8	-5.06982	-5.25356	-5.40982	-7.12234	-7.38125	-7.5156	-7.58981	0.329087	0.444716	0.502245	0.487859	1	1.7	2.3	2.7
77.1496	-4.43952	-4.8	-5.06982	-5.25356	-6.71656	-7.12234	-7.38125	-7.5156	0.18286	0.329087	0.444716	0.502245	1	1	1.7	2.3
74.9425	-4.2	-4.43952	-4.8	-5.06982	-6.3629	-6.71656	-7.12234	-7.38125	0.0400899	0.18286	0.329087	0.444716	2	1	1	1.7
75.1368	-5.23336	-4.66338	-4.28671	-4.2	-6.64247	-6.36118	-6.24716	-6.3629	0	0	0	0.0400899	1	0.7	0.3	2
99.8208	-8.47899	-8.52433	-8.7	-9	-10.325	-10.3168	-10.4022	-10.5771	1.00433	0.678564	0.309293	0	5.7	5	5	4.7
97.0695	-8.45894	-8.47899	-8.52433	-8.7	-10.3374	-10.325	-10.3168	-10.4022	1.20962	1.00433	0.678564	0.309293	6	5.7	5	5
91.2924	-8.35913	-8.45894	-8.47899	-8.52433	-10.2663	-10.3374	-10.325	-10.3168	1.24529	1.20962	1.00433	0.678564	5	6	5.7	5
86.7431	-8.0745	-8.35913	-8.45894	-8.47899	-10.0246	-10.2663	-10.3374	-10.325	1.10276	1.24529	1.20962	1.00433	7	5	6	5.7
84.3029	-7.5	-8.0745	-8.35913	-8.45894	-9.52614	-10.0246	-10.2663	-10.3374	0.816244	1.10276	1.24529	1.20962	6	7	5	6
82.5659	-6.61996	-7.5	-8.0745	-8.35913	-8.76343	-9.52614	-10.0246	-10.2663	0.453876	0.816244	1.10276	1.24529	6	6	7	5
80.5628	-5.77623	-6.61996	-7.5	-8.0745	-8.03384	-8.76343	-9.52614	-10.0246	0.100026	0.453876	0.816244	1.10276	7	6	6	7
78.5377	-5.4	-5.77623	-6.61996	-7.5	-7.70507	-8.03384	-8.76343	-9.52614	0	0.100026	0.453876	0.816244	7	7	6	6
79.2052	-5.80071	-5.4	-5.77623	-6.61996	-8.04021	-7.70507	-8.03384	-8.76343	0	0	0.100026	0.453876	5.7	7	7	6
82.5858	-6.80056	-5.80071	-5.4	-5.77623	-8.89241	-8.04021	-7.70507	-8.03384	0	0	0	0.100026	4.7	5.7	7	7
77.7608	-8.1	-6.80056	-5.80071	-5.4	-10.0117	-8.89241	-8.04021	-7.70507	0	0	0	0	4.3	4.7	5.7	7
87.6032	-5.85687	-6.91907	-8	-9	-8.26285	-9.07303	-9.92459	-10.7373	1.16944	0.790429	0.360768	0	4.3	5	3.3	3
83.6135	-4.80862	-5.85687	-6.91907	-8	-7.47657	-8.26285	-9.07303	-9.92459	1.4083	1.16944	0.790429	0.360768	4	4.3	5	3.3
75.5626	-4.6	-3.17566	-1.91741	-0.991321	-6.24718	-5.24793	-4.43538	-3.92335	0	0	0	0	2.3	1.7	1.3	1.7
76.5705	-4.63156	-6.27148	-7.2	-7.3	-6.01902	-7.35689	-8.09485	-8.11352	1.05697	0.715132	0.327557	0	1.7	1.7	1	0.7
83.0477	-4.31433	-5.30638	-6	-6.3	-5.21855	-6.0461	-6.64784	-6.93644	0.779708	0.527871	0.242311	0	0.7	0.3	0.7	1.3
75.282	-0.992559	-1.95665	-2.7	-3.01377	-1.66318	-2.55113	-3.25492	-3.57654	0.300667	0.204453	0.0952549	0	2.7	3.3	2.7	2.3
83.5612	-1.94123	-2.23435	-2.5	-2.67377	-2.9014	-3.29973	-3.63539	-3.83912	0.356798	0.24288	0.113564	0	0.3	1	0.7	1.3
74.968	-1.7025	-1.94123	-2.23435	-2.5	-2.53195	-2.9014	-3.29973	-3.63539	0.428555	0.356798	0.24288	0.113564	0	0.3	1	0.7
81.3196	-5.094	-7.02588	-9.1	-11.1	-6.49682	-8.03872	-9.794	-11.5662	1.0976	0.748003	0.351072	0	0.7	1.3	0.7	1.3
74.9432	-1.44283	-2.42393	-3.9	-5.7	-2.46608	-3.30796	-4.63715	-6.30362	0.720096	0.493265	0.235466	0.00520591	1.7	1.7	1.7	1.3
78.514	-3.44747	-5.19264	-6.3	-6.6	-4.43933	-5.78069	-6.63244	-6.80594	0.825403	0.566206	0.271538	0.00818736	0.7	0.7	0.3	1
78.8315	-0.788688	-1.53631	-2.2	-2.7	-1.24905	-1.78383	-2.29141	-2.70171	0.297791	0.202945	0.095183	0	1.3	0.7	0.7	0
87.675	-2.59143	-3.62508	-4.5	-5.1	-5.80354	-6.5648	-7.26615	-7.79635	0.328543	0.223406	0.104014	0	4	1.3	3.3	3
74.3757	-1.48558	-2.59143	-3.62508	-4.5	-5.03768	-5.80354	-6.5648	-7.26615	0.394689	0.328543	0.223406	0.104014	3	4	1.3	3.3
78.9829	-1.1507	-1.64395	-2.7	-4.2	-1.6176	-2.03406	-3.02103	-4.46996	0.41092	0.277644	0.126533	0	1	0.3	1	0.3
89.092	-1.71841	-1.88479	-2.4	-3.2	-1.89866	-2.0918	-2.63187	-3.44494	0.133601	0.0902418	0.0410841	0	1	0.7	0.7	0.7
80.0912	-1.7788	-1.71841	-1.88479	-2.4	-1.94511	-1.89866	-2.0918	-2.63187	0.160916	0.133601	0.0902418	0.0410841	1	1	0.7	0.7
102.03	-3.88061	-5.30146	-6.3	-6.7	-5.99411	-7.0515	-7.86513	-8.27485	0.0609964	0.041191	0.0187388	0	1.3	0.7	0.3	0.3
91.5741	-2.23375	-3.88061	-5.30146	-6.3	-4.87655	-5.99411	-7.0515	-7.86513	0.0734739	0.0609964	0.041191	0.0187388	1	1.3	0.7	0.3
75.6348	-0.557164	-2.23375	-3.88061	-5.30146	-3.8408	-4.87655	-5.99411	-7.0515	0.0756346	0.0734739	0.0609964	0.041191	2	1	1.3	0.7
75.3086	-2.77666	-3.84342	-4.8	-5.5	-3.72718	-4.54062	-5.33171	-5.96233	0.75926	0.512798	0.233431	0	1.7	0.7	0	0
77.8422	-1.68292	-3.13124	-4.1	-4.4	-3.1765	-4.25459	-5.0467	-5.3694	0.467227	0.315765	0.144068	0	1	0	0	0
88.3953	-3.38196	-4.00361	-4.6	-5.1	-3.97407	-4.49622	-5.01226	-5.45491	0.346247	0.236182	0.11119	0	0.7	0.3	0.3	1
79.7357	-2.74792	-3.38196	-4.00361	-4.6	-3.4545	-3.97407	-4.49622	-5.01226	0.415566	0.346247	0.236182	0.11119	2	0.7	0.3	0.3
81.6616	-0.816534	-1.37442	-1.8	-2.00264	-2.75692	-3.17853	-3.4864	-3.6058	0.262304	0.179145	0.0846851	0.000421286	2.3	2.3	2.7	2.3
88.0012	-2.83562	-3.40025	-4.2	-5.1	-4.62875	-5.07729	-5.71082	-6.41055	0.480806	0.328802	0.156098	0.00195063	3	3	3	2.3
78.4345	-2.43969	-2.83562	-3.40025	-4.2	-4.30916	-4.62875	-5.07729	-5.71082	0.576523	0.480806	0.328802	0.156098	2.7	3	3	3
75.6693	-3.94115	-4.81194	-5.7	-6.5	-5.48611	-6.08118	-6.79673	-7.54945	1.00789	0.690184	0.329121	0.00666917	0.3	0.3	0.3	0
79.773	-0.848369	-2.23596	-4.9	-8.5	-2.47103	-3.60703	-5.96911	-9.29072	0.696442	0.477585	0.228789	0.00646404	1	1	0	0
89.4574	-1.1	-1.35965	-3.2	-5.8	-2.34779	-2.50759	-4.15204	-6.53579	0.410148	0.28167	0.135574	0.00494062	0.7	2	0.7	1.3
83.3295	-1.1	-1.1	-1.35965	-3.2	-2.4217	-2.34779	-2.50759	-4.15204	0.491026	0.410148	0.28167	0.135574	1.7	0.7	2	0.7
75.32	-1.1	-1.1	-1.1	-1.35965	-2.48633	-2.4217	-2.34779	-2.50759	0.505152	0.491026	0.410148	0.28167	1.3	1.7	0.7	2
94.9055	-2.99233	-3.05007	-2.9	-2.48188	-3.64273	-3.7037	-3.5881	-3.24429	0.362334	0.24921	0.120534	0.00540078	2.3	1.3	1.3	1.3
87.1872	-2.85763	-2.99233	-3.05007	-2.9	-3.52448	-3.64273	-3.7037	-3.5881	0.433539	0.362334	0.24921	0.120534	2	2.3	1.3	1.3
78.8264	-2.77679	-2.85763	-2.99233	-3.05007	-3.46851	-3.52448	-3.64273	-3.7037	0.44598	0.433539	0.362334	0.24921	1.7	2	2.3	1.3
75.0901	-4.09306	-3.3	-2.88064	-2.77679	-4.79173	-4.01795	-3.59364	-3.46851	0.171367	0.29739	0.3967	0.44598	2.3	2.7	2.7	1.7
78.3272	-5.02744	-4.09306	-3.3	-2.88064	-5.69342	-4.79173	-4.01795	-3.59364	0.0475455	0.171367	0.29739	0.3967	2.3	2.3	2.7	2.7
80.6851	-5.79809	-5.02744	-4.09306	-3.3	-6.43305	-5.69342	-4.79173	-4.01795	0	0.0475455	0.171367	0.29739	2	2.3	2.3	2.7
80.6851	-6.1	-5.79809	-5.02744	-4.09306	-6.71902	-6.43305	-5.69342	-4.79173	0	0	0.0475455	0.171367	1.3	2	2.3	2.3
77.7828	-5.74345	-6.1	-5.79809	-5.02744	-6.37042	-6.71902	-6.43305	-5.69342	0	0	0	0.0475455	0.3	1.3	2	2.3
74.9983	-5	-5.74345	-6.1	-5.79809	-5.64858	-6.37042	-6.71902	-6.43305	0	0	0	0	0.3	0.3	1.3	2
80.9997	-6.00057	-6.79796	-7.6	-8.3	-8.55605	-9.20115	-9.86592	-10.46	1.31146	0.903413	0.439122	0.0234168	2.3	3	2.3	2.3
74.7163	-5.20494	-6.00057	-6.79796	-7.6	-7.92371	-8.55605	-9.20115	-9.86592	1.56827	1.31146	0.903413	0.439122	2	2.3	3	2.3
75.8297	-5.5	-4.26735	-3.17287	-2.35471	-7.97268	-7.00367	-6.15833	-5.55186	0	0	0	0	2.7	2	1.3	2
89.4711	-8.4053	-9.01888	-9.6	-10.1	-10.619	-11.0697	-11.5134	-11.9128	1.44241	0.995209	0.486198	0.0301335	4	3	4	3.3
82.552	-7.73294	-8.4053	-9.01888	-9.6	-10.1304	-10.619	-11.0697	-11.5134	1.72383	1.44241	0.995209	0.486198	4	4	3	4
74.41	-6.97549	-7.73294	-8.4053	-9.01888	-9.57199	-10.1304	-10.619	-11.0697	1.77304	1.72383	1.44241	0.995209	3.7	4	4	3
76.5785	-5.99306	-4.85286	-4.1	-4.1	-8.34474	-7.54071	-7.06595	-7.18724	0	0	0	0.197377	1.3	1.7	1.7	2.3
97.7089	-9.1062	-10.6762	-11.7	-12	-10.917	-12.2321	-13.1047	-13.3629	1.33906	0.925416	0.454439	0.0321475	2.3	1	0.7	1
85.5523	-7.26175	-9.1062	-10.6762	-11.7	-9.40907	-10.917	-12.2321	-13.1047	1.59933	1.33906	0.925416	0.454439	2.3	2.3	1	0.7
75.0864	-5.15493	-3.82109	-2.89366	-2.7	-7.55951	-6.56422	-5.90808	-5.81821	0	0	0.187143	0.640874	1.3	2	1.7	1.7
81.1821	-6.75973	-5.15493	-3.82109	-2.89366	-8.79827	-7.55951	-6.56422	-5.90808	0	0	0	0.187143	0	1.3	2	1.7
78.0013	-8.5	-6.75973	-5.15493	-3.82109	-10.1917	-8.79827	-7.55951	-6.56422	0	0	0	0	0	0	1.3	2
82.2071	-4.71282	-6.06294	-8.6	-12	-7.2351	-8.20986	-10.2803	-13.2275	1.41681	0.98079	0.484161	0.0385371	2.7	2.7	2	1.3
74.874	-5.24977	-4.23209	-3.47953	-3.3	-8.00118	-7.27388	-6.75266	-6.67235	0	0	0	0.202241	3	1.7	3	3
88.4171	-6.81081	-7.86142	-8.9	-9.8	-9.37437	-10.1991	-11.0409	-11.7945	1.37628	0.954359	0.473621	0.0419261	2.7	2	1.7	1.7
77.9869	-5.76876	-6.81081	-7.86142	-8.9	-8.57512	-9.37437	-10.1991	-11.0409	1.64167	1.37628	0.954359	0.473621	2	2.7	2	1.7
78.6458	-3.60563	-4.90935	-7	-9.6	-6.18914	-7.18101	-8.90644	-11.1588	1.19529	0.8303	0.414272	0.040393	1	1	1.3	2
75.5007	-4.9	-3.44513	-2.14897	-1.17026	-7.12177	-6.03207	-5.11022	-4.45735	0	0	0	0	0.7	1.3	1	1
76.8199	-4.94474	-6.30203	-7.5	-8.4	-7.36534	-8.38241	-9.30867	-10.0178	1.44571	1.00603	0.504679	0.0537591	2	2	0.7	1
85.5827	-6.64399	-8.32765	-9.4	-9.7	-8.16687	-9.47374	-10.3296	-10.5649	1.22548	0.854318	0.430918	0.0497968	2	0.7	1	0.7
75.3829	-4.62921	-6.64399	-8.32765	-9.4	-6.67349	-8.16687	-9.47374	-10.3296	1.45884	1.22548	0.854318	0.430918	1.7	2	0.7	1
86.7873	-5.42991	-7.32036	-8.7	-9.4	-6.72728	-8.1149	-9.1849	-9.75194	1.02431	0.715372	0.362821	0.0452088	0.7	0	0	0.3
83.1937	-5.58527	-7.40086	-8.7	-9.3	-6.71405	-8.13523	-9.1849	-9.66908	1.10828	0.776888	0.398399	0.0568315	2.3	0.7	0	0.7
75.349	-6.48791	-7.6037	-8.4	-8.8	-9.14996	-10.019	-10.6499	-10.9718	1.51331	1.06685	0.556262	0.0942486	4	5.3	4	3.3
75.0691	-5.3643	-7.13731	-8.5	-9.3	-7.9457	-9.323	-10.4285	-11.1134	1.44082	1.01769	0.533571	0.0951038	1.3	0.7	0.7	1
79.7568	-2.8817	-2.78834	-2.6	-2.31341	-3.59347	-3.63217	-3.63318	-3.6014	0.34859	0.2446	0.125633	0.0181224	3.7	2.3	3.3	3
75.2082	-5.90622	-6.78413	-7.5	-8	-8.69813	-9.32916	-9.85417	-10.2289	1.58632	1.10495	0.555212	0.060139	4	2.7	3	3.3
74.38	-4.77842	-6.08663	-7.1	-7.7	-6.42779	-7.4833	-8.32937	-8.86088	1.17095	0.792441	0.363086	0	2	2	1.7	1.3
81.2027	-6.81918	-8.55403	-9.8	-10.4	-8.95663	-10.4205	-11.5013	-12.0481	1.30278	0.879689	0.400069	0	1.7	1	2	1.7
86.5111	-0.98734	-1.93499	-3.5	-5.5	-1.58741	-2.35607	-3.76188	-5.64122	0.232865	0.160604	0.0783634	0.00469028	0.7	0.3	0.3	0
82.573	-0.67046	-0.686786	-0.6	-0.375546	-1.52384	-1.54917	-1.48688	-1.30543	0.245367	0.169502	0.083131	0.0057021	4.3	2.3	1.7	1.3
82.655	-7.78233	-8.77188	-9.4	-9.6	-10.6193	-11.392	-11.8851	-12.0389	1.46211	1.01346	0.502294	0.0433675	3.3	3	1.3	3
86.1798	-6.94077	-8.51873	-9.4	-9.5	-9.37579	-10.5556	-11.2129	-11.251	1.36188	0.945618	0.471189	0.0449087	2.3	1.7	1.7	1.3
78.4502	-4.96802	-6.94077	-8.51873	-9.4	-7.95656	-9.37579	-10.5556	-11.2129	1.62369	1.36188	0.945618	0.471189	3.3	2.3	1.7	1.7
75.5698	-4.97381	-7.14807	-8.3	-8.3	-7.43175	-9.09116	-9.98049	-9.943	1.33354	0.929237	0.468082	0.05306	1	1.7	1.7	2
76.8586	-2.97122	-4.24572	-5.5	-6.6	-5.48349	-6.48472	-7.51604	-8.45201	0.855084	0.602533	0.313742	0.0524828	1	1.7	2.3	3.7
79.3586	0.004308	-1.06865	-2.6	-4.4	-1.59129	-2.59218	-3.96947	-5.56179	0.417016	0.295547	0.156458	0.0302793	1.3	0.7	0.3	1
74.6514	-1.63441	-2.02396	-2.3	-2.4	-2.41834	-2.89028	-3.2052	-3.29447	0.504374	0.365788	0.206164	0.0596493	0.3	0	0	0.3
79.4231	-6.53277	-7.23736	-7.6	-7.6	-9.00357	-9.57194	-9.86592	-9.86719	1.19262	0.807218	0.370037	0	2	1.7	1.3	1
74.4301	-5.59648	-6.53277	-7.23736	-7.6	-8.25517	-9.00357	-9.57194	-9.86592	1.43528	1.19262	0.807218	0.370037	3.3	2	1.7	1.3
81.4051	-5.97431	-7.12093	-8	-8.5	-7.97772	-8.85971	-9.57516	-10.0231	1.15088	0.778502	0.356159	0	1	1	0.7	1
91.6179	-5.45893	-6.34298	-6.8	-6.8	-6.79804	-7.47836	-7.82953	-7.83752	0.799859	0.540779	0.246974	0	1	0.7	0	0.7
81.0482	-4.28523	-5.45893	-6.34298	-6.8	-5.91818	-6.79804	-7.47836	-7.82953	0.963021	0.799859	0.540779	0.246974	0.3	1	0.7	0
79.2888	-4.68352	-5.59597	-6.1	-6.1	-6.14469	-6.68816	-6.9751	-6.92214	0.962631	0.650546	0.296672	0	2.7	2	1	1.3
94.957	-3.3	-3.3	-3.3	-3.3	-4.16074	-4.25909	-4.33835	-4.39072	0.374653	0.253102	0.115288	0	1.3	1.7	1.7	2.3
86.3741	-3.3	-3.3	-3.3	-3.3	-4.05408	-4.16074	-4.25909	-4.33835	0.451219	0.374653	0.253102	0.115288	1.3	1.3	1.7	1.7
78.7382	-3.3	-3.3	-3.3	-3.3	-3.94983	-4.05408	-4.16074	-4.25909	0.464461	0.451219	0.374653	0.253102	1.7	1.3	1.3	1.7
76.4368	-3.59076	-4.41906	-5.3	-6.1	-5.09417	-5.50672	-6.05815	-6.63781	0.936723	0.632645	0.287913	0	3.7	3.3	1.7	1
106.363	-8.08562	-8.75636	-9.2	-9.4	-8.38811	-8.97783	-9.35581	-9.50702	0.746509	0.504085	0.229269	0	1.3	1	1	1.7
105.544	-7.2012	-8.08562	-8.75636	-9.2	-7.598	-8.38811	-8.97783	-9.35581	0.899238	0.746509	0.504085	0.229269	1.7	1.3	1	1
93.471	-6.11651	-7.2012	-8.08562	-8.75636	-6.61173	-7.598	-8.38811	-8.97783	0.925685	0.899238	0.746509	0.504085	1.7	1.7	1.3	1
83.27	-4.84497	-6.11651	-7.2012	-8.08562	-5.45097	-6.61173	-7.598	-8.38811	0.819483	0.925685	0.899238	0.746509	2	1.7	1.7	1.3
75.1096	-3.4	-4.84497	-6.11651	-7.2012	-4.11379	-5.45097	-6.61173	-7.598	0.606145	0.819483	0.925685	0.899238	2.3	2	1.7	1.7
76.1032	-4.9	-3.18021	-1.74833	-0.9	-5.42846	-3.81894	-2.49289	-1.72241	0	0	0	0	0	0	0.3	1
101.156	-3.06379	-3.26371	-3.3	-3.14459	-3.65424	-3.8483	-3.88148	-3.72558	0.16702	0.11277	0.0512745	0	1	1.3	1.3	2
91.9614	-2.75383	-3.06379	-3.26371	-3.3	-3.35262	-3.65424	-3.8483	-3.88148	0.2012	0.16702	0.11277	0.0512745	0.7	1	1.3	1.3
81.7591	-2.38747	-2.75383	-3.06379	-3.26371	-2.9968	-3.35262	-3.65424	-3.8483	0.207123	0.2012	0.16702	0.11277	0	0.7	1	1.3
74.4369	-2.01832	-2.38747	-2.75383	-3.06379	-2.64023	-2.9968	-3.35262	-3.65424	0.183361	0.207123	0.2012	0.16702	0.3	0	0.7	1
98.625	-2.21214	-2.58204	-3.2	-4	-2.64575	-2.97804	-3.55723	-4.32179	0.152488	0.102957	0.0468119	0	0.7	0.7	2	0.7
88.8971	-2.01464	-2.21214	-2.58204	-3.2	-2.48266	-2.64575	-2.97804	-3.55723	0.183698	0.152488	0.102957	0.0468119	0.7	0.7	0.7	2
79.9722	-1.91389	-2.01464	-2.21214	-2.58204	-2.41141	-2.48266	-2.64575	-2.97804	0.189108	0.183698	0.152488	0.102957	1	0.7	0.7	0.7
93.7504	-4	-4	-3.8	-3.54409	-4.42289	-4.43887	-4.27658	-4.08029	0.110224	0.0745463	0.0340976	0	1.7	2	1.7	1
88.7091	-3.92182	-4	-4	-3.8	-4.34215	-4.42289	-4.43887	-4.27658	0.132708	0.110224	0.0745463	0.0340976	1.7	1.7	2	1.7
80.4044	-3.69679	-3.92182	-4	-4	-4.12515	-4.34215	-4.42289	-4.43887	0.136619	0.132708	0.110224	0.0745463	1.7	1.7	1.7	2
74.3381	-3.40784	-3.69679	-3.92182	-4	-3.84828	-4.12515	-4.34215	-4.42289	0.121017	0.136619	0.132708	0.110224	1.3	1.7	1.7	1.7
75.6154	0.23209	-0.691615	-2	-3.5	-1.22016	-1.70657	-2.67493	-3.9479	0.455219	0.308048	0.141181	0	0.7	1	1.3	0.3
76.6886	-3.98275	-5.31047	-6.2	-6.6	-5.81927	-6.68549	-7.30807	-7.6172	0.8075	0.553354	0.264485	0.00643023	0.7	0.3	0	0
77.2679	-1.98131	-2.66979	-3.6	-4.7	-5.16307	-5.71555	-6.46949	-7.37852	0.602348	0.418059	0.20804	0.0193721	0.7	0.3	0.7	1
78.8948	-2.69599	-4.49593	-6	-7	-4.34804	-5.81048	-7.12203	-8.06304	0.763112	0.530569	0.265457	0.0271087	0.3	0	0	0.7
81.9715	-5.59611	-7.11141	-8.1	-8.4	-7.03437	-8.19046	-9.01209	-9.33666	0.927795	0.626537	0.285058	0	0.7	0	0	0.7
78.6311	-3.25741	-4.49672	-5.3	-5.6	-5.52721	-6.46498	-7.09111	-7.32997	0.808582	0.546152	0.248681	0	2	1	1.3	1
74.5691	-4.70518	-5.76391	-6.4	-6.5	-7.24003	-7.96723	-8.42101	-8.49914	0.973561	0.658041	0.300359	0	2.3	1.3	2	1.3
77.9906	-0.148057	-0.749622	-2.2	-4.3	-0.618735	-1.16339	-2.53027	-4.53457	0.218119	0.148483	0.0694351	0	1	0.7	0	0.3
74.4684	-0.807185	-1.56062	-2.2	-2.56544	-3.05811	-3.51737	-3.89856	-4.0672	0.496548	0.338406	0.158849	0	2	2	2	3.3
77.9224	-5.83767	-6.87249	-7.9	-8.8	-8.46639	-9.22495	-10.0498	-10.8381	1.13658	0.775523	0.365486	0	3	2.7	3.3	2
93.038	-6.92253	-8.47165	-9.4	-9.6	-8.80897	-10.0781	-10.8641	-11.059	0.942246	0.643734	0.304641	0.00211206	1.7	1.7	1.3	1.3
81.3716	-4.98673	-6.92253	-8.47165	-9.4	-7.27753	-8.80897	-10.0781	-10.8641	1.13024	0.942246	0.643734	0.304641	1.3	1.7	1.7	1.3
85.8721	-4.82589	-6.94872	-8.5	-9.3	-6.48556	-8.14186	-9.42142	-10.1288	0.938251	0.641849	0.305067	0.00443156	0.7	0.3	0	0
92.9528	-4.30781	-5.71899	-6.7	-7.1	-5.30964	-6.554	-7.47475	-7.91521	0.609399	0.417457	0.199306	0.00445642	0.3	0	0	0.3
79.6089	-2.67338	-4.30781	-5.71899	-6.7	-3.92604	-5.30964	-6.554	-7.47475	0.730255	0.609399	0.417457	0.199306	0.3	0.3	0	0
90.3187	-1.48171	-3.0681	-5.1	-7.3	-2.59572	-3.82635	-5.62198	-7.72154	0.422892	0.290535	0.140019	0.00541184	0.3	0.7	0	0.7
75.3551	-0.293769	-1.48171	-3.0681	-5.1	-1.84823	-2.59572	-3.82635	-5.62198	0.506213	0.422892	0.290535	0.140019	1	0.3	0.7	0
84.8378	-3.37968	-4.09968	-4.7	-5.1	-3.87439	-4.49013	-4.98491	-5.28243	0.687161	0.472813	0.228981	0.0107765	2.3	1.7	1.7	1.3
76.5177	-2.59485	-3.37968	-4.09968	-4.7	-3.18842	-3.87439	-4.49013	-4.98491	0.82208	0.687161	0.472813	0.228981	2.7	2.3	1.7	1.7
79.5542	-1.66216	-2.02486	-2.6	-3.3	-3.23449	-3.58591	-4.06612	-4.59124	0.566116	0.390137	0.189887	0.0105621	1.3	2	2.7	2.3
84.6319	-6.63615	-7.51728	-8.2	-8.6	-8.97065	-9.6755	-10.2374	-10.5834	1.09778	0.757749	0.370695	0.0238392	2.7	2.7	2	3
77.2499	-5.60524	-6.63615	-7.51728	-8.2	-8.15999	-8.97065	-9.6755	-10.2374	1.31175	1.09778	0.757749	0.370695	2	2.7	2.7	2
84.5393	-3.97309	-5.478	-7.1	-8.6	-5.66036	-6.76323	-8.10993	-9.45673	0.896608	0.619911	0.304839	0.0222845	1.7	2	1.3	0.7
79.0019	-4.58063	-5.39249	-6.1	-6.6	-7.85966	-8.41482	-8.92288	-9.3052	1.02194	0.707759	0.349874	0.0286831	3.3	2.3	3.3	2.3
76.1852	-3.84371	-5.08867	-6.1	-6.8	-6.13108	-7.01508	-7.76395	-8.31088	1.08008	0.749307	0.372391	0.0338606	1.7	1	1	1.7
82.1579	-4.61088	-6.2727	-7.5	-8.1	-6.41318	-7.65519	-8.62651	-9.13741	0.89962	0.626321	0.314655	0.0342818	1	0.3	0.3	0.3
75.9377	-2.63648	-4.87944	-6.9	-8.4	-4.72033	-6.45493	-8.14531	-9.4778	0.905261	0.631386	0.31894	0.037633	1.3	0.3	0.3	0.3
76.7095	-4.14426	-5.57252	-6.6	-7.1	-6.09516	-7.1573	-7.94529	-8.34202	1.12696	0.808819	0.443388	0.109787	2	1.3	1.7	1.7
75.9764	-5.28274	-6.29473	-7.1	-7.6	-7.84808	-8.68361	-9.36738	-9.81224	1.38621	1.00061	0.557037	0.150896	5.3	5.3	4.3	4.7
76.0797	-2.65793	-3.07038	-3.8	-4.83494	-4.95923	-5.0446	-5.43811	-6.15374	0.481717	0.352285	0.20286	0.0650858	2.3	1.3	2.3	2
77.1273	-4.52049	-4.93499	-5.2	-5.2	-7.80903	-8.0823	-8.23366	-8.16847	1.03604	0.759037	0.439087	0.143789	1.7	2	1.7	2
81.786	-5.24022	-5.92906	-6.4	-6.6	-8.37782	-8.94102	-9.32716	-9.49139	0.80596	0.551328	0.261769	0.00315059	4	5.7	8	5
79.9716	-2.32647	-2.17537	-2.1	-2.0979	-2.68464	-2.62057	-2.62547	-2.67789	0.231322	0.157268	0.0732223	0	3	3	2.3	1.3
91.7175	-10.252	-10.8612	-11.2	-11.2	-12.2695	-12.7369	-12.9915	-12.9747	1.26852	0.86333	0.403382	0	2.7	1.7	3	2
94.7181	-9.49195	-10.252	-10.8612	-11.2	-11.6892	-12.2695	-12.7369	-12.9915	1.52374	1.26852	0.86333	0.403382	2.7	2.7	1.7	3
86.5156	-8.70035	-9.49195	-10.252	-10.8612	-11.0909	-11.6892	-12.2695	-12.7369	1.56817	1.52374	1.26852	0.86333	3	2.7	2.7	1.7
80.7762	-7.99657	-8.70035	-9.49195	-10.252	-10.5623	-11.0909	-11.6892	-12.2695	1.39118	1.56817	1.52374	1.26852	3.3	3	2.7	2.7
79.7779	-7.5	-7.99657	-8.70035	-9.49195	-10.1844	-10.5623	-11.0909	-11.6892	1.03505	1.39118	1.56817	1.52374	1.7	3.3	3	2.7
82.7445	-7.30105	-7.5	-7.99657	-8.70035	-10.0155	-10.1844	-10.5623	-11.0909	0.584055	1.03505	1.39118	1.56817	2	1.7	3.3	3
87.4973	-7.37425	-7.30105	-7.5	-7.99657	-10.0356	-10.0155	-10.1844	-10.5623	0.142574	0.584055	1.03505	1.39118	1.7	2	1.7	3.3
89.5237	-7.66518	-7.37425	-7.30105	-7.5	-10.2096	-10.0356	-10.0155	-10.1844	0	0.142574	0.584055	1.03505	1.7	1.7	2	1.7
91.1019	-8.1194	-7.66518	-7.37425	-7.30105	-10.5043	-10.2096	-10.0356	-10.0155	0	0	0.142574	0.584055	1.7	1.7	1.7	2
93.1738	-8.68249	-8.1194	-7.66518	-7.37425	-10.8859	-10.5043	-10.2096	-10.0356	0	0	0	0.142574	1	1.7	1.7	1.7
92.7554	-9.3	-8.68249	-8.1194	-7.66518	-11.3181	-10.8859	-10.5043	-10.2096	0	0	0	0	1	1	1.7	1.7
78.582	-8.70883	-9.3	-8.68249	-8.1194	-10.8611	-11.3181	-10.8859	-10.5043	0	0	0	0	0.7	1	1	1.7
99.7919	-8.62192	-10.3007	-12.1	-13.7	-9.92959	-11.3094	-12.9198	-14.4489	1.07559	0.732847	0.343698	0	1.7	1	0.3	0.3
93.5717	-7.13799	-8.62192	-10.3007	-12.1	-8.83305	-9.92959	-11.3094	-12.9198	1.29147	1.07559	0.732847	0.343698	2	1.7	1	0.3
82.0035	-5.9234	-7.13799	-8.62192	-10.3007	-8.047	-8.83305	-9.92959	-11.3094	1.32907	1.29147	1.07559	0.732847	1.7	2	1.7	1
77.7181	-5.03852	-4.61398	-4.6	-5.05259	-7.79418	-7.4817	-7.39349	-7.57284	0.123047	0.496672	0.878201	1.1794	1.7	2.3	1.3	1.7
81.0064	-5.7915	-5.03852	-4.61398	-4.6	-8.29898	-7.79418	-7.4817	-7.39349	0	0.123047	0.496672	0.878201	2	1.7	2.3	1.3
84.6172	-6.79082	-5.7915	-5.03852	-4.61398	-8.97079	-8.29898	-7.79418	-7.4817	0	0	0.123047	0.496672	1.3	2	1.7	2.3
89.1132	-7.95435	-6.79082	-5.7915	-5.03852	-9.77964	-8.97079	-8.29898	-7.79418	0	0	0	0.123047	1	1.3	2	1.7
94.2642	-9.2	-7.95435	-6.79082	-5.7915	-10.6844	-9.77964	-8.97079	-8.29898	0	0	0	0	0.7	1	1.3	2
86.3503	-9.4414	-9.2	-7.95435	-6.79082	-10.7208	-10.6844	-9.77964	-8.97079	0	0	0	0	0	0.7	1	1.3
101.452	-7.14412	-8.3709	-10.4	-13	-8.81093	-9.65845	-11.3258	-13.6378	0.991111	0.676083	0.318326	0	2	1	0.3	1
96.8367	-6.47166	-7.14412	-8.3709	-10.4	-8.49888	-8.81093	-9.65845	-11.3258	1.18951	0.991111	0.676083	0.318326	2	2	1	0.3
88.5923	-6.1055	-6.47166	-7.14412	-8.3709	-8.45041	-8.49888	-8.81093	-9.65845	1.22409	1.18951	0.991111	0.676083	3	2	2	1
83.0558	-5.79762	-6.1055	-6.47166	-7.14412	-8.41155	-8.45041	-8.49888	-8.81093	1.08657	1.22409	1.18951	0.991111	1	3	2	2
79.9245	-5.3	-5.79762	-6.1055	-6.47166	-8.14368	-8.41155	-8.45041	-8.49888	0.809767	1.08657	1.22409	1.18951	1	1	3	2
77.5409	-4.6	-5.3	-5.79762	-6.1055	-7.61322	-8.14368	-8.41155	-8.45041	0.459062	0.809767	1.08657	1.22409	0.3	1	1	3
78.3651	-4.6	-4.6	-5.3	-5.79762	-7.55497	-7.61322	-8.14368	-8.41155	0.11548	0.459062	0.809767	1.08657	2.3	0.3	1	1
78.8421	-4.79763	-4.6	-4.6	-5.3	-7.58036	-7.55497	-7.61322	-8.14368	0	0.11548	0.459062	0.809767	0.7	2.3	0.3	1
81.4004	-5.62293	-4.79763	-4.6	-4.6	-8.08057	-7.58036	-7.55497	-7.61322	0	0	0.11548	0.459062	0.7	0.7	2.3	0.3
85.4886	-6.73882	-5.62293	-4.79763	-4.6	-8.82196	-8.08057	-7.58036	-7.55497	0	0	0	0.11548	1	0.7	0.7	2.3
91.0555	-8	-6.73882	-5.62293	-4.79763	-9.71464	-8.82196	-8.08057	-7.58036	0	0	0	0	1	1	0.7	0.7
84.7026	-8.43971	-8	-6.73882	-5.62293	-9.97266	-9.71464	-8.82196	-8.08057	0	0	0	0	1	1	1	0.7
115.459	-10.8071	-12.3293	-13.3	-13.6	-11.6506	-12.8961	-13.6974	-13.9228	1.02756	0.701819	0.331807	0.00172826	1.3	0	0	0
105.47	-8.95832	-10.8071	-12.3293	-13.3	-10.188	-11.6506	-12.8961	-13.6974	1.2327	1.02756	0.701819	0.331807	1.3	1.3	0	0
90.8791	-7.00769	-8.95832	-10.8071	-12.3293	-8.7152	-10.188	-11.6506	-12.8961	1.26846	1.2327	1.02756	0.701819	1	1.3	1.3	0
79.0771	-5.17999	-7.00769	-8.95832	-10.8071	-7.4015	-8.7152	-10.188	-11.6506	1.12631	1.26846	1.2327	1.02756	2.3	1	1.3	1.3
74.9347	-4.26079	-3.21233	-2.8	-2.8	-6.63374	-5.93183	-5.70678	-5.72377	0	0	0.122011	0.477469	1	1.7	2	1.7
79.7147	-5.64617	-4.26079	-3.21233	-2.8	-7.62417	-6.63374	-5.93183	-5.70678	0	0	0	0.122011	1	1	1.7	2
76.4978	-7.2	-5.64617	-4.26079	-3.21233	-8.78707	-7.62417	-6.63374	-5.93183	0	0	0	0	0.3	1	1	1.7
76.658	-7.5518	-8.3	-8.8	-8.8	-8.67231	-9.23377	-9.6393	-9.63252	0.384917	0.182763	0.00232804	0	0.7	0.7	0.3	0
115.05	-6.62588	-7.5518	-8.3	-8.8	-8.01728	-8.67231	-9.23377	-9.6393	0.562839	0.384917	0.182763	0.00232804	0.7	0.7	0.7	0.3
103.916	-5.58999	-6.62588	-7.5518	-8.3	-7.31759	-8.01728	-8.67231	-9.23377	0.674876	0.562839	0.384917	0.182763	0.3	0.7	0.7	0.7
90.9857	-4.51188	-5.58999	-6.62588	-7.5518	-6.60596	-7.31759	-8.01728	-8.67231	0.694419	0.674876	0.562839	0.384917	0.7	0.3	0.7	0.7
80.9469	-3.4593	-4.51188	-5.58999	-6.62588	-5.92	-6.60596	-7.31759	-8.01728	0.616802	0.694419	0.674876	0.562839	0	0.7	0.3	0.7
90.2319	-4.00685	-5.2573	-6.2	-6.7	-5.65346	-6.58917	-7.30807	-7.66876	0.829569	0.5681	0.270943	0.00555774	0.7	1.3	1	1.3
77.9678	-2.63229	-4.00685	-5.2573	-6.2	-4.65306	-5.65346	-6.58917	-7.30807	0.9942	0.829569	0.5681	0.270943	0.3	0.7	1.3	1
101.045	-6.35111	-8.07491	-9.1	-9.3	-7.06177	-8.49358	-9.35121	-9.49346	0.804108	0.551442	0.264209	0.00753228	1.3	0.7	0.3	0.3
87.0643	-4.25015	-6.35111	-8.07491	-9.1	-5.37532	-7.06177	-8.49358	-9.35121	0.96318	0.804108	0.551442	0.264209	1.7	1.3	0.7	0.3
93.6704	-3.51614	-4.83475	-5.8	-6.3	-5.03836	-6.11082	-6.88975	-7.27394	0.602291	0.413645	0.199127	0.00730861	0	1	1	0.7
84.546	-2.00375	-3.51614	-4.83475	-5.8	-3.81813	-5.03836	-6.11082	-6.88975	0.721045	0.602291	0.413645	0.199127	1.7	0	1	1
75.0429	-2.65435	-3.8872	-5.7	-7.9	-5.05619	-6.06227	-7.60939	-9.53907	0.969657	0.669061	0.326915	0.0203511	2	1.3	1.3	1
97.4048	-5.41198	-6.99956	-7.9	-8	-6.23995	-7.47448	-8.1378	-8.10549	0.681621	0.471089	0.231373	0.0164317	0.3	0	0	0
83.1817	-3.46274	-5.41198	-6.99956	-7.9	-4.76982	-6.23995	-7.47448	-8.1378	0.814087	0.681621	0.471089	0.231373	1	0.3	0	0
78.3019	-5.94004	-7.41394	-8.2	-8.2	-7.32909	-8.48707	-9.10608	-9.08248	1.16296	0.806479	0.4003	0.0355482	1.7	0	0	0
98.1283	-6.76973	-7.99544	-8.7	-8.8	-7.86954	-8.77689	-9.28248	-9.29565	0.772782	0.53974	0.273792	0.0341931	1.7	3	2	2
87.2895	-5.24509	-6.76973	-7.99544	-8.7	-6.76974	-7.86954	-8.77689	-9.28248	0.919272	0.772782	0.53974	0.273792	1.3	1.7	3	2
75.1911	-5.48663	-6.61128	-7.3	-7.5	-6.79847	-7.60917	-8.08147	-8.16776	1.32509	0.946915	0.513	0.117745	0.3	0.3	0	1
76.6384	-0.048587	-0.529279	-1.4	-2.5	-0.151074	-0.626207	-1.4958	-2.59027	0.155337	0.10501	0.0479388	0	2.3	1.3	0.3	0.7
78.4778	-1.02672	-1.6391	-2.2	-2.6	-1.12349	-1.73411	-2.29141	-2.68594	0.434152	0.293372	0.133744	0	2	1.7	1.7	1
77.3617	0.086465	-1.07845	-2.5	-4	-0.741854	-1.6272	-2.82472	-4.17038	0.371734	0.251016	0.114179	0	0.7	0.7	0.7	0.7
80.7709	0.163745	-0.487941	-1.6	-3	-0.141171	-0.725514	-1.79319	-3.15919	0.126311	0.0853073	0.0388287	0	0	0.3	0	0.7
81.0771	0.4	-0.19719	-2.6	-5.8	0.336136	-0.278182	-2.73582	-6.01626	0.130404	0.0883199	0.0405962	0	1	2	1.3	0.3
81.4086	-1.60323	-2.10752	-2.6	-3	-2.01361	-2.36276	-2.73582	-3.0639	0.309577	0.211645	0.100385	0.00109089	0	0.7	0.3	1
86.7888	-1.9268	-2.44902	-3.1	-3.8	-3.99615	-4.40836	-4.94954	-5.55393	0.382067	0.261922	0.12535	0.00332565	0.7	0.3	0.3	0.7
75.9057	-1.49206	-1.9268	-2.44902	-3.1	-3.66846	-3.99615	-4.40836	-4.94954	0.457711	0.382067	0.261922	0.12535	1	0.7	0.3	0.3
79.6146	-1.16928	-1.84863	-2.8	-3.9	-3.43796	-4.0579	-4.87619	-5.78846	0.553708	0.38014	0.182783	0.006339	1.3	2	2.3	2.3
81.3153	-0.653704	-0.939786	-1.2	-1.39818	-1.73916	-1.89465	-2.05889	-2.2035	0.373897	0.257078	0.124209	0.00534236	1.7	1.7	1.3	1
111.279	-7.4	-7.10836	-6.6	-6.12692	-9.23991	-8.9724	-8.51817	-8.09941	0.374812	0.258106	0.125324	0.0064542	6	4	3	4
108.774	-7.25175	-7.4	-7.10836	-6.6	-9.12308	-9.23991	-8.9724	-8.51817	0.448265	0.374812	0.258106	0.125324	3.7	6	4	3
98.4588	-6.77353	-7.25175	-7.4	-7.10836	-8.71895	-9.12308	-9.23991	-8.9724	0.461104	0.448265	0.374812	0.258106	1.7	3.7	6	4
90.4553	-6.15855	-6.77353	-7.25175	-7.4	-8.19763	-8.71895	-9.12308	-9.23991	0.410279	0.461104	0.448265	0.374812	1.7	1.7	3.7	6
84.7858	-5.6	-6.15855	-6.77353	-7.25175	-7.72668	-8.19763	-8.71895	-9.12308	0.30784	0.410279	0.461104	0.448265	0.7	1.7	1.7	3.7
81.2879	-5.25195	-5.6	-6.15855	-6.77353	-7.43721	-7.72668	-8.19763	-8.71895	0.177814	0.30784	0.410279	0.461104	1	0.7	1.7	1.7
79.3904	-5.11193	-5.25195	-5.6	-6.15855	-7.32556	-7.43721	-7.72668	-8.19763	0.0500027	0.177814	0.30784	0.410279	1	1	0.7	1.7
78.1544	-5.13833	-5.11193	-5.25195	-5.6	-7.35547	-7.32556	-7.43721	-7.72668	0	0.0500027	0.177814	0.30784	1.7	1	1	0.7
77.416	-5.28954	-5.13833	-5.11193	-5.25195	-7.49143	-7.35547	-7.32556	-7.43721	0	0	0.0500027	0.177814	1.3	1.7	1	1
77.416	-5.52397	-5.28954	-5.13833	-5.11193	-7.6982	-7.49143	-7.35547	-7.32556	0	0	0	0.0500027	2	1.3	1.7	1
79.0248	-5.8	-5.52397	-5.28954	-5.13833	-7.94058	-7.6982	-7.49143	-7.35547	0	0	0	0	2.3	2	1.3	1.7
74.4978	-6.23751	-5.8	-5.52397	-5.28954	-8.37711	-7.94058	-7.6982	-7.49143	0	0	0	0	1	2.3	2	1.3
104.855	-7.9101	-8.36339	-8.7	-8.9	-10.1317	-10.5382	-10.837	-11.0101	0.832848	0.574435	0.280328	0.0168551	2	2.3	1	1
99.0921	-7.36362	-7.9101	-8.36339	-8.7	-9.63834	-10.1317	-10.5382	-10.837	0.995468	0.832848	0.574435	0.280328	1.7	2	2.3	1
89.9224	-6.74744	-7.36362	-7.9101	-8.36339	-9.07917	-9.63834	-10.1317	-10.5382	1.0239	0.995468	0.832848	0.574435	2	1.7	2	2.3
83.1345	-6.08507	-6.74744	-7.36362	-7.9101	-8.47492	-9.07917	-9.63834	-10.1317	0.911408	1.0239	0.995468	0.832848	1.7	2	1.7	2
79.0305	-5.4	-6.08507	-6.74744	-7.36362	-7.84638	-8.47492	-9.07917	-9.63834	0.684619	0.911408	1.0239	0.995468	1.7	1.7	2	1.7
76.1199	-4.8	-5.4	-6.08507	-6.74744	-7.28547	-7.84638	-8.47492	-9.07917	0.396669	0.684619	0.911408	1.0239	2.3	1.7	1.7	2
76.5659	-4.8	-4.8	-5.4	-6.08507	-7.22899	-7.28547	-7.84638	-8.47492	0.113466	0.396669	0.684619	0.911408	2	2.3	1.7	1.7
76.315	-4.87211	-4.8	-4.8	-5.4	-7.23257	-7.22899	-7.28547	-7.84638	0	0.113466	0.396669	0.684619	2	2	2.3	1.7
77.521	-5.43809	-4.87211	-4.8	-4.8	-7.65987	-7.23257	-7.22899	-7.28547	0	0	0.113466	0.396669	2	2	2	2.3
79.7837	-6.21605	-5.43809	-4.87211	-4.8	-8.2763	-7.65987	-7.23257	-7.22899	0	0	0	0.113466	2	2	2	2
109.932	-6.83966	-7.42159	-8.1	-8.8	-8.93485	-9.36054	-9.90735	-10.5186	0.674728	0.466135	0.228649	0.0157467	3	2	2	2.3
101.948	-6.32038	-6.83966	-7.42159	-8.1	-8.58314	-8.93485	-9.36054	-9.90735	0.805978	0.674728	0.466135	0.228649	2	3	2	2
92.2803	-5.8299	-6.32038	-6.83966	-7.42159	-8.25622	-8.58314	-8.93485	-9.36054	0.828938	0.805978	0.674728	0.466135	1.3	2	3	2
85.4965	-5.33439	-5.8299	-6.32038	-6.83966	-7.90321	-8.25622	-8.58314	-8.93485	0.738163	0.828938	0.805978	0.674728	1.3	1.3	2	3
80.5275	-4.8	-5.33439	-5.8299	-6.32038	-7.47124	-7.90321	-8.25622	-8.58314	0.555125	0.738163	0.828938	0.805978	0.7	1.3	1.3	2
77.2357	-4.3	-4.8	-5.33439	-5.8299	-6.99953	-7.47124	-7.90321	-8.25622	0.322654	0.555125	0.738163	0.828938	1.3	0.7	1.3	1.3
76.8425	-4.3	-4.3	-4.8	-5.33439	-6.87328	-6.99953	-7.47124	-7.90321	0.0938834	0.322654	0.555125	0.738163	1	1.3	0.7	1.3
76.8425	-4.56231	-4.3	-4.3	-4.8	-6.9268	-6.87328	-6.99953	-7.47124	0	0.0938834	0.322654	0.555125	2	1	1.3	0.7
78.3619	-5.22952	-4.56231	-4.3	-4.3	-7.30908	-6.9268	-6.87328	-6.99953	0	0	0.0938834	0.322654	2	2	1	1.3
80.9072	-6.11115	-5.22952	-4.56231	-4.3	-7.87215	-7.30908	-6.9268	-6.87328	0	0	0	0.0938834	1.7	2	2	1
75.29	-7.1	-6.11115	-5.22952	-4.56231	-8.54986	-7.87215	-7.30908	-6.9268	0	0	0	0	2.3	1.7	2	2
95.6136	-7.99298	-8.47782	-8.9	-9.2	-10.1619	-10.4188	-10.5791	-10.589	1.22354	0.84669	0.417495	0.0324418	4.7	2.7	2.7	3.3
89.9624	-7.45912	-7.99298	-8.47782	-8.9	-9.82569	-10.1619	-10.4188	-10.5791	1.46062	1.22354	0.84669	0.417495	4.7	4.7	2.7	2.7
82.3307	-6.8899	-7.45912	-7.99298	-8.47782	-9.42737	-9.82569	-10.1619	-10.4188	1.50211	1.46062	1.22354	0.84669	5.7	4.7	4.7	2.7
76.7439	-6.29898	-6.8899	-7.45912	-7.99298	-8.98407	-9.42737	-9.82569	-10.1619	1.33818	1.50211	1.46062	1.22354	5	5.7	4.7	4.7
74.4716	-5.7	-6.29898	-6.8899	-7.45912	-8.51358	-8.98407	-9.42737	-9.82569	1.00755	1.33818	1.50211	1.46062	4	5	5.7	4.7
74.8326	-5.2	-5.7	-6.29898	-6.8899	-8.10956	-8.51358	-8.98407	-9.42737	0.587495	1.00755	1.33818	1.50211	5.7	4	5	5.7
77.2894	-5.2	-5.2	-5.7	-6.29898	-8.10007	-8.10956	-8.51358	-8.98407	0.173883	0.587495	1.00755	1.33818	4	5.7	4	5
79.314	-5.59275	-5.2	-5.2	-5.7	-8.4008	-8.10007	-8.10956	-8.51358	0	0.173883	0.587495	1.00755	4	4	5.7	4
81.8312	-6.36865	-5.59275	-5.2	-5.2	-9.01227	-8.4008	-8.10007	-8.10956	0	0	0.173883	0.587495	3.3	4	4	5.7
85.2923	-7.37637	-6.36865	-5.59275	-5.2	-9.8198	-9.01227	-8.4008	-8.10007	0	0	0	0.173883	3.7	3.3	4	4
79.3853	-8.5	-7.37637	-6.36865	-5.59275	-10.7346	-9.8198	-9.01227	-8.4008	0	0	0	0	3.7	3.7	3.3	4
76.3217	-8.79389	-8.5	-7.37637	-6.36865	-10.9928	-10.7346	-9.8198	-9.01227	0	0	0	0	3.3	3.7	3.7	3.3
109.035	-10.8455	-11.5913	-12.1	-12.3	-12.8994	-13.4522	-13.8297	-13.9679	1.27574	0.884315	0.438362	0.0379709	3.7	4.3	3.7	2.7
103.492	-9.96318	-10.8455	-11.5913	-12.1	-12.2557	-12.8994	-13.4522	-13.8297	1.52195	1.27574	0.884315	0.438362	4.7	3.7	4.3	3.7
93.9296	-9.04456	-9.96318	-10.8455	-11.5913	-11.5994	-12.2557	-12.8994	-13.4522	1.56505	1.52195	1.27574	0.884315	5	4.7	3.7	4.3
86.9536	-8.19004	-9.04456	-9.96318	-10.8455	-10.9997	-11.5994	-12.2557	-12.8994	1.39484	1.56505	1.52195	1.27574	3.7	5	4.7	3.7
84.1659	-7.5	-8.19004	-9.04456	-9.96318	-10.5168	-10.9997	-11.5994	-12.2557	1.05148	1.39484	1.56505	1.52195	5.3	3.7	5	4.7
84.8509	-7.06045	-7.5	-8.19004	-9.04456	-10.1975	-10.5168	-10.9997	-11.5994	0.615113	1.05148	1.39484	1.56505	4.7	5.3	3.7	5
86.8898	-6.9	-7.06045	-7.5	-8.19004	-10.0599	-10.1975	-10.5168	-10.9997	0.185175	0.615113	1.05148	1.39484	4.7	4.7	5.3	3.7
87.7209	-7.01831	-6.9	-7.06045	-7.5	-10.11	-10.0599	-10.1975	-10.5168	0	0.185175	0.615113	1.05148	4.3	4.7	4.7	5.3
88.2802	-7.35664	-7.01831	-6.9	-7.06045	-10.3129	-10.11	-10.0599	-10.1975	0	0	0.185175	0.615113	4.3	4.3	4.7	4.7
89.3553	-7.84165	-7.35664	-7.01831	-6.9	-10.6235	-10.3129	-10.11	-10.0599	0	0	0	0.185175	3	4.3	4.3	4.7
80.9472	-8.4	-7.84165	-7.35664	-7.01831	-10.9946	-10.6235	-10.3129	-10.11	0	0	0	0	3.7	3	4.3	4.3
76.5078	-8.27778	-8.4	-7.84165	-7.35664	-10.8724	-10.9946	-10.6235	-10.3129	0	0	0	0	2.3	3.7	3	4.3
107.343	-9.60826	-11.048	-12.2	-12.9	-11.272	-12.4719	-13.4766	-14.1281	1.23969	0.860825	0.42901	0.0410099	1.3	1.3	1	0
104.481	-8.00211	-9.60826	-11.048	-12.2	-9.99025	-11.272	-12.4719	-13.4766	1.47798	1.23969	0.860825	0.42901	1.7	1.3	1.3	1
90.5953	-6.35105	-8.00211	-9.60826	-11.048	-8.72985	-9.99025	-11.272	-12.4719	1.51971	1.47798	1.23969	0.860825	2.7	1.7	1.3	1.3
79.4594	-4.77653	-6.35105	-8.00211	-9.60826	-7.5774	-8.72985	-9.99025	-11.272	1.35501	1.51971	1.47798	1.23969	3.3	2.7	1.7	1.3
74.4677	-3.16327	-2.4	-2.4	-2.4	-6.48832	-5.9225	-5.92915	-5.88902	0	0	0.183781	0.600264	2	2	4	4
78.4383	-4.2533	-3.16327	-2.4	-2.4	-7.31199	-6.48832	-5.9225	-5.92915	0	0	0	0.183781	1.3	2	2	4
82.0648	-5.5	-4.2533	-3.16327	-2.4	-8.26572	-7.31199	-6.48832	-5.9225	0	0	0	0	1.3	1.3	2	2
80.0831	-4.5494	-6.19055	-7.7	-8.9	-6.72834	-8.0025	-9.27133	-10.3716	1.20466	0.839476	0.42294	0.0480629	1.7	0	0	0
77.9611	-6.37395	-7.07558	-7.8	-8.4	-9.36455	-9.92386	-10.5028	-10.9817	1.31789	0.921747	0.469525	0.0618471	4	4.7	5.3	4.3
86.214	-7.03076	-8.45933	-9.5	-10	-9.434	-10.5701	-11.4268	-11.8617	1.30869	0.917014	0.469705	0.0661068	3.7	3.3	2	1.3
75.5767	-5.39243	-7.03076	-8.45933	-9.5	-8.17676	-9.434	-10.5701	-11.4268	1.55483	1.30869	0.917014	0.469705	3.7	3.7	3.3	2
80.8706	-4.95369	-6.73912	-8	-8.6	-7.58015	-8.99491	-10.0299	-10.5493	1.20949	0.849094	0.437331	0.0654805	1	1.3	1	0.3
79.9474	-3.27222	-4.99376	-6.4	-7.3	-5.81051	-7.08248	-8.18751	-8.95323	0.929482	0.653752	0.338591	0.0537241	1.7	1.3	0.3	1
93.0809	-4.89025	-6.03594	-6.7	-6.8	-6.27755	-7.13332	-7.58657	-7.55915	0.723279	0.509688	0.265443	0.044477	2.7	2.3	2.7	1.7
82.8507	-3.46838	-4.89025	-6.03594	-6.7	-5.22048	-6.27755	-7.13332	-7.58657	0.857422	0.723279	0.509688	0.265443	1.7	2.7	2.3	2.7
81.1623	-1.39147	-2.9327	-4.3	-5.3	-2.25629	-3.38637	-4.46462	-5.30146	0.535594	0.381817	0.205483	0.0450522	0	1	0	0.3
92.9927	-4.00908	-4.00636	-4	-3.96215	-6.06333	-6.01378	-5.97855	-5.93655	0.300088	0.206316	0.0995547	0.0039846	4	4	3.3	3
87.8608	-4.03899	-4.00908	-4.00636	-4	-6.14794	-6.06333	-6.01378	-5.97855	0.358987	0.300088	0.206316	0.0995547	4.7	4	4	3.3
80.7527	-4.12689	-4.03899	-4.00908	-4.00636	-6.2879	-6.14794	-6.06333	-6.01378	0.369064	0.358987	0.300088	0.206316	3.3	4.7	4	4
76.8698	-4.30363	-4.12689	-4.03899	-4.00908	-6.50303	-6.2879	-6.14794	-6.06333	0.327919	0.369064	0.358987	0.300088	3.7	3.3	4.7	4
75.4352	-4.6	-4.30363	-4.12689	-4.03899	-6.81286	-6.50303	-6.2879	-6.14794	0.245326	0.327919	0.369064	0.358987	2.3	3.7	3.3	4.7
75.6937	-5.0256	-4.6	-4.30363	-4.12689	-7.22819	-6.81286	-6.50303	-6.2879	0.140697	0.245326	0.327919	0.369064	2	2.3	3.7	3.3
76.7928	-5.50503	-5.0256	-4.6	-4.30363	-7.67185	-7.22819	-6.81286	-6.50303	0.0380637	0.140697	0.245326	0.327919	2.3	2	2.3	3.7
77.644	-5.94166	-5.50503	-5.0256	-4.6	-8.06989	-7.67185	-7.22819	-6.81286	0	0.0380637	0.140697	0.245326	2	2.3	2	2.3
77.644	-6.23886	-5.94166	-5.50503	-5.0256	-8.34124	-8.06989	-7.67185	-7.22819	0	0	0.0380637	0.140697	2	2	2.3	2
77.037	-6.3	-6.23886	-5.94166	-5.50503	-8.40438	-8.34124	-8.06989	-7.67185	0	0	0	0.0380637	2.3	2	2	2.3
76.5686	-6.1	-6.3	-6.23886	-5.94166	-8.23994	-8.40438	-8.34124	-8.06989	0	0	0	0	1.7	2.3	2	2
77.6187	-5.0265	-6.11227	-6.9	-7.3	-7.26549	-8.07956	-8.70596	-9.06413	1.22342	0.839858	0.403323	0.012811	1	1.3	1.3	1.7
76.8404	0.49155	0.09064	-0.7	-1.8	-0.316473	-0.527993	-1.21469	-2.30672	0.423662	0.290008	0.137995	0.00218295	1.7	1	1	1.3
90.961	-1.54741	-1.75366	-2.4	-3.4	-2.00068	-2.32337	-3.06001	-4.11355	0.0404364	0.0276068	0.0130238	1.03968e-05	1.7	1.7	0.7	1
81.9079	-1.62508	-1.54741	-1.75366	-2.4	-1.95724	-2.00068	-2.32337	-3.06001	0.0485029	0.0404364	0.0276068	0.0130238	1.3	1.7	1.7	0.7
75.4567	-1.83051	-1.62508	-1.54741	-1.75366	-2.05422	-1.95724	-2.00068	-2.32337	0.049887	0.0485029	0.0404364	0.0276068	1.3	1.3	1.7	1.7
77.8314	-4.27481	-5.59457	-6.4	-6.6	-6.83924	-7.88724	-8.53821	-8.71332	0.930753	0.63696	0.303116	0.0050533	0.7	0.3	0.7	0.7
75.3625	-6.15775	-7.10249	-7.9	-8.4	-9.12966	-9.84812	-10.4772	-10.8908	1.28448	0.880252	0.420792	0.0103366	2	0.7	1	0
75.3772	-5.45317	-6.4931	-7.2	-7.5	-8.43785	-9.23765	-9.78864	-10.0253	1.28139	0.879398	0.42235	0.0137973	1.3	1.7	1	1.7
86.4546	-1.46085	-2.14801	-3	-3.9	-2.28677	-2.76921	-3.45332	-4.23345	0.260361	0.180402	0.0893104	0.00754129	0	0	0.7	1
74.4885	-0.910491	-1.46085	-2.14801	-3	-1.96391	-2.28677	-2.76921	-3.45332	0.310662	0.260361	0.180402	0.0893104	0	0	0	0.7
82.2526	-7.71404	-8.25182	-8.7	-9	-9.93477	-10.3663	-10.7363	-10.9954	1.19217	0.805432	0.366949	0	2	1	1	0.7
77.2137	-7.10831	-7.71404	-8.25182	-8.7	-9.45764	-9.93477	-10.3663	-10.7363	1.43577	1.19217	0.805432	0.366949	1.3	2	1	1
84.8477	-6.32966	-7.33309	-8.2	-8.8	-8.60023	-9.40751	-10.1335	-10.6648	1.08483	0.732704	0.333498	0	3	2.3	3.7	3.7
76.2542	-5.28218	-6.32966	-7.33309	-8.2	-7.78485	-8.60023	-9.40751	-10.1335	1.30665	1.08483	0.732704	0.333498	2.7	3	2.3	3.7
91.8307	-8.58329	-9.44181	-9.9	-9.9	-10.5091	-11.2145	-11.5894	-11.58	1.26353	0.853227	0.388098	0	1.3	2	2.7	3.7
89.9449	-7.45715	-8.58329	-9.44181	-9.9	-9.59236	-10.5091	-11.2145	-11.5894	1.52202	1.26353	0.853227	0.388098	1	1.3	2	2.7
78.7453	-6.19609	-7.45715	-8.58329	-9.44181	-8.57953	-9.59236	-10.5091	-11.2145	1.56678	1.52202	1.26353	0.853227	2	1	1.3	2
75.6556	-5	-4.00398	-3.15636	-2.60557	-7.59487	-6.79848	-6.13783	-5.71732	0	0	0	0	1	1	0.7	0.7
87.4311	-3.90026	-3.98048	-4.5	-5.4	-4.68707	-4.81646	-5.33884	-6.1937	0.0607485	0.0412702	0.0191672	0	3.3	3.3	3.3	3.3
82.009	-4.07572	-3.90026	-3.98048	-4.5	-4.78731	-4.68707	-4.81646	-5.33884	0.0730191	0.0607485	0.0412702	0.0191672	4	3.3	3.3	3.3
76.5742	-4.32324	-4.07572	-3.90026	-3.98048	-4.95279	-4.78731	-4.68707	-4.81646	0.0751543	0.0730191	0.0607485	0.0412702	3.3	4	3.3	3.3
96.5339	-4.12654	-4.08105	-3.9	-3.57102	-4.38847	-4.32862	-4.15567	-3.86307	0.138764	0.0943654	0.0439747	0	2.7	3.7	2.7	2
94.7167	-4.08881	-4.12654	-4.08105	-3.9	-4.37961	-4.38847	-4.32862	-4.15567	0.166732	0.138764	0.0943654	0.0439747	3.7	2.7	3.7	2.7
86.884	-4.02024	-4.08881	-4.12654	-4.08105	-4.34656	-4.37961	-4.38847	-4.32862	0.171601	0.166732	0.138764	0.0943654	2.3	3.7	2.7	3.7
81.7624	-3.97318	-4.02024	-4.08881	-4.12654	-4.33349	-4.34656	-4.37961	-4.38847	0.152205	0.171601	0.166732	0.138764	3	2.3	3.7	2.7
78.5668	-4	-3.97318	-4.02024	-4.08881	-4.38407	-4.33349	-4.34656	-4.37961	0.113181	0.152205	0.171601	0.166732	1.7	3	2.3	3.7
76.8073	-4.12908	-4	-3.97318	-4.02024	-4.52011	-4.38407	-4.33349	-4.34656	0.0637674	0.113181	0.152205	0.171601	1	1.7	3	2.3
75.8176	-4.29291	-4.12908	-4	-3.97318	-4.6768	-4.52011	-4.38407	-4.33349	0.0154084	0.0637674	0.113181	0.152205	0.3	1	1.7	3
74.74	-4.4	-4.29291	-4.12908	-4	-4.76771	-4.6768	-4.52011	-4.38407	0	0.0154084	0.0637674	0.113181	1	0.3	1	1.7
80.7481	-7.2273	-6.34786	-5.7	-5.45133	-9.5709	-8.81369	-8.26518	-8.06277	0.151748	0.619053	1.09637	1.47325	4.7	6	4.3	5.7
85.9567	-8.1128	-7.2273	-6.34786	-5.7	-10.3446	-9.5709	-8.81369	-8.26518	0	0.151748	0.619053	1.09637	4.3	4.7	6	4.3
88.7012	-8.77887	-8.1128	-7.2273	-6.34786	-10.9393	-10.3446	-9.5709	-8.81369	0	0	0.151748	0.619053	4	4.3	4.7	6
89.2488	-9	-8.77887	-8.1128	-7.2273	-11.1589	-10.9393	-10.3446	-9.5709	0	0	0	0.151748	4	4	4.3	4.7
87.6412	-8.7	-9	-8.77887	-8.1128	-10.9378	-11.1589	-10.9393	-10.3446	0	0	0	0	3.3	4	4	4.3
80.3153	-8.88652	-8.7	-9	-8.77887	-11.0858	-10.9378	-11.1589	-10.9393	0	0	0	0	3	3.3	4	4
97.8742	-9.64378	-10.6131	-11.4	-11.9	-11.6835	-12.4973	-13.1657	-13.5954	1.27021	0.865702	0.406414	0	3	2	2.3	2
93.9052	-8.58996	-9.64378	-10.6131	-11.4	-10.8087	-11.6835	-12.4973	-13.1657	1.52499	1.27021	0.865702	0.406414	1.3	3	2	2.3
83.4541	-7.54948	-8.58996	-9.64378	-10.6131	-9.95285	-10.8087	-11.6835	-12.4973	1.56939	1.52499	1.27021	0.865702	2.7	1.3	3	2
75.917	-6.6202	-7.54948	-8.58996	-9.64378	-9.19144	-9.95285	-10.8087	-11.6835	1.39279	1.56939	1.52499	1.27021	1	2.7	1.3	3
74.6999	-5.5	-5.9	-6.6202	-7.54948	-8.24824	-8.59582	-9.19144	-9.95285	0.587076	1.03735	1.39279	1.56939	2	2.7	1	2.7
78.6741	-5.53869	-5.5	-5.9	-6.6202	-8.24561	-8.24824	-8.59582	-9.19144	0.146072	0.587076	1.03735	1.39279	2.3	2	2.7	1
80.9748	-5.96492	-5.53869	-5.5	-5.9	-8.55212	-8.24561	-8.24824	-8.59582	0	0.146072	0.587076	1.03735	2	2.3	2	2.7
83.4782	-6.68181	-5.96492	-5.53869	-5.5	-9.0974	-8.55212	-8.24561	-8.24824	0	0	0.146072	0.587076	0.3	2	2.3	2
86.9287	-7.59246	-6.68181	-5.96492	-5.53869	-9.81035	-9.0974	-8.55212	-8.24561	0	0	0	0.146072	2	0.3	2	2.3
91.3066	-8.6	-7.59246	-6.68181	-5.96492	-10.6165	-9.81035	-9.0974	-8.55212	0	0	0	0	2	2	0.3	2
82.8935	-8.53623	-8.6	-7.59246	-6.68181	-10.5144	-10.6165	-9.81035	-9.0974	0	0	0	0	1.3	2	2	0.3
94.7469	-7.43306	-8.99705	-10.1	-10.6	-9.0941	-10.3629	-11.2845	-11.7172	1.13078	0.771599	0.363683	0	0.3	0.3	0.7	1.3
82.7499	-5.63468	-7.43306	-8.99705	-10.1	-7.68785	-9.0941	-10.3629	-11.2845	1.357	1.13078	0.771599	0.363683	1	0.3	0.3	0.7
84.8627	-1.93241	-2.63247	-3.2	-3.56663	-3.22846	-3.83033	-4.33699	-4.68895	0.669922	0.457704	0.216633	0.00155306	0.3	0	0	0.3
94.8204	-3.38518	-3.56777	-4.2	-5.2	-4.35189	-4.616	-5.27181	-6.22887	0.419664	0.287496	0.137279	0.00310394	1.7	1.7	1.3	2.7
86.9228	-3.45466	-3.38518	-3.56777	-4.2	-4.31741	-4.35189	-4.616	-5.27181	0.502884	0.419664	0.287496	0.137279	1.7	1.7	1.7	1.3
79.9604	-3.57866	-3.45466	-3.38518	-3.56777	-4.34767	-4.31741	-4.35189	-4.616	0.517413	0.502884	0.419664	0.287496	1.7	1.7	1.7	1.7
75.0967	-3.55963	-3.57866	-3.45466	-3.38518	-4.27299	-4.34767	-4.31741	-4.35189	0.459788	0.517413	0.502884	0.419664	1.3	1.7	1.7	1.7
108.687	-4.4107	-4.75112	-5.2	-5.7	-4.87331	-5.17879	-5.59725	-6.07641	0.0459318	0.031511	0.0151164	0.000463554	0.3	0	0.7	1
104.817	-4.12206	-4.4107	-4.75112	-5.2	-4.62131	-4.87331	-5.17879	-5.59725	0.0550109	0.0459318	0.031511	0.0151164	0.7	0.3	0	0.7
95.1439	-3.82852	-4.12206	-4.4107	-4.75112	-4.36332	-4.62131	-4.87331	-5.17879	0.0565967	0.0550109	0.0459318	0.031511	1.7	0.7	0.3	0
87.9057	-3.47339	-3.82852	-4.12206	-4.4107	-4.03995	-4.36332	-4.62131	-4.87331	0.0503114	0.0565967	0.0550109	0.0459318	1.3	1.7	0.7	0.3
81.6084	-3	-3.47339	-3.82852	-4.12206	-3.59165	-4.03995	-4.36332	-4.62131	0.0376491	0.0503114	0.0565967	0.0550109	2	1.3	1.7	0.7
75.714	-2.4177	-3	-3.47339	-3.82852	-3.02328	-3.59165	-4.03995	-4.36332	0.021588	0.0376491	0.0503114	0.0565967	1.7	2	1.3	1.7
83.1754	-6.01472	-6.77512	-7.7	-8.7	-8.04155	-8.64563	-9.37799	-10.1671	1.24282	0.853884	0.41158	0.0160159	0.3	2.3	2.3	3.7
78.6797	-5.34291	-6.01472	-6.77512	-7.7	-7.4947	-8.04155	-8.64563	-9.37799	1.48766	1.24282	0.853884	0.41158	0.7	0.3	2.3	2.3
75.6141	-5.2	-3.98567	-2.92491	-2.2	-6.87022	-5.88658	-5.05447	-4.52387	0	0	0	0	1.7	1.3	0.3	1.7
91.2569	-6.62347	-7.7497	-8.5	-8.8	-7.55763	-8.47387	-9.09028	-9.33285	1.05074	0.723014	0.350207	0.0165754	1.3	1.3	0	0.3
84.2253	-5.27333	-6.62347	-7.7497	-8.5	-6.47793	-7.55763	-8.47387	-9.09028	1.25702	1.05074	0.723014	0.350207	1.7	1.3	1.3	0
83.9394	-2.72681	-3.59261	-4.8	-6.2	-3.6427	-4.28463	-5.33171	-6.6513	0.763366	0.526097	0.256103	0.0143147	0	0.3	0	1.3
95.2268	-4.0806	-5.21189	-6.6	-8	-4.69154	-5.58048	-6.81478	-8.16747	0.592403	0.408931	0.200084	0.0129224	1.7	1.7	2	0.3
84.4657	-3.19995	-4.0806	-5.21189	-6.6	-4.11258	-4.69154	-5.58048	-6.81478	0.707857	0.592403	0.408931	0.200084	2.3	1.7	1.7	2
74.6869	-2.56375	-3.19995	-4.0806	-5.21189	-3.79552	-4.11258	-4.69154	-5.58048	0.728054	0.707857	0.592403	0.408931	2	2.3	1.7	1.7
98.232	-5.41372	-6.10081	-6.8	-7.4	-5.84308	-6.40074	-7.01855	-7.58039	0.699864	0.483909	0.238	0.0174645	1.3	1	0.7	0
89.5766	-4.74942	-5.41372	-6.10081	-6.8	-5.33697	-5.84308	-6.40074	-7.01855	0.835741	0.699864	0.483909	0.238	1.7	1.3	1	0.7
80.0148	-4.11859	-4.74942	-5.41372	-6.10081	-4.87694	-5.33697	-5.84308	-6.40074	0.859519	0.835741	0.699864	0.483909	1.7	1.7	1.3	1
95.187	-5.60164	-7.43615	-8.7	-9.2	-6.49208	-7.93341	-8.95799	-9.3536	0.869608	0.60229	0.297786	0.0244963	1.3	2	2	1
80.871	-3.48613	-5.60164	-7.43615	-8.7	-4.94587	-6.49208	-7.93341	-8.95799	1.03778	0.869608	0.60229	0.297786	2	1.3	2	2
77.388	-5.43183	-6.53004	-7.7	-8.8	-7.85004	-8.75483	-9.73522	-10.6714	1.46088	1.01354	0.503797	0.045951	1	1.3	1.7	1.3
82.1135	-6.65648	-7.51395	-8.3	-8.9	-8.94824	-9.60542	-10.2205	-10.6958	1.37774	0.957538	0.478529	0.0479514	2.7	2.3	1.7	2
76.0236	-5.74696	-6.65648	-7.51395	-8.3	-8.25892	-8.94824	-9.60542	-10.2205	1.642	1.37774	0.957538	0.478529	1.7	2.7	2.3	1.7
77.6164	-6	-4.5897	-3.33697	-2.3994	-8.03338	-6.95213	-6.04005	-5.40153	0	0	0	0	1	1.3	1	0.7
88.7218	-4.02088	-5.13364	-6.9	-9.1	-4.93414	-5.85902	-7.48161	-9.58979	0.861327	0.599695	0.30133	0.0329155	1.3	1.3	0.7	1
81.3071	-3.36644	-4.02088	-5.13364	-6.9	-4.48304	-4.93414	-5.85902	-7.48161	1.02584	0.861327	0.599695	0.30133	1.7	1.3	1.3	0.7
91.126	-2.11443	-2.86957	-3.5	-3.87447	-2.6446	-3.30305	-3.851	-4.16052	0.451193	0.314709	0.159	0.0188062	0.7	0.7	0.7	0
78.5387	-1.4045	-2.11443	-2.86957	-3.5	-2.03823	-2.6446	-3.30305	-3.851	0.537	0.451193	0.314709	0.159	1	0.7	0.7	0.7
105.078	-7.96374	-9.32732	-10.3	-10.7	-8.59912	-9.75298	-10.5896	-10.9238	0.84586	0.591069	0.300273	0.0382316	2	0	1	1.3
94.8294	-6.40426	-7.96374	-9.32732	-10.3	-7.31671	-8.59912	-9.75298	-10.5896	1.00602	0.84586	0.591069	0.300273	4	2	0	1
81.4771	-4.84382	-6.40426	-7.96374	-9.32732	-6.07365	-7.31671	-8.59912	-9.75298	1.03409	1.00602	0.84586	0.591069	3	4	2	0
94.8685	-9.62309	-10.1363	-10.4	-10.3333	-11.3018	-11.7233	-11.9422	-11.8878	1.53248	1.07284	0.548042	0.0747276	4.3	2.3	4	4
88.8375	-8.97153	-9.62309	-10.1363	-10.4	-10.7739	-11.3018	-11.7233	-11.9422	1.82134	1.53248	1.07284	0.548042	4.3	4.3	2.3	4
80.9988	-8.29296	-8.97153	-9.62309	-10.1363	-10.2329	-10.7739	-11.3018	-11.7233	1.87199	1.82134	1.53248	1.07284	3.3	4.3	4.3	2.3
75.5545	-7.69868	-8.29296	-8.97153	-9.62309	-9.76789	-10.2329	-10.7739	-11.3018	1.67254	1.87199	1.82134	1.53248	2.7	3.3	4.3	4.3
74.8297	-7.3	-7.69868	-8.29296	-8.97153	-9.46374	-9.76789	-10.2329	-10.7739	1.2697	1.67254	1.87199	1.82134	3.3	2.7	3.3	4.3
78.2241	-7.18114	-7.3	-7.69868	-8.29296	-9.38201	-9.46374	-9.76789	-10.2329	0.756765	1.2697	1.67254	1.87199	2.7	3.3	2.7	3.3
83.4669	-7.31801	-7.18114	-7.3	-7.69868	-9.50142	-9.38201	-9.46374	-9.76789	0.249583	0.756765	1.2697	1.67254	3.3	2.7	3.3	2.7
86.5243	-7.65949	-7.31801	-7.18114	-7.3	-9.78246	-9.50142	-9.38201	-9.46374	0	0.249583	0.756765	1.2697	1.7	3.3	2.7	3.3
88.0892	-8.15441	-7.65949	-7.31801	-7.18114	-10.187	-9.78246	-9.50142	-9.38201	0	0	0.249583	0.756765	1.3	1.7	3.3	2.7
90.0135	-8.75163	-8.15441	-7.65949	-7.31801	-10.677	-10.187	-9.78246	-9.50142	0	0	0	0.249583	1.3	1.3	1.7	3.3
81.4729	-9.4	-8.75163	-8.15441	-7.65949	-11.2129	-10.677	-10.187	-9.78246	0	0	0	0	1	1.3	1.3	1.7
77.1026	-9.34642	-9.4	-8.75163	-8.15441	-11.143	-11.2129	-10.677	-10.187	0	0	0	0	1	1	1.3	1.3
97.9317	-8.67139	-9.77437	-11	-12.2	-10.5992	-11.4993	-12.5342	-13.5765	1.53136	1.07407	0.551715	0.0801965	3.3	3.3	4.3	3.7
88.3912	-7.66175	-8.67139	-9.77437	-11	-9.79759	-10.5992	-11.4993	-12.5342	1.81871	1.53136	1.07407	0.551715	4.3	3.3	3.3	4.3
78.6866	-6.71617	-7.66175	-8.67139	-9.77437	-9.05684	-9.79759	-10.5992	-11.4993	1.8691	1.81871	1.53136	1.07407	3.7	4.3	3.3	3.3
75.9464	-5.00922	-4.22482	-4.1	-4.1	-7.37172	-6.82706	-6.82749	-6.89904	0	0	0.254527	0.759578	2.7	2.7	4	3.7
79.6763	-6.08241	-5.00922	-4.22482	-4.1	-8.16131	-7.37172	-6.82706	-6.82749	0	0	0	0.254527	3.7	2.7	2.7	4
75.1415	-7.3	-6.08241	-5.00922	-4.22482	-9.09602	-8.16131	-7.37172	-6.82706	0	0	0	0	3	3.7	2.7	2.7
86.3872	-7.06117	-8.00137	-8.6	-8.8	-9.23106	-10.0156	-10.5154	-10.6793	1.62719	1.14343	0.590608	0.0911456	3	3.3	2.7	2.7
82.0498	-5.89016	-7.06117	-8.00137	-8.6	-8.25768	-9.23106	-10.0156	-10.5154	1.9311	1.62719	1.14343	0.590608	3.7	3	3.3	2.7
77.7549	-5.3	-3.80615	-2.48076	-1.4923	-7.21609	-6.03029	-5.02329	-4.31672	0	0	0	0	1	2.3	1.3	2.7
75.8607	-4.99099	-6.22268	-7.1	-7.5	-7.08556	-8.08091	-8.80844	-9.1554	1.52909	1.07653	0.559144	0.0912757	2.7	0.7	1	1
78.3574	-4.69458	-6.28641	-7.9	-9.3	-6.29495	-7.62463	-9.03208	-10.3039	1.25763	0.887109	0.463317	0.0797363	2.3	1.3	1.3	0.7
83.2058	-7.55466	-8.3656	-8.9	-9.1	-9.61101	-10.2724	-10.7107	-10.8732	1.58838	1.12473	0.593929	0.112607	3	2.3	3.3	2.3
74.5615	-6.55491	-7.55466	-8.3656	-8.9	-8.80387	-9.61101	-10.2724	-10.7107	1.87942	1.58838	1.12473	0.593929	4.7	3	2.3	3.3
96.7512	-9.82502	-10.7602	-11.3	-11.4	-11.6982	-12.4694	-12.9121	-12.9833	1.61356	1.14476	0.60783	0.120486	2.3	2.3	2.3	3.3
88.1241	-8.63294	-9.82502	-10.7602	-11.3	-10.7234	-11.6982	-12.4694	-12.9121	1.90777	1.61356	1.14476	0.60783	3.3	2.3	2.3	2.3
77.3651	-7.32243	-8.63294	-9.82502	-10.7602	-9.6645	-10.7234	-11.6982	-12.4694	1.95942	1.90777	1.61356	1.14476	3	3.3	2.3	2.3
75.9191	-5.7438	-4.81665	-4.1476	-4.1	-8.2487	-7.54185	-7.04961	-7.05557	0	0	0	0.301473	0.7	1	1.7	1.3
93.6124	-7.84025	-8.88266	-9.7	-10.2	-9.64971	-10.4901	-11.165	-11.5897	1.398	0.993749	0.530529	0.10969	1.3	0.7	0.7	0.3
84.698	-6.65677	-7.84025	-8.88266	-9.7	-8.71574	-9.64971	-10.4901	-11.165	1.65164	1.398	0.993749	0.530529	1.3	1.3	0.7	0.7
91.9477	-7.70639	-9.29238	-10.2	-10.3	-8.98383	-10.2195	-10.9321	-10.9811	1.40813	1.00289	0.538314	0.115841	1	1	1	1
85.9561	-5.7231	-7.70639	-9.29238	-10.2	-7.50367	-8.98383	-10.2195	-10.9321	1.66233	1.40813	1.00289	0.538314	1.7	1	1	1
80.0353	-5.2971	-7.21775	-8.5	-9	-6.99442	-8.50543	-9.52121	-9.88117	1.32724	0.948947	0.514843	0.119314	0.3	0.3	0	0
80.5945	-0.795976	-1.35116	-1.8	-2.1	-2.66181	-3.24067	-3.69061	-3.97341	0.475287	0.340476	0.185701	0.0445425	1.7	1.3	0	1
75.0633	-2.2243	-3.70836	-4.9	-5.6	-3.15344	-4.24881	-5.18138	-5.7436	0.906213	0.650426	0.356616	0.0883901	0	0	0	0.7
79.7312	-2.07277	-3.10523	-3.9	-4.34416	-3.1893	-4.06874	-4.72535	-5.04967	0.600013	0.440405	0.255951	0.0855334	2.7	2.7	2.7	1.7
85.8512	-1.99023	-3.16234	-4	-4.4	-3.04665	-3.82527	-4.38407	-4.62353	0.400585	0.270634	0.123328	0	1.7	3	1.3	1.7
81.9558	-2.72691	-3.13213	-3.4	-3.5	-3.5143	-3.87127	-4.11379	-4.21621	0.574407	0.388386	0.177499	0	1	0.7	0.3	0.7
87.6221	-3.84622	-4.58588	-5.2	-5.6	-5.59122	-6.22786	-6.74539	-7.07313	0.49555	0.337274	0.157606	0	1	1.3	1.3	0.7
82.8335	-3.0694	-3.84622	-4.58588	-5.2	-4.9109	-5.59122	-6.22786	-6.74539	0.595244	0.49555	0.337274	0.157606	1.7	1	1.3	1.3
92.3772	-3.70697	-3.8	-3.8	-3.58034	-4.5957	-4.72971	-4.76373	-4.57665	0.316174	0.215431	0.101047	0	1	0.7	1	1
85.6309	-3.47263	-3.70697	-3.8	-3.8	-4.3185	-4.5957	-4.72971	-4.76373	0.379626	0.316174	0.215431	0.101047	1	1	0.7	1
76.6321	-3.17771	-3.47263	-3.70697	-3.8	-3.97716	-4.3185	-4.5957	-4.72971	0.390679	0.379626	0.316174	0.215431	1	1	1	0.7
90.6198	-9.61662	-10.3852	-10.8	-10.8	-10.4116	-10.8571	-11.0516	-10.9373	1.41001	0.966999	0.463381	0.0133289	0.7	1.3	1	1.3
83.8886	-8.65406	-9.61662	-10.3852	-10.8	-9.85793	-10.4116	-10.8571	-11.0516	1.68891	1.41001	0.966999	0.463381	1	0.7	1.3	1
74.8729	-7.65726	-8.65406	-9.61662	-10.3852	-9.32013	-9.85793	-10.4116	-10.8571	1.7376	1.68891	1.41001	0.966999	1	1	0.7	1.3
76.5001	-6.21101	-6.02007	-6.2	-6.78599	-8.74087	-8.60417	-8.64426	-8.89354	0.177778	0.662063	1.15546	1.54448	1.3	0.7	0	0.3
79.6757	-6.69865	-6.21101	-6.02007	-6.2	-9.02521	-8.74087	-8.60417	-8.64426	0	0.177778	0.662063	1.15546	1.3	1.3	0.7	0
82.198	-7.40881	-6.69865	-6.21101	-6.02007	-9.43813	-9.02521	-8.74087	-8.60417	0	0	0.177778	0.662063	1.7	1.3	1.3	0.7
85.3095	-8.26732	-7.40881	-6.69865	-6.21101	-9.95862	-9.43813	-9.02521	-8.74087	0	0	0	0.177778	1	1.7	1.3	1.3
78.2349	-9.2	-8.26732	-7.40881	-6.69865	-10.5564	-9.95862	-9.43813	-9.02521	0	0	0	0	0.7	1	1.7	1.3
96.3141	-8.1457	-9.16006	-9.7	-9.7	-9.39056	-10.1883	-10.6107	-10.5976	1.09555	0.752444	0.362278	0.0133915	1	1	0.3	1
94.4249	-6.82473	-8.1457	-9.16006	-9.7	-8.36851	-9.39056	-10.1883	-10.6107	1.31154	1.09555	0.752444	0.362278	2	1	1	0.3
82.1723	-5.36493	-6.82473	-8.1457	-9.16006	-7.26152	-8.36851	-9.39056	-10.1883	1.34926	1.31154	1.09555	0.752444	1.3	2	1	1
74.8724	-4.05053	-2.7006	-1.92045	-1.9	-5.86839	-4.92469	-4.44963	-4.54722	0	0	0.14099	0.51631	1.3	0.7	0.3	1
82.1156	-5.7803	-4.05053	-2.7006	-1.92045	-7.17682	-5.86839	-4.92469	-4.44963	0	0	0	0.14099	2	1.3	0.7	0.3
88.2766	-7.7	-5.7803	-4.05053	-2.7006	-8.70648	-7.17682	-5.86839	-4.92469	0	0	0	0	2.3	2	1.3	0.7
78.2819	-7.98848	-7.7	-5.7803	-4.05053	-8.89692	-8.70648	-7.17682	-5.86839	0	0	0	0	2.3	2.3	2	1.3
98.5877	-10.6373	-11.2013	-11.5	-11.5	-11.8063	-12.1308	-12.2485	-12.1266	1.55948	1.0727	0.518987	0.0235307	0.3	0.3	0	1
96.7783	-9.88158	-10.6373	-11.2013	-11.5	-11.3417	-11.8063	-12.1308	-12.2485	1.86588	1.55948	1.0727	0.518987	0.3	0.3	0.3	0
86.7626	-9.00771	-9.88158	-10.6373	-11.2013	-10.7986	-11.3417	-11.8063	-12.1308	1.91941	1.86588	1.55948	1.0727	1.7	0.3	0.3	0.3
79.148	-8.08932	-9.00771	-9.88158	-10.6373	-10.2297	-10.7986	-11.3417	-11.8063	1.70736	1.91941	1.86588	1.55948	0.3	1.7	0.3	0.3
75.9699	-7.2	-8.08932	-9.00771	-9.88158	-9.67633	-10.2297	-10.7986	-11.3417	1.28002	1.70736	1.91941	1.86588	0.3	0.3	1.7	0.3
77.0305	-6.43798	-7.2	-8.08932	-9.00771	-9.1942	-9.67633	-10.2297	-10.7986	0.737734	1.28002	1.70736	1.91941	0.7	0.3	0.3	1.7
80.235	-6	-6.43798	-7.2	-8.08932	-8.93347	-9.1942	-9.67633	-10.2297	0.204898	0.737734	1.28002	1.70736	0.7	0.7	0.3	0.3
81.8859	-6.04779	-6	-6.43798	-7.2	-9.02169	-8.93347	-9.1942	-9.67633	0	0.204898	0.737734	1.28002	1	0.7	0.7	0.3
83.3321	-6.50461	-6.04779	-6	-6.43798	-9.40425	-9.02169	-8.93347	-9.1942	0	0	0.204898	0.737734	0.7	1	0.7	0.7
86.0051	-7.23413	-6.50461	-6.04779	-6	-9.98741	-9.40425	-9.02169	-8.93347	0	0	0	0.204898	0.3	0.7	1	0.7
89.9551	-8.1	-7.23413	-6.50461	-6.04779	-10.6777	-9.98741	-9.40425	-9.02169	0	0	0	0	0.7	0.3	0.7	1
84.0591	-8.62058	-8.1	-7.23413	-6.50461	-11.1054	-10.6777	-9.98741	-9.40425	0	0	0	0	0.3	0.7	0.3	0.7
102.026	-10.9763	-11.45	-11.8	-12	-12.8432	-13.2552	-13.5683	-13.7602	1.77039	1.21967	0.593035	0.0319453	3	2.7	2.7	2
98.2044	-10.4068	-10.9763	-11.45	-11.8	-12.3549	-12.8432	-13.2552	-13.5683	2.11699	1.77039	1.21967	0.593035	4	3	2.7	2.7
88.7616	-9.76913	-10.4068	-10.9763	-11.45	-11.8126	-12.3549	-12.8432	-13.2552	2.17757	2.11699	1.77039	1.21967	2.7	4	3	2.7
81.9564	-9.09095	-9.76913	-10.4068	-10.9763	-11.2375	-11.8126	-12.3549	-12.8432	1.93775	2.17757	2.11699	1.77039	3	2.7	4	3
79.6497	-8.4	-9.09095	-9.76913	-10.4068	-10.6499	-11.2375	-11.8126	-12.3549	1.45436	1.93775	2.17757	2.11699	3.3	3	2.7	4
82.1467	-7.8	-8.4	-9.09095	-9.76913	-10.1336	-10.6499	-11.2375	-11.8126	0.840761	1.45436	1.93775	2.17757	2	3.3	3	2.7
89.1449	-7.8	-7.8	-8.4	-9.09095	-10.1163	-10.1336	-10.6499	-11.2375	0.237523	0.840761	1.45436	1.93775	3	2	3.3	3
91.2676	-7.80199	-7.8	-7.8	-8.4	-10.0943	-10.1163	-10.1336	-10.6499	0	0.237523	0.840761	1.45436	3	3	2	3.3
93.0397	-8.30174	-7.80199	-7.8	-7.8	-10.4907	-10.0943	-10.1163	-10.1336	0	0	0.237523	0.840761	2.3	3	3	2
95.6372	-9.00099	-8.30174	-7.80199	-7.8	-11.0587	-10.4907	-10.0943	-10.1163	0	0	0	0.237523	2.7	2.3	3	3
98.6102	-9.8	-9.00099	-8.30174	-7.80199	-11.7178	-11.0587	-10.4907	-10.0943	0	0	0	0	2	2.7	2.3	3
87.685	-9.29351	-9.8	-9.00099	-8.30174	-11.301	-11.7178	-11.0587	-10.4907	0	0	0	0	2.3	2	2.7	2.3
96.3852	-8.55192	-9.58911	-11.8	-14.9	-10.6696	-11.4904	-13.3811	-16.1384	1.70075	1.17357	0.573522	0.0358603	6	3.3	3.3	3
87.702	-8.22643	-8.55192	-9.58911	-11.8	-10.4754	-10.6696	-11.4904	-13.3811	2.03249	1.70075	1.17357	0.573522	2.3	6	3.3	3.3
81.1235	-8.15063	-8.22643	-8.55192	-9.58911	-10.4864	-10.4754	-10.6696	-11.4904	2.0905	2.03249	1.70075	1.17357	3.3	2.3	6	3.3
76.2744	-7.86249	-8.15063	-8.22643	-8.55192	-10.2949	-10.4864	-10.4754	-10.6696	1.86101	2.0905	2.03249	1.70075	3	3.3	2.3	6
76.921	-5.3	-5.3	-6.9	-7.86249	-8.01649	-8.13068	-9.50235	-10.2949	0.23303	0.810897	1.39836	1.86101	2	1.3	2.3	3
78.6695	-5.3	-5.3	-5.3	-6.9	-7.85587	-8.01649	-8.13068	-9.50235	0	0.23303	0.810897	1.39836	2	2	1.3	2.3
82.4679	-6.34743	-5.3	-5.3	-5.3	-8.55608	-7.85587	-8.01649	-8.13068	0	0	0.23303	0.810897	2.3	2	2	1.3
89.6535	-8.18424	-6.34743	-5.3	-5.3	-9.96212	-8.55608	-7.85587	-8.01649	0	0	0	0.23303	2.3	2.3	2	2
86.6669	-10.3	-8.18424	-6.34743	-5.3	-11.6751	-9.96212	-8.55608	-7.85587	0	0	0	0	3	2.3	2.3	2
81.0009	-9.98508	-10.3	-8.18424	-6.34743	-11.3182	-11.6751	-9.96212	-8.55608	0	0	0	0	3	3	2.3	2.3
117.044	-9.63306	-11.0157	-12.2	-13	-10.1005	-11.3425	-12.4531	-13.2448	0.938256	0.648491	0.318555	0.0227116	2	1.3	1.3	1.7
107.43	-8.18606	-9.63306	-11.0157	-12.2	-8.85607	-10.1005	-11.3425	-12.4531	1.12057	0.938256	0.648491	0.318555	2	2	1.3	1.3
94.3691	-6.80883	-8.18606	-9.63306	-11.0157	-7.72799	-8.85607	-10.1005	-11.3425	1.15247	1.12057	0.938256	0.648491	1.7	2	2	1.3
84.9167	-5.63545	-6.80883	-8.18606	-9.63306	-6.81349	-7.72799	-8.85607	-10.1005	1.02637	1.15247	1.12057	0.938256	2.3	1.7	2	2
80.0001	-4.8	-5.63545	-6.80883	-8.18606	-6.21411	-6.81349	-7.72799	-8.85607	0.772114	1.02637	1.15247	1.12057	1.3	2.3	1.7	2
78.1841	-4.38916	-4.8	-5.63545	-6.80883	-5.96216	-6.21411	-6.81349	-7.72799	0.449161	0.772114	1.02637	1.15247	2.3	1.3	2.3	1.7
78.1492	-4.3	-4.38916	-4.8	-5.63545	-5.95387	-5.96216	-6.21411	-6.81349	0.131299	0.449161	0.772114	1.02637	1.3	2.3	1.3	2.3
78.0648	-4.40009	-4.3	-4.38916	-4.8	-6.07483	-5.95387	-5.96216	-6.21411	0	0.131299	0.449161	0.772114	0.7	1.3	2.3	1.3
77.5474	-4.62867	-4.40009	-4.3	-4.38916	-6.28026	-6.07483	-5.95387	-5.96216	0	0	0.131299	0.449161	0.3	0.7	1.3	2.3
77.5474	-4.94292	-4.62867	-4.40009	-4.3	-6.54304	-6.28026	-6.07483	-5.95387	0	0	0	0.131299	1	0.3	0.7	1.3
81.0748	-3.00238	-4.48948	-6.5	-8.7	-3.74946	-5.05669	-6.93982	-9.08637	1.07924	0.747185	0.368966	0.0295745	0.7	0.7	0.3	1
110.116	-4.1	-4.1	-5.1	-7.4	-4.45211	-4.44383	-5.41845	-7.67754	0.264425	0.183382	0.0910377	0.00811014	0	0.7	1	0.7
102.069	-4.44481	-4.1	-4.1	-5.1	-4.80332	-4.45211	-4.44383	-5.41845	0.315401	0.264425	0.183382	0.0910377	0	0	0.7	1
95.2933	-4.87613	-4.44481	-4.1	-4.1	-5.2465	-4.80332	-4.45211	-4.44383	0.324325	0.315401	0.264425	0.183382	0	0	0	0.7
91.5752	-5.31939	-4.87613	-4.44481	-4.1	-5.71047	-5.2465	-4.80332	-4.45211	0.289085	0.324325	0.315401	0.264425	0	0	0	0
89.5547	-5.7	-5.31939	-4.87613	-4.44481	-6.12416	-5.71047	-5.2465	-4.80332	0.217994	0.289085	0.324325	0.315401	0.3	0	0	0
88.1161	-5.95964	-5.7	-5.31939	-4.87613	-6.43218	-6.12416	-5.71047	-5.2465	0.127639	0.217994	0.289085	0.324325	0	0.3	0	0
86.8834	-6.10493	-5.95964	-5.7	-5.31939	-6.63978	-6.43218	-6.12416	-5.71047	0.0386016	0.127639	0.217994	0.289085	0	0	0.3	0
85.3782	-6.15874	-6.10493	-5.95964	-5.7	-6.76784	-6.63978	-6.43218	-6.12416	0	0.0386016	0.127639	0.217994	0.3	0	0	0.3
83.6155	-6.14394	-6.15874	-6.10493	-5.95964	-6.83713	-6.76784	-6.63978	-6.43218	0	0	0.0386016	0.127639	0.3	0.3	0	0
81.8914	-6.0834	-6.14394	-6.15874	-6.10493	-6.86809	-6.83713	-6.76784	-6.63978	0	0	0	0.0386016	0.3	0.3	0.3	0
88.0187	-4.72612	-5.33278	-5.8	-6.1	-5.88803	-6.38861	-6.77109	-7.02144	1.022	0.710006	0.354372	0.034753	0.3	0.3	0.3	0.7
85.312	-4.01977	-4.72612	-5.33278	-5.8	-5.29846	-5.88803	-6.38861	-6.77109	1.21822	1.022	0.710006	0.354372	1.7	0.3	0.3	0.3
75.7682	-3.25347	-4.01977	-4.72612	-5.33278	-4.64616	-5.29846	-5.88803	-6.38861	1.25257	1.21822	1.022	0.710006	0.7	1.7	0.3	0.3
74.899	-4.10395	-2.75692	-1.70791	-1.10593	-4.87019	-3.76034	-2.94045	-2.52665	0	0	0	0.152375	3	2.3	0.7	0.3
79.8209	-5.6	-4.10395	-2.75692	-1.70791	-6.14553	-4.87019	-3.76034	-2.94045	0	0	0	0	3	3	2.3	0.7
115.241	-5.40825	-6.09125	-7.1	-8.3	-5.65188	-6.34641	-7.3503	-8.51732	0.314623	0.218963	0.109881	0.011767	2.3	3	2.3	3.3
107.093	-4.97931	-5.40825	-6.09125	-7.1	-5.19724	-5.65188	-6.34641	-7.3503	0.374775	0.314623	0.218963	0.109881	3	2.3	3	2.3
96.7458	-4.73275	-4.97931	-5.40825	-6.09125	-4.92139	-5.19724	-5.65188	-6.34641	0.38531	0.374775	0.314623	0.218963	2.7	3	2.3	3
90.1541	-4.59688	-4.73275	-4.97931	-5.40825	-4.76353	-4.92139	-5.19724	-5.65188	0.343745	0.38531	0.374775	0.314623	2	2.7	3	2.3
85.8729	-4.5	-4.59688	-4.73275	-4.97931	-4.66255	-4.76353	-4.92139	-5.19724	0.25986	0.343745	0.38531	0.374775	1.7	2	2.7	3
82.7041	-4.38328	-4.5	-4.59688	-4.73275	-4.56755	-4.66255	-4.76353	-4.92139	0.153171	0.25986	0.343745	0.38531	1.3	1.7	2	2.7
80.102	-4.23932	-4.38328	-4.5	-4.59688	-4.46951	-4.56755	-4.66255	-4.76353	0.0479046	0.153171	0.25986	0.343745	2	1.3	1.7	2
77.4846	-4.07356	-4.23932	-4.38328	-4.5	-4.36992	-4.46951	-4.56755	-4.66255	0	0.0479046	0.153171	0.25986	1.7	2	1.3	1.7
74.764	-3.89146	-4.07356	-4.23932	-4.38328	-4.27017	-4.36992	-4.46951	-4.56755	0	0	0.0479046	0.153171	1.7	1.7	2	1.3
111.692	-4.88351	-4.96195	-5	-5	-5.17344	-5.23998	-5.27962	-5.29777	0.261769	0.182507	0.0920884	0.010694	0.3	0.3	0.7	0.3
104.837	-4.75639	-4.88351	-4.96195	-5	-5.0673	-5.17344	-5.23998	-5.27962	0.311602	0.261769	0.182507	0.0920884	0.3	0.3	0.3	0.7
95.0816	-4.57229	-4.75639	-4.88351	-4.96195	-4.90889	-5.0673	-5.17344	-5.23998	0.320332	0.311602	0.261769	0.182507	0.3	0.3	0.3	0.3
88.1165	-4.32293	-4.57229	-4.75639	-4.88351	-4.68547	-4.90889	-5.0673	-5.17344	0.285905	0.320332	0.311602	0.261769	0.3	0.3	0.3	0.3
82.7731	-4	-4.32293	-4.57229	-4.75639	-4.38407	-4.68547	-4.90889	-5.0673	0.21641	0.285905	0.320332	0.311602	0.3	0.3	0.3	0.3
78.3265	-3.63268	-4	-4.32293	-4.57229	-4.029	-4.38407	-4.68547	-4.90889	0.127993	0.21641	0.285905	0.320332	0.3	0.3	0.3	0.3
75.2248	-3.4	-3.63268	-4	-4.32293	-3.79535	-4.029	-4.38407	-4.68547	0.0406987	0.127993	0.21641	0.285905	1.7	0.3	0.3	0.3
74.4249	-4.30554	-3.79886	-3.46775	-3.4	-4.62296	-4.15042	-3.84696	-3.79535	0	0	0	0.0406987	1	2.3	1.7	1.7
77.8633	-4.9	-4.30554	-3.79886	-3.46775	-5.18138	-4.62296	-4.15042	-3.84696	0	0	0	0	1	1	2.3	1.7
82.9961	-5.76574	-6.44218	-6.8	-6.8	-7.758	-8.11679	-8.24068	-8.09575	1.26577	0.884115	0.448559	0.0561465	2	2.7	1.3	2
74.6933	-4.862	-5.76574	-6.44218	-6.8	-7.2368	-7.758	-8.11679	-8.24068	1.50568	1.26577	0.884115	0.448559	2.3	2	2.7	1.3
94.8467	-5.13774	-6.21711	-7	-7.4	-6.44157	-7.28973	-7.90641	-8.21682	0.840598	0.588222	0.300088	0.040273	2	1.3	1.7	2.3
83.9553	-3.92412	-5.13774	-6.21711	-7	-5.51647	-6.44157	-7.28973	-7.90641	0.99921	0.840598	0.588222	0.300088	2.3	2	1.3	1.7
74.9295	-3.9968	-4.90576	-5.4	-5.4	-4.88739	-5.4416	-5.71248	-5.62423	1.06978	0.751402	0.387605	0.0589889	1	2	1.3	2
104.314	-9.76552	-10.0773	-10.3	-10.3	-10.2597	-10.5196	-10.7058	-10.6921	0.823813	0.588735	0.319005	0.0733009	3	4	3.3	4.3
105.66	-9.40828	-9.76552	-10.0773	-10.3	-9.96228	-10.2597	-10.5196	-10.7058	0.971217	0.823813	0.588735	0.319005	3	3	4	3.3
97.4559	-9.04921	-9.40828	-9.76552	-10.0773	-9.6625	-9.96228	-10.2597	-10.5196	0.9971	0.971217	0.823813	0.588735	3.7	3	3	4
92.1747	-8.73191	-9.04921	-9.40828	-9.76552	-9.394	-9.6625	-9.96228	-10.2597	0.895481	0.9971	0.971217	0.823813	3	3.7	3	3
89.5897	-8.5	-8.73191	-9.04921	-9.40828	-9.18938	-9.394	-9.6625	-9.96228	0.689781	0.895481	0.9971	0.971217	2.7	3	3.7	3
88.9229	-8.38624	-8.5	-8.73191	-9.04921	-9.07268	-9.18938	-9.394	-9.6625	0.426803	0.689781	0.895481	0.9971	3	2.7	3	3.7
89.4423	-8.37999	-8.38624	-8.5	-8.73191	-9.03574	-9.07268	-9.18938	-9.394	0.164764	0.426803	0.689781	0.895481	3	3	2.7	3
89.9498	-8.45974	-8.37999	-8.38624	-8.5	-9.06312	-9.03574	-9.07268	-9.18938	0	0.164764	0.426803	0.689781	3	3	3	2.7
89.7083	-8.60399	-8.45974	-8.37999	-8.38624	-9.13978	-9.06312	-9.03574	-9.07268	0	0	0.164764	0.426803	3.3	3	3	3
89.7083	-8.79124	-8.60399	-8.45974	-8.37999	-9.25056	-9.13978	-9.06312	-9.03574	0	0	0	0.164764	2.3	3.3	3	3
90.1906	-9	-8.79124	-8.60399	-8.45974	-9.37985	-9.25056	-9.13978	-9.06312	0	0	0	0	2.7	2.3	3.3	3
81.8087	-9.01946	-9	-8.79124	-8.60399	-9.41019	-9.37985	-9.25056	-9.13978	0	0	0	0	2	2.7	2.3	3.3
107.909	-9.35132	-9.71137	-9.9	-9.9	-9.98621	-10.3271	-10.4971	-10.4792	1.02008	0.730404	0.39787	0.0946603	3.3	3	4	3.3
107.194	-8.87502	-9.35132	-9.71137	-9.9	-9.52772	-9.98621	-10.3271	-10.4971	1.20167	1.02008	0.730404	0.39787	3	3.3	3	4
97.6487	-8.33761	-8.87502	-9.35132	-9.71137	-9.00443	-9.52772	-9.98621	-10.3271	1.23356	1.20167	1.02008	0.730404	3	3	3.3	3
90.8251	-7.79422	-8.33761	-8.87502	-9.35132	-8.469	-9.00443	-9.52772	-9.98621	1.10839	1.23356	1.20167	1.02008	2.7	3	3	3.3
87.2189	-7.3	-7.79422	-8.33761	-8.87502	-7.97409	-8.469	-9.00443	-9.52772	0.854949	1.10839	1.23356	1.20167	2.3	2.7	3	3
85.4005	-6.91264	-7.3	-7.79422	-8.33761	-7.57514	-7.97409	-8.469	-9.00443	0.530818	0.854949	1.10839	1.23356	2	2.3	2.7	3
85.1322	-6.7	-6.91264	-7.3	-7.79422	-7.33812	-7.57514	-7.97409	-8.469	0.207601	0.530818	0.854949	1.10839	2.7	2	2.3	2.7
85.3907	-6.71052	-6.7	-6.91264	-7.3	-7.3113	-7.33812	-7.57514	-7.97409	0	0.207601	0.530818	0.854949	2.3	2.7	2	2.3
85.1412	-6.90489	-6.71052	-6.7	-6.91264	-7.45922	-7.3113	-7.33812	-7.57514	0	0	0.207601	0.530818	3	2.3	2.7	2
85.5532	-7.2218	-6.90489	-6.71052	-6.7	-7.72506	-7.45922	-7.3113	-7.33812	0	0	0	0.207601	2.7	3	2.3	2.7
87.1623	-7.6	-7.2218	-6.90489	-6.71052	-8.05132	-7.72506	-7.45922	-7.3113	0	0	0	0	2.7	2.7	3	2.3
79.9731	-7.68733	-7.6	-7.2218	-6.90489	-8.15772	-8.05132	-7.72506	-7.45922	0	0	0	0	2.3	2.7	2.7	3
76.6678	-8.7	-8.7	-8.7	-8.65841	-9.09002	-9.08752	-9.09543	-9.07092	0.385089	0.210872	0.051862	0	2.7	2.3	1.7	2
123.113	-8.7	-8.7	-8.7	-8.7	-9.10056	-9.09002	-9.08752	-9.09543	0.536777	0.385089	0.210872	0.051862	2.7	2.7	2.3	1.7
117.128	-8.67301	-8.7	-8.7	-8.7	-9.08937	-9.10056	-9.09002	-9.08752	0.631846	0.536777	0.385089	0.210872	3	2.7	2.7	2.3
108.033	-8.57994	-8.67301	-8.7	-8.7	-9.01503	-9.08937	-9.10056	-9.09002	0.648541	0.631846	0.536777	0.385089	2.3	3	2.7	2.7
101.718	-8.39825	-8.57994	-8.67301	-8.7	-8.85232	-9.01503	-9.08937	-9.10056	0.583016	0.648541	0.631846	0.536777	2.3	2.3	3	2.7
97.2882	-8.1	-8.39825	-8.57994	-8.67301	-8.57068	-8.85232	-9.01503	-9.08937	0.450323	0.583016	0.648541	0.631846	2.3	2.3	2.3	3
93.7583	-7.70198	-8.1	-8.39825	-8.57994	-8.18344	-8.57068	-8.85232	-9.01503	0.280549	0.450323	0.583016	0.648541	2	2.3	2.3	2.3
91.3765	-7.4	-7.70198	-8.1	-8.39825	-7.88055	-8.18344	-8.57068	-8.85232	0.111127	0.280549	0.450323	0.583016	2.3	2	2.3	2.3
90.3485	-7.4	-7.4	-7.70198	-8.1	-7.86316	-7.88055	-8.18344	-8.57068	0	0.111127	0.280549	0.450323	2.7	2.3	2	2.3
89.7478	-7.61341	-7.4	-7.4	-7.70198	-8.04793	-7.86316	-7.88055	-8.18344	0	0	0.111127	0.280549	3	2.7	2.3	2
90.162	-8.01463	-7.61341	-7.4	-7.4	-8.41288	-8.04793	-7.86316	-7.88055	0	0	0	0.111127	2.7	3	2.7	2.3
81.1483	-8.5	-8.01463	-7.61341	-7.4	-8.85984	-8.41288	-8.04793	-7.86316	0	0	0	0	2	2.7	3	2.7
77.1225	-8.56982	-8.5	-8.01463	-7.61341	-8.95374	-8.85984	-8.41288	-8.04793	0	0	0	0	3	2	2.7	3
109.529	-7.47937	-7.77776	-8	-8.13848	-8.43529	-8.3995	-8.37183	-8.36726	0.947767	0.681246	0.374989	0.0951896	2	2.3	1	1.7
102.547	-7.1186	-7.47937	-7.77776	-8	-8.45778	-8.43529	-8.3995	-8.37183	1.11477	0.947767	0.681246	0.374989	1.7	2	2.3	1
93.3527	-6.70926	-7.1186	-7.47937	-7.77776	-8.44065	-8.45778	-8.43529	-8.3995	1.14409	1.11477	0.947767	0.681246	2	1.7	2	2.3
86.8217	-6.26513	-6.70926	-7.1186	-7.47937	-8.35025	-8.44065	-8.45778	-8.43529	1.029	1.14409	1.11477	0.947767	1.3	2	1.7	2
83.1148	-5.8	-6.26513	-6.70926	-7.1186	-8.14425	-8.35025	-8.44065	-8.45778	0.79589	1.029	1.14409	1.11477	0.7	1.3	2	1.7
80.6567	-5.4	-5.8	-6.26513	-6.70926	-7.84622	-8.14425	-8.35025	-8.44065	0.497516	0.79589	1.029	1.14409	1.7	0.7	1.3	2
80.9201	-5.4	-5.4	-5.8	-6.26513	-7.74325	-7.84622	-8.14425	-8.35025	0.199537	0.497516	0.79589	1.029	1.3	1.7	0.7	1.3
81.963	-5.65504	-5.4	-5.4	-5.8	-7.74653	-7.74325	-7.84622	-8.14425	0	0.199537	0.497516	0.79589	1	1.3	1.7	0.7
83.1093	-6.22316	-5.65504	-5.4	-5.4	-7.95375	-7.74653	-7.74325	-7.84622	0	0	0.199537	0.497516	0.7	1	1.3	1.7
85.1398	-6.96752	-6.22316	-5.65504	-5.4	-8.29484	-7.95375	-7.74653	-7.74325	0	0	0	0.199537	0.3	0.7	1	1.3
78.3111	-7.8	-6.96752	-6.22316	-5.65504	-8.73025	-8.29484	-7.95375	-7.74653	0	0	0	0	0.3	0.3	0.7	1
74.7328	-3.66459	-5.15937	-7.2	-9.5	-7.13913	-8.13265	-9.56427	-11.2601	2.04776	1.47474	0.815948	0.213478	2.3	2	1.3	2.3
89.9884	-7.69348	-9.35015	-10.3	-10.4	-8.44458	-9.90025	-10.7641	-10.8916	1.74779	1.26111	0.701309	0.188859	1.7	2	0.7	0.3
75.6196	-5.63505	-7.69348	-9.35015	-10.3	-6.68998	-8.44458	-9.90025	-10.7641	2.05259	1.74779	1.26111	0.701309	2.7	1.7	2	0.7
78.3073	-4.52257	-6.59717	-8	-8.5	-5.66013	-7.19058	-8.23627	-8.53514	1.43648	1.03846	0.580404	0.160676	0.7	1	1	1.3
88.6187	-7.40423	-8.54088	-9.2	-9.3	-8.83921	-9.68448	-10.1424	-10.1302	1.44406	1.04787	0.59148	0.172438	2	2.7	3	2.7
81.5307	-6.00343	-7.40423	-8.54088	-9.2	-7.80157	-8.83921	-9.68448	-10.1424	1.69199	1.44406	1.04787	0.59148	2.3	2	2.7	3
74.8765	-5.5	-4.40198	-3.40218	-2.59886	-6.61075	-5.91541	-5.33621	-4.92788	0	0	0	0	1.7	2	3	3
76.2012	-4.90687	-6.00874	-6.6	-6.6	-6.21628	-6.92141	-7.2674	-7.16002	1.51399	1.10068	0.624303	0.186478	0.7	1.3	0.7	0.7
79.5889	-2.92247	-4.05246	-4.7	-4.8	-3.64539	-4.45036	-4.86048	-4.80967	0.895954	0.653773	0.374357	0.117039	2.3	2	1.3	1
83.3766	-1.71046	-2.6437	-4	-5.6	-3.22653	-3.85101	-4.95236	-6.38355	0.409066	0.278846	0.130881	0	0.7	0.3	1	0.7
75.6149	-1.07989	-1.71046	-2.6437	-4	-2.92351	-3.22653	-3.85101	-4.95236	0.490959	0.409066	0.278846	0.130881	1.7	0.7	0.3	1
79.8608	-1.12848	-1.6472	-2.2	-2.5794	-1.319	-1.76527	-2.29141	-2.68886	0.466198	0.314844	0.143257	0	1.3	0.3	0.3	0
82.9153	-4.20538	-4.70833	-5.2	-5.6	-6.24876	-6.80111	-7.3385	-7.77549	0.712949	0.485561	0.227242	0	0.7	0.7	1.3	0.7
76.7011	-3.69211	-4.20538	-4.70833	-5.2	-5.67818	-6.24876	-6.80111	-7.3385	0.85597	0.712949	0.485561	0.227242	1.3	0.7	0.7	1.3
98.5246	-5.26948	-5.77471	-6.2	-6.5	-5.91785	-6.37927	-6.76306	-7.03515	0.528453	0.359138	0.166888	0	0.7	0	0.3	0.3
89.3964	-4.69686	-5.26948	-5.77471	-6.2	-5.38906	-5.91785	-6.37927	-6.76306	0.634983	0.528453	0.359138	0.166888	0.7	0.7	0	0.3
79.1129	-4.06938	-4.69686	-5.26948	-5.77471	-4.80238	-5.38906	-5.91785	-6.37927	0.653307	0.634983	0.528453	0.359138	0.3	0.7	0.7	0
86.7727	-2.22816	-3.77152	-5.5	-7.2	-3.36091	-4.49285	-5.92956	-7.47573	0.670685	0.455358	0.21092	0	0	0	0	0
96.3189	-1.85697	-2.63942	-4.4	-6.9	-2.17864	-2.96179	-4.69023	-7.13945	0.11309	0.0766498	0.0353002	0	2	1	0.3	0
85.8984	-1.8	-1.85697	-2.63942	-4.4	-2.09859	-2.17864	-2.96179	-4.69023	0.136027	0.11309	0.0766498	0.0353002	1.7	2	1	0.3
79.2102	-2.08478	-1.8	-1.85697	-2.63942	-2.3528	-2.09859	-2.17864	-2.96179	0.13998	0.136027	0.11309	0.0766498	2	1.7	2	1
75.8732	-2.52418	-2.08478	-1.8	-1.85697	-2.76466	-2.3528	-2.09859	-2.17864	0.123998	0.13998	0.136027	0.11309	3	2	1.7	2
95.507	-1.78704	-1.79766	-1.8	-1.798	-1.86681	-1.88187	-1.8936	-1.90653	0.0435126	0.0294699	0.013538	0	0.7	1.7	1.7	1
90.4139	-1.76504	-1.78704	-1.79766	-1.8	-1.84448	-1.86681	-1.88187	-1.8936	0.0523532	0.0435126	0.0294699	0.013538	1.7	0.7	1.7	1.7
82.3886	-1.72859	-1.76504	-1.78704	-1.79766	-1.81096	-1.84448	-1.86681	-1.88187	0.0538775	0.0523532	0.0435126	0.0294699	2	1.7	0.7	1.7
76.8645	-1.6746	-1.72859	-1.76504	-1.78704	-1.76234	-1.81096	-1.84448	-1.86681	0.0477193	0.0538775	0.0523532	0.0435126	1.7	2	1.7	0.7
83.5058	0.857494	0.547828	0.2	-0.081228	0.535819	0.278716	-0.0246253	-0.267536	0.0116072	0.00785601	0.00360082	0	1	1.3	1.3	1.7
80.3887	-1.64565	-2.60696	-3.3	-3.6	-2.3397	-2.96796	-3.4302	-3.61092	0.555991	0.375891	0.171653	0	0.7	0.3	0.7	1.3
79.1587	-0.463687	-0.966271	-1.5	-2	-1.27645	-1.68312	-2.14346	-2.59856	0.377596	0.255019	0.116053	0	1.3	1	1.3	1.7
78.1562	-0.568132	-0.840311	-1.2	-1.6	-2.36341	-2.31483	-2.42042	-2.65927	0.451683	0.305	0.138718	0	3	2.7	1	1.7
91.8088	-4.53308	-4.6	-4.4	-4.05858	-4.92343	-4.96221	-4.81731	-4.63242	0.483605	0.326522	0.148463	0	0.7	0.3	0	0.7
86.5415	-4.24879	-4.53308	-4.6	-4.4	-4.72511	-4.92343	-4.96221	-4.81731	0.582582	0.483605	0.326522	0.148463	0.7	0.7	0.3	0
77.3996	-3.84796	-4.24879	-4.53308	-4.6	-4.44358	-4.72511	-4.92343	-4.96221	0.599741	0.582582	0.483605	0.326522	1	0.7	0.7	0.3
88.1028	-3.82604	-3.79694	-3.7	-3.52399	-4.71418	-4.32843	-3.95877	-3.61985	0.606984	0.409856	0.186408	0	2	2.3	1.3	1
81.7423	-3.83409	-3.82604	-3.79694	-3.7	-5.12461	-4.71418	-4.32843	-3.95877	0.731199	0.606984	0.409856	0.186408	2.3	2	2.3	1.3
75.4315	-3.8679	-3.83409	-3.82604	-3.79694	-5.5634	-5.12461	-4.71418	-4.32843	0.752746	0.731199	0.606984	0.409856	1	2.3	2	2.3
76.1736	-5.72614	-5.09742	-4.57948	-4.2	-8.06285	-7.53255	-7.01916	-6.51327	0	0.0596433	0.273715	0.493009	1.3	1	0.7	2
78.1773	-6.43794	-5.72614	-5.09742	-4.57948	-8.61429	-8.06285	-7.53255	-7.01916	0	0	0.0596433	0.273715	1.7	1.3	1	0.7
80.5795	-7.20512	-6.43794	-5.72614	-5.09742	-9.18889	-8.61429	-8.06285	-7.53255	0	0	0	0.0596433	1.7	1.7	1.3	1
83.5833	-6.84763	-7.71018	-8.7	-9.7	-8.84841	-9.4998	-10.3024	-11.1582	1.39091	0.939341	0.427476	0	1.3	1	0.7	0.7
74.8702	-6.08886	-6.84763	-7.71018	-8.7	-8.31323	-8.84841	-9.4998	-10.3024	1.67547	1.39091	0.939341	0.427476	0.7	1.3	1	0.7
77.0209	-8.79673	-9.31118	-9.7	-9.9	-10.7049	-11.0855	-11.3821	-11.5409	1.43893	0.977822	0.454551	0	5	2.7	2.7	2.7
77.4719	-6.90477	-7.77222	-8.6	-9.3	-9.39478	-10.0777	-10.7517	-11.3424	1.41486	0.962446	0.448946	0	3.7	2	2	2
75.4331	-6.01573	-6.90477	-7.77222	-8.6	-8.71344	-9.39478	-10.0777	-10.7517	1.69984	1.41486	0.962446	0.448946	3.3	3.7	2	2
74.5158	-5.6	-4.51138	-3.54992	-2.84277	-8.30644	-7.47598	-6.75385	-6.24451	0	0	0	0	1.7	1	1	1.3
85.6972	-6.78385	-8.23555	-9.5	-10.4	-8.0785	-9.25317	-10.3302	-11.1366	1.12792	0.768093	0.359598	0	1.3	0.7	0.3	0.3
77.9741	-5.27967	-6.78385	-8.23555	-9.5	-6.91914	-8.0785	-9.25317	-10.3302	1.35457	1.12792	0.768093	0.359598	2.3	1.3	0.7	0.3
77.5042	-5.58512	-7.1535	-8.2	-8.6	-7.01213	-8.34848	-9.24182	-9.56646	1.2386	0.84546	0.398952	0.000732895	1	0.3	0.3	1
91.7809	-3.4072	-4.12561	-4.8	-5.3	-3.61352	-4.32749	-5.00064	-5.50396	0.147966	0.10364	0.053023	0.00736125	0.7	0.7	1	1
81.1259	-2.6801	-3.4072	-4.12561	-4.8	-2.89393	-3.61352	-4.32749	-5.00064	0.175821	0.147966	0.10364	0.053023	0.7	0.7	0.7	1
78.8469	-0.063558	-0.802935	-1.9	-3.2	-0.644806	-1.30787	-2.33346	-3.57631	0.381263	0.267549	0.137641	0.0203468	0.3	0.3	0.3	0.3
75.4684	0.45744	0.213106	0	-0.139753	0.317048	0.0966582	-0.109704	-0.249349	0.32164	0.226135	0.116982	0.0183403	2	1.7	2.7	2
74.4301	-5.8	-5.03221	-4.33033	-3.76026	-8.47205	-7.86758	-7.32243	-6.88031	0	0	0	0	1.3	0.7	1.3	1.3
78.0352	-6.94062	-8.2119	-9.1	-9.5	-9.87106	-10.8669	-11.572	-11.8914	1.75384	1.24016	0.652277	0.119552	1	0.3	0.7	2.3
75.5206	-3.9287	-5.30075	-6.6	-7.7	-5.97708	-7.02206	-8.05929	-8.9798	1.24445	0.881657	0.466275	0.0895116	3.7	3	2	2.7
79.8277	-2.99141	-3.95633	-4.9	-5.7	-4.01161	-4.62417	-5.30472	-5.94331	0.738574	0.527322	0.28499	0.0643476	0.7	0	0	0.7
76.4826	-1.54361	-2.16782	-2.8	-3.3	-2.21366	-2.72561	-3.25856	-3.68197	0.0926653	0.0642525	0.0318401	0.00271254	1	1	1.3	2
78.2515	-0.300663	-0.839802	-1.4	-1.9	-2.05538	-2.55532	-3.07232	-3.53689	0.0828051	0.0573176	0.028254	0.00215629	0.7	0.7	0.7	1
84.9924	-1.40703	-2.16836	-2.8	-3.2	-1.98222	-2.62657	-3.16559	-3.5049	0.0858992	0.0592626	0.0289122	0.00170045	0.7	0	0.7	0
77.8712	1.26722	0.595018	-0.4	-1.6	0.745337	0.180617	-0.711397	-1.85843	0.0888814	0.061222	0.0297181	0.00149256	0	0	2	1.7
75.1062	-3.93744	-4.21516	-4.4	-4.5	-5.67196	-5.84485	-5.93626	-5.95657	0.850738	0.587288	0.287398	0.0186406	1	1.3	1.3	1
78.5592	-1.4426	-2.17954	-3.8	-6.1	-3.45809	-3.96068	-5.3023	-7.33873	0.622865	0.430692	0.211861	0.0156054	0.3	0.7	0	0
76.0044	-6.93595	-5.94862	-5.04494	-4.25277	-9.70014	-8.86076	-8.08663	-7.39627	0	0	0.255348	0.826351	3.3	2.3	3.7	1.7
80.7861	-7.97903	-6.93595	-5.94862	-5.04494	-10.5857	-9.70014	-8.86076	-8.08663	0	0	0	0.255348	3	3.3	2.3	3.7
85.8791	-9.05	-7.97903	-6.93595	-5.94862	-11.4977	-10.5857	-9.70014	-8.86076	0	0	0	0	3	3	3.3	2.3
77.9943	-9.09051	-9.05	-7.97903	-6.93595	-11.5049	-11.4977	-10.5857	-9.70014	0	0	0	0	2	3	3	3.3
90.8971	-10.2223	-11.0551	-11.6	-11.8	-12.4489	-13.1199	-13.5579	-13.7099	1.91948	1.3365	0.67167	0.0735598	3	3	1	1.3
85.1179	-9.20106	-10.2223	-11.0551	-11.6	-11.6325	-12.4489	-13.1199	-13.5579	2.28605	1.91948	1.3365	0.67167	5	3	3	1
75.6886	-5.84364	-5.20982	-4.82109	-4.8	-8.95001	-8.47371	-8.1898	-8.18754	0	0	0	0.293979	0.7	1	3	2.7
79.9116	-6.6	-5.84364	-5.20982	-4.82109	-9.52823	-8.95001	-8.47371	-8.1898	0	0	0	0	1.7	0.7	1	3
81.8648	-6.87098	-7.76375	-8.5	-9	-9.49433	-10.2261	-10.837	-11.261	1.51758	1.05857	0.534915	0.0634205	0	0	1	0.3
74.6423	-6.1962	-7.03634	-7.8	-8.4	-8.689	-9.39044	-10.0358	-10.5485	1.97647	1.38375	0.706986	0.0966002	4.3	1.3	3.3	1.7
76.2466	-2.02409	-2.80524	-3.6	-4.3	-2.87624	-3.57402	-4.30549	-4.97125	0.602939	0.426964	0.225504	0.0428162	1.3	1.3	2.7	0.7
94.7125	-4.01224	-4.27584	-4.5	-4.6245	-6.23402	-6.3227	-6.37543	-6.34521	0.393582	0.265747	0.120837	0	2.7	2.7	3	2
87.9632	-3.78104	-4.01224	-4.27584	-4.5	-6.16379	-6.23402	-6.3227	-6.37543	0.474125	0.393582	0.265747	0.120837	3.3	2.7	2.7	3
79.567	-3.65404	-3.78104	-4.01224	-4.27584	-6.16329	-6.16379	-6.23402	-6.3227	0.48808	0.474125	0.393582	0.265747	2.7	3.3	2.7	2.7
74.9087	-3.70309	-3.65404	-3.78104	-4.01224	-6.28205	-6.16329	-6.16379	-6.23402	0.432089	0.48808	0.474125	0.393582	3.3	2.7	3.3	2.7
74.6855	-4.56656	-4	-3.70309	-3.65404	-7.04934	-6.57025	-6.28205	-6.16329	0.177379	0.319601	0.432089	0.48808	2.7	2.7	3.3	2.7
76.874	-5.22437	-4.56656	-4	-3.70309	-7.56663	-7.04934	-6.57025	-6.28205	0.0385586	0.177379	0.319601	0.432089	2.7	2.7	2.7	3.3
78.0758	-5.745	-5.22437	-4.56656	-4	-7.94462	-7.56663	-7.04934	-6.57025	0	0.0385586	0.177379	0.319601	1.3	2.7	2.7	2.7
77.4865	-5.9	-5.745	-5.22437	-4.56656	-7.99158	-7.94462	-7.56663	-7.04934	0	0	0.0385586	0.177379	1.3	1.3	2.7	2.7
74.644	-5.54852	-5.9	-5.745	-5.22437	-7.58497	-7.99158	-7.94462	-7.56663	0	0	0	0.0385586	1.3	1.3	1.3	2.7
93.9614	-5.09356	-5.63554	-6.3	-7	-7.1881	-7.57485	-8.09898	-8.69266	0.673861	0.454969	0.206849	0	0.7	0.7	0.7	0.3
88.4278	-4.62153	-5.09356	-5.63554	-6.3	-6.87039	-7.1881	-7.57485	-8.09898	0.811784	0.673861	0.454969	0.206849	1	0.7	0.7	0.7
79.297	-4.16694	-4.62153	-5.09356	-5.63554	-6.57307	-6.87039	-7.1881	-7.57485	0.835695	0.811784	0.673861	0.454969	0.3	1	0.7	0.7
99.8205	-6.15733	-6.85711	-7.4	-7.7	-7.35225	-7.87971	-8.31908	-8.5963	0.662189	0.447104	0.203304	0	1.3	1.3	1	0.3
91.2365	-5.3712	-6.15733	-6.85711	-7.4	-6.78147	-7.35225	-7.87971	-8.31908	0.797721	0.662189	0.447104	0.203304	1.7	1.3	1.3	1
80.9753	-4.56925	-5.3712	-6.15733	-6.85711	-6.22606	-6.78147	-7.35225	-7.87971	0.821231	0.797721	0.662189	0.447104	1.7	1.7	1.3	1.3
96.7062	-5.62494	-6.44005	-7.2	-7.8	-6.79606	-7.51795	-8.20345	-8.76322	0.768097	0.518674	0.235953	0	0.7	1	0.3	0.3
87.4488	-4.80402	-5.62494	-6.44005	-7.2	-6.09142	-6.79606	-7.51795	-8.20345	0.925273	0.768097	0.518674	0.235953	1	0.7	1	0.3
77.4773	-4.02665	-4.80402	-5.62494	-6.44005	-5.43351	-6.09142	-6.79606	-7.51795	0.952554	0.925273	0.768097	0.518674	1.7	1	0.7	1
92.5859	-4.16915	-5.37204	-6.4	-7.1	-5.37462	-6.10179	-6.84278	-7.45247	0.677952	0.457895	0.208458	0	1.7	1.7	0	0.3
80.4126	-2.89591	-4.16915	-5.37204	-6.4	-4.74255	-5.37462	-6.10179	-6.84278	0.816628	0.677952	0.457895	0.208458	1.7	1.7	1.7	0
76.5154	-5.06965	-5.66844	-6.3	-6.9	-7.8821	-8.24656	-8.64935	-9.04205	1.15643	0.781581	0.356648	0	3.3	2.7	1.7	2
75.2512	-4.49352	-5.06965	-5.66844	-6.3	-7.53959	-7.8821	-8.24656	-8.64935	1.39267	1.15643	0.781581	0.356648	3	3.3	2.7	1.7
83.0831	-6.74933	-7.37191	-7.8	-8	-9.32654	-9.83723	-10.179	-10.3214	1.26484	0.85524	0.39088	0	1.7	1.7	1	1
77.5919	-5.99156	-6.74933	-7.37191	-7.8	-8.69956	-9.32654	-9.83723	-10.179	1.52298	1.26484	0.85524	0.39088	1.3	1.7	1.7	1
75.4811	-5.4	-4.30281	-3.3545	-2.70393	-8.09889	-7.20904	-6.44434	-5.93397	0	0	0	0	1.3	1.7	1	0.7
78.423	-4.02696	-4.49444	-5.7	-7.5	-6.75245	-7.0929	-8.05921	-9.55762	1.03383	0.69941	0.320256	0	3	2.7	2.3	2.3
75.0969	-4.06066	-4.02696	-4.49444	-5.7	-6.83791	-6.75245	-7.0929	-8.05921	1.24458	1.03383	0.69941	0.320256	4	3	2.7	2.3
107.767	-7.00787	-7.72128	-8.2	-8.4	-9.57247	-10.1559	-10.5504	-10.7182	0.607281	0.411094	0.18864	0	4.3	4	3	2
98.8637	-6.13941	-7.00787	-7.72128	-8.2	-8.86697	-9.57247	-10.1559	-10.5504	0.730923	0.607281	0.411094	0.18864	5.3	4.3	4	3
87.4795	-5.19553	-6.13941	-7.00787	-7.72128	-8.10392	-8.86697	-9.57247	-10.1559	0.752453	0.730923	0.607281	0.411094	4	5.3	4.3	4
78.7629	-4.25585	-5.19553	-6.13941	-7.00787	-7.3447	-8.10392	-8.86697	-9.57247	0.666698	0.752453	0.730923	0.607281	3.7	4	5.3	4.3
95.7944	-4.7185	-5.63236	-6.6	-7.5	-6.93715	-7.59471	-8.32641	-9.04468	0.329397	0.224197	0.104778	0	1.5	1.2	0.7	1.2
90.6413	-3.87838	-4.7185	-5.63236	-6.6	-6.36033	-6.93715	-7.59471	-8.32641	0.395659	0.329397	0.224197	0.104778	1.1	1.5	1.2	0.7
79.4855	-3.13195	-3.87838	-4.7185	-5.63236	-5.84153	-6.36033	-6.93715	-7.59471	0.407196	0.395659	0.329397	0.224197	1.4	1.1	1.5	1.2
95.6921	-2.52494	-3.70652	-5.8	-8.5	-3.35499	-4.30714	-6.22147	-8.81566	0.291625	0.198711	0.0932162	0	1.9	1.7	0.7	0.8
84.6156	-1.97937	-2.52494	-3.70652	-5.8	-3.07251	-3.35499	-4.30714	-6.22147	0.350145	0.291625	0.198711	0.0932162	1.9	1.9	1.7	0.7
75.2975	-1.79395	-1.97937	-2.52494	-3.70652	-3.16822	-3.07251	-3.35499	-4.30714	0.360339	0.350145	0.291625	0.198711	2.4	1.9	1.9	1.7
76.5183	-4.59877	-6.22643	-7.3	-7.7	-6.69957	-7.84443	-8.62221	-8.90656	1.0854	0.743364	0.354633	0.00745124	0.8	0.3	1.2	0.8
76.9207	-2.4827	-3.34882	-4	-4.4	-4.15098	-4.79445	-5.30628	-5.65969	0.670996	0.468703	0.23784	0.029838	1.4	1.1	0.9	1.5
75.5767	-0.545838	-1.69974	-2.8	-3.7	-2.52221	-3.40942	-4.29722	-5.05468	0.521821	0.365174	0.18633	0.0250589	2.1	1.1	1.1	0.9
76.6824	-2.22924	-2.92575	-3.3	-3.3	-4.27943	-4.76043	-4.98739	-4.91496	0.643803	0.452227	0.233318	0.0355738	1.2	1.3	1.6	1.4
81.5468	-3.33893	-4.52088	-5.2	-5.3	-5.28569	-6.12541	-6.57952	-6.5705	0.791486	0.557017	0.28898	0.0466398	1.7	1.7	1.3	1.6
80.1138	-0.850073	-1.48308	-2.3	-3.2	-2.4013	-3.00554	-3.79141	-4.65228	0.413997	0.29247	0.15342	0.027472	1.6	1.5	1.4	0.8
76.3339	-5.6822	-6.62918	-7.5	-8.2	-9.12887	-9.84344	-10.5168	-11.0726	1.50588	1.07208	0.574807	0.122685	3.1	3	2.5	3.6
91.9791	-3.18759	-4.51467	-5.8	-6.9	-6.25849	-7.1392	-8.06267	-8.91494	0.602252	0.430423	0.233263	0.0536588	2.2	2.6	1.6	1.3
79.2635	-1.89819	-3.18759	-4.51467	-5.8	-5.47703	-6.25849	-7.1392	-8.06267	0.709995	0.602252	0.430423	0.233263	4	2.2	2.6	1.6
74.7999	-1.81525	-2.35414	-3	-3.7	-5.72155	-5.91625	-6.17232	-6.46994	0.870753	0.623521	0.339704	0.0809073	2.7	2.7	2.2	1.9
87.846	-4.1007	-4.54615	-5	-5.4	-6.25203	-6.42234	-6.64912	-6.89153	0.731303	0.524675	0.287355	0.0707439	2.6	3.2	2.2	2
79.8014	-3.65851	-4.1007	-4.54615	-5	-6.10925	-6.25203	-6.42234	-6.64912	0.860804	0.731303	0.524675	0.287355	2.2	2.6	3.2	2.2
84.7577	-3.82185	-4.54654	-5.1	-5.4	-5.71552	-6.16094	-6.52986	-6.75505	0.91328	0.656496	0.361424	0.0918348	1.7	1.3	1.5	1.6
74.7933	-3.01039	-3.82185	-4.54654	-5.1	-5.25104	-5.71552	-6.16094	-6.52986	1.07418	0.91328	0.656496	0.361424	1.7	1.7	1.3	1.5
98.357	-3.16955	-3.4738	-4	-4.7	-4.46291	-4.68053	-5.0847	-5.63685	0.343797	0.247607	0.137019	0.0358816	1.8	1.6	0.7	1.7
88.3729	-2.99864	-3.16955	-3.4738	-4	-4.34906	-4.46291	-4.68053	-5.0847	0.404054	0.343797	0.247607	0.137019	2.4	1.8	1.6	0.7
79.8256	-2.87249	-2.99864	-3.16955	-3.4738	-4.25879	-4.34906	-4.46291	-4.68053	0.414636	0.404054	0.343797	0.247607	2.8	2.4	1.8	1.6
95.2242	-2.94181	-3.46382	-3.9	-4.2	-4.24062	-4.58411	-4.90236	-5.157	0.510718	0.368527	0.204973	0.0552468	1.3	1.6	1.4	0.7
83.5435	-2.3742	-2.94181	-3.46382	-3.9	-3.89263	-4.24062	-4.58411	-4.90236	0.599769	0.510718	0.368527	0.204973	1.7	1.3	1.6	1.4
82.4205	-4.51837	-5.53667	-6.3	-6.7	-8.01442	-8.73293	-9.28644	-9.58401	1.15216	0.834538	0.468828	0.133371	3.1	2.2	2.3	1.9
75.5301	-2.15435	-3.78704	-5.3	-6.5	-4.67607	-5.85116	-7.04953	-8.07987	1.01337	0.736765	0.417955	0.124935	1.3	1.1	1	0.7
77.8683	-0.987096	-0.905402	-0.8	-0.660911	-1.59372	-1.487	-1.36395	-1.2185	0.380053	0.277846	0.159862	0.051097	5.5	5.1	3	3.4
81.1717	-7.62891	-8.11899	-8.5	-8.74204	-10.3036	-10.6625	-10.9397	-11.1112	1.84726	1.36018	0.796751	0.275274	6.1	5.1	4.4	3.5
74.8217	-7.05587	-7.62891	-8.11899	-8.5	-9.88222	-10.3036	-10.6625	-10.9397	2.15144	1.84726	1.36018	0.796751	5.4	6.1	5.1	4.4
76.5878	-4.72936	-5.76105	-7.1	-8.70814	-7.96234	-8.74782	-9.78143	-11.0494	1.77767	1.31123	0.771398	0.271267	2	2.2	2.3	1.7
77.352	-3.9541	-5.69769	-6.9	-7.38761	-6.66429	-7.9848	-8.89436	-9.23172	1.44824	1.07009	0.632215	0.22614	1.4	1.6	1.4	1.5
81.2644	-4.49444	-5.75371	-6.7	-7.2	-6.25075	-7.05963	-7.73611	-8.15643	0.886645	0.603677	0.282238	0	1.3	0.8	0	0.6
79.3504	-3.94256	-4.53567	-4.9	-5	-6.69521	-6.94187	-7.03572	-6.92324	0.861585	0.585382	0.271782	0	3.2	3.7	3.4	3.4
80.5423	-7.23588	-8.27819	-8.9	-9	-10.214	-11.0013	-11.4734	-11.5401	1.23162	0.831632	0.378204	0	4.7	4.6	4.6	5.8
78.9553	-5.95998	-7.23588	-8.27819	-8.9	-9.26872	-10.214	-11.0013	-11.4734	1.48361	1.23162	0.831632	0.378204	6.3	4.7	4.6	4.6
83.1903	-2.2705	-3.03832	-3.6	-3.9	-5.14012	-5.75414	-6.09277	-6.10091	0.47597	0.321664	0.146739	0	1.7	1.5	1.2	1.1
79.8884	-0.060942	0.038709	0.2	0.424213	-1.49141	-1.58208	-1.57344	-1.44631	0.0580269	0.039232	0.0179244	0	0.6	1.7	1.1	1
74.4233	-0.121795	-0.060942	0.038709	0.2	-1.34024	-1.49141	-1.58208	-1.57344	0.0698713	0.0580269	0.039232	0.0179244	0.7	0.6	1.7	1.1
82.6205	-0.60596	-0.827448	-1.1	-1.4	-1.32008	-1.48127	-1.70622	-1.97767	0.247975	0.167743	0.0767765	0	1.6	1.8	1.7	2.4
81.9962	-4.3038	-4.22671	-4.1	-3.90993	-7.23397	-6.95271	-6.65448	-6.33057	0.475707	0.323357	0.150458	0	2	1.9	1.7	1.9
77.0259	-4.35049	-4.3038	-4.22671	-4.1	-7.48669	-7.23397	-6.95271	-6.65448	0.571676	0.475707	0.323357	0.150458	2.8	2	1.9	1.7
84.4151	-7.45391	-8.55405	-9.2	-9.3	-10.3518	-11.1927	-11.6875	-11.7534	1.09383	0.744291	0.347531	0	3.5	2.7	3.1	3.4
82.7555	-6.10902	-7.45391	-8.55405	-9.2	-9.34143	-10.3518	-11.1927	-11.6875	1.314	1.09383	0.744291	0.347531	3.9	3.5	2.7	3.1
93.2925	-3.87286	-4.68502	-5.2	-5.3	-4.91753	-5.61086	-6.04456	-6.10729	0.367675	0.252079	0.120675	0.00326296	3.2	3.6	2.9	2.9
81.7315	-2.91589	-3.87286	-4.68502	-5.2	-4.10477	-4.91753	-5.61086	-6.04456	0.440454	0.367675	0.252079	0.120675	3.3	3.2	3.6	2.9
82.5941	0.188427	-0.312269	-0.7	-0.936241	-0.793148	-1.25547	-1.63503	-1.89017	0.152042	0.104392	0.0502102	0.00176743	1.6	1.8	3	2.3
78.3649	0.080459	-1.58242	-3	-3.4	-1.52979	-2.95691	-4.15024	-4.3751	0.172589	0.119245	0.0585116	0.00406198	4.5	3.6	3.1	2.8
108.428	-5.58821	-5.27259	-5	-4.79071	-7.11905	-7.03743	-6.94531	-6.852	0.00854546	0.0059141	0.00291715	0.000228308	4.4	4.1	3.1	3.5
103.404	-5.91781	-5.58821	-5.27259	-5	-7.19758	-7.11905	-7.03743	-6.94531	0.0102009	0.00854546	0.0059141	0.00291715	3.4	4.4	4.1	3.1
97.2248	-6.23234	-5.91781	-5.58821	-5.27259	-7.26974	-7.19758	-7.11905	-7.03743	0.0104906	0.0102009	0.00854546	0.0059141	4.1	3.4	4.4	4.1
93.3728	-6.50275	-6.23234	-5.91781	-5.58821	-7.32835	-7.26974	-7.19758	-7.11905	0.00934592	0.0104906	0.0102009	0.00854546	3.4	4.1	3.4	4.4
90.5674	-6.7	-6.50275	-6.23234	-5.91781	-7.36321	-7.32835	-7.26974	-7.19758	0.00703731	0.00934592	0.0104906	0.0102009	4.1	3.4	4.1	3.4
88.1966	-6.8	-6.7	-6.50275	-6.23234	-7.3624	-7.36321	-7.32835	-7.26974	0.00410423	0.00703731	0.00934592	0.0104906	3.5	4.1	3.4	4.1
85.9771	-6.8	-6.8	-6.7	-6.50275	-7.3152	-7.3624	-7.36321	-7.32835	0.00121602	0.00410423	0.00703731	0.00934592	3.6	3.5	4.1	3.4
83.8301	-6.72237	-6.8	-6.8	-6.7	-7.2323	-7.3152	-7.3624	-7.36321	0	0.00121602	0.00410423	0.00703731	3.1	3.6	3.5	4.1
81.7133	-6.58207	-6.72237	-6.8	-6.8	-7.1186	-7.2323	-7.3152	-7.3624	0	0	0.00121602	0.00410423	3.5	3.1	3.6	3.5
79.6545	-6.40119	-6.58207	-6.72237	-6.8	-6.97959	-7.1186	-7.2323	-7.3152	0	0	0	0.00121602	2	3.5	3.1	3.6
93.9186	-5.32677	-6.31563	-7	-7.3	-6.05539	-6.87227	-7.46898	-7.75713	0.847566	0.58758	0.291366	0.025402	1.8	0.7	1.1	1.5
83.7181	-4.18459	-5.32677	-6.31563	-7	-5.14528	-6.05539	-6.87227	-7.46898	1.01111	0.847566	0.58758	0.291366	1	1.8	0.7	1.1
99.1272	-3.73347	-4.38465	-5	-5.5	-4.80198	-5.29409	-5.77233	-6.16742	0.468568	0.325403	0.162226	0.0155992	0.8	0.9	0.5	0.6
93.0031	-3.07293	-3.73347	-4.38465	-5	-4.30997	-4.80198	-5.29409	-5.77233	0.55861	0.468568	0.325403	0.162226	1.1	0.8	0.9	0.5
81.9007	-2.42952	-3.07293	-3.73347	-4.38465	-3.82901	-4.30997	-4.80198	-5.29409	0.574377	0.55861	0.468568	0.325403	2.2	1.1	0.8	0.9
90.2144	-0.745652	-1.48779	-2.2	-2.8	-1.73818	-2.44194	-3.11029	-3.66549	0.25093	0.17457	0.0875022	0.00920269	1.6	2.3	0.8	1.5
76.4103	-0.0147	-0.745652	-1.48779	-2.2	-1.03825	-1.73818	-2.44194	-3.11029	0.298949	0.25093	0.17457	0.0875022	1.3	1.6	2.3	0.8
78.4447	-0.956203	-1.97056	-2.9	-3.6	-2.10024	-2.96858	-3.77489	-4.38539	0.457785	0.320812	0.164381	0.0232279	2.1	1.6	0.7	0.8
76.0846	-2.13832	-2.48108	-2.7	-2.74378	-4.41019	-4.59872	-4.69063	-4.6457	0.546637	0.387482	0.205233	0.0398848	2.2	2.6	2.2	2
76.3893	-5.75791	-5.17818	-4.685	-4.3	-9.49296	-9.07424	-8.61955	-8.10855	0	0.289509	0.762135	1.23688	3.7	4.8	3.7	5.1
79.3646	-6.40254	-5.75791	-5.17818	-4.685	-9.89625	-9.49296	-9.07424	-8.61955	0	0	0.289509	0.762135	4.2	3.7	4.8	3.7
82.244	-7.09045	-6.40254	-5.75791	-5.17818	-10.3013	-9.89625	-9.49296	-9.07424	0	0	0	0.289509	4.5	4.2	3.7	4.8
83.0679	-7.8	-7.09045	-6.40254	-5.75791	-10.7198	-10.3013	-9.89625	-9.49296	0	0	0	0	3.9	4.5	4.2	3.7
99.6883	-11.2908	-12.1112	-12.6	-12.7	-13.6061	-14.2587	-14.6458	-14.718	1.69808	1.21303	0.656536	0.149719	2.6	2.4	2.6	1.9
97.4983	-10.239	-11.2908	-12.1112	-12.6	-12.7717	-13.6061	-14.2587	-14.6458	2.00224	1.69808	1.21303	0.656536	3	2.6	2.4	2.6
86.6183	-9.05641	-10.239	-11.2908	-12.1112	-11.8341	-12.7717	-13.6061	-14.2587	2.05565	2.00224	1.69808	1.21303	3.1	3	2.6	2.4
77.5906	-7.84327	-9.05641	-10.239	-11.2908	-10.8639	-11.8341	-12.7717	-13.6061	1.84596	2.05565	2.00224	1.69808	2.5	3.1	3	2.6
77.3468	-5.53889	-5.3	-5.76141	-6.7	-8.59307	-8.58564	-9.09284	-9.92191	0	0.338363	0.878928	1.42151	1.3	1.7	1.7	1.8
80.6614	-6.36587	-5.53889	-5.3	-5.76141	-9.06326	-8.59307	-8.58564	-9.09284	0	0	0.338363	0.878928	1.7	1.3	1.7	1.7
85.7485	-7.58492	-6.36587	-5.53889	-5.3	-9.8764	-9.06326	-8.59307	-8.58564	0	0	0	0.338363	1.1	1.7	1.3	1.7
92.0267	-9	-7.58492	-6.36587	-5.53889	-10.8965	-9.8764	-9.06326	-8.59307	0	0	0	0	1.3	1.1	1.7	1.3
84.1744	-9.16264	-9	-7.58492	-6.36587	-10.916	-10.8965	-9.8764	-9.06326	0	0	0	0	1.8	1.3	1.1	1.7
93.3804	-7.51897	-9.03098	-10.3	-11.2	-9.91501	-10.9848	-11.9127	-12.5772	1.45876	1.04409	0.568106	0.13419	2.5	0.9	1.2	0.9
84.667	-5.88192	-7.51897	-9.03098	-10.3	-8.80177	-9.91501	-10.9848	-11.9127	1.71873	1.45876	1.04409	0.568106	2.4	2.5	0.9	1.2
97.1635	-3.9534	-4.89916	-5.5	-5.7	-6.265	-6.97012	-7.39232	-7.46543	0.640495	0.45931	0.251237	0.0613658	1.2	1.3	1.2	1.1
84.318	-2.81167	-3.9534	-4.89916	-5.5	-5.39618	-6.265	-6.97012	-7.39232	0.754058	0.640495	0.45931	0.251237	1.4	1.2	1.3	1.2
97.0706	-2.31403	-2.34368	-2.4	-2.5	-2.68254	-2.69271	-2.72657	-2.80225	0	0	0	0	2.3	1.3	1.3	1.2
87.72	-2.25293	-2.31403	-2.34368	-2.4	-2.63935	-2.68254	-2.69271	-2.72657	0	0	0	0	1.6	2.3	1.3	1.3
79.479	-2.1023	-2.25293	-2.31403	-2.34368	-2.50669	-2.63935	-2.68254	-2.69271	0	0	0	0	1.3	1.6	2.3	1.3
78.4726	-6.75347	-7.55523	-8.2	-8.6	-9.50753	-10.1274	-10.6203	-10.9121	1.89261	1.36506	0.758304	0.202988	3	3.7	2.9	2.5
82.3875	-5.49646	-7.28948	-9.2	-11	-7.34956	-8.80177	-10.4286	-12.0234	1.62072	1.17118	0.653891	0.179985	1.3	1.3	2.2	1.3
80.3733	-2.1623	-2.5906	-2.9	-3.05175	-3.02519	-3.24775	-3.40225	-3.46347	0.59695	0.446063	0.270741	0.107077	2.5	2.2	1.6	1.1
84.9621	-4.32747	-5.48001	-6.2	-6.4	-6.26891	-7.12284	-7.65788	-7.79848	0.746887	0.50516	0.231103	0	1.4	0.9	0.8	0.9
74.9325	-2.9378	-4.32747	-5.48001	-6.2	-5.27898	-6.26891	-7.12284	-7.65788	0.899225	0.746887	0.50516	0.231103	1.9	1.4	0.9	0.8
91.0946	-2.65812	-2.43531	-2.1	-1.71458	-3.04402	-2.85472	-2.62547	-2.43494	0.143519	0.0971259	0.0445227	0	1.5	1	1.4	1.1
84.5494	-2.7	-2.65812	-2.43531	-2.1	-3.10418	-3.04402	-2.85472	-2.62547	0.172757	0.143519	0.0971259	0.0445227	1.2	1.5	1	1.4
76.1643	-2.52377	-2.7	-2.65812	-2.43531	-2.97996	-3.10418	-3.04402	-2.85472	0.177845	0.172757	0.143519	0.0971259	1.3	1.2	1.5	1
92.1473	-2.16382	-2.50661	-2.8	-3	-2.79825	-3.12159	-3.39847	-3.58628	0.16664	0.112847	0.0518468	0	1.1	1.1	1.9	1.5
81.3618	-1.79669	-2.16382	-2.50661	-2.8	-2.45252	-2.79825	-3.12159	-3.39847	0.200541	0.16664	0.112847	0.0518468	0.5	1.1	1.1	1.9
81.4548	-6.5823	-7.72126	-8.4	-8.5	-6.9933	-7.96733	-8.53139	-8.56533	0.604857	0.410652	0.190301	0	0.5	1	1.1	0.9
88.4074	-6.42553	-7.97105	-8.8	-8.8	-7.0128	-8.28163	-8.92797	-8.82544	0.72162	0.490391	0.227988	0	1	1	1	1
76.5237	-4.46954	-6.42553	-7.97105	-8.8	-5.42404	-7.0128	-8.28163	-8.92797	0.867279	0.72162	0.490391	0.227988	1.1	1	1	1
77.6195	-3.0611	-3.64473	-4	-4.1	-3.77779	-4.1784	-4.42748	-4.49794	0.680679	0.463042	0.216017	0	1.4	2.2	1.1	2.3
75.9204	-3.49606	-4.25796	-4.8	-5	-5.45478	-6.07032	-6.46979	-6.53984	0.7106	0.48634	0.231504	0.00397333	4	5.3	4.9	4.7
81.2572	-2.03545	-3.46715	-4.3	-4.4	-3.55197	-4.57891	-5.1922	-5.25571	0.494405	0.340903	0.166209	0.00973196	0.9	0.5	0	0.6
77.1407	-0.774972	-2.19336	-3.7	-5.1	-2.20504	-3.17459	-4.35686	-5.5668	0.488966	0.342507	0.17526	0.0243811	0	1.1	0	0
77.8068	0.902732	0.006141	-1.5	-3.4	-1.05317	-1.65315	-2.90539	-4.60089	0.142087	0.0997145	0.0513072	0.00759896	1	0.8	0.8	0.7
88.6481	-5.59158	-5.91662	-6.1	-6.1	-7.91673	-8.02474	-8.08071	-8.06397	0.718112	0.493427	0.237909	0.00938291	2.5	2.2	2	1.7
85.1746	-5.17113	-5.59158	-5.91662	-6.1	-7.77271	-7.91673	-8.02474	-8.08071	0.859551	0.718112	0.493427	0.237909	2.9	2.5	2.2	2
76.7407	-4.70155	-5.17113	-5.59158	-5.91662	-7.60445	-7.77271	-7.91673	-8.02474	0.884266	0.859551	0.718112	0.493427	3	2.9	2.5	2.2
74.838	-5.8	-5.04198	-4.35846	-3.82395	-8.10344	-7.67637	-7.31922	-7.06808	0	0	0	0	1.7	1.6	1.8	2.5
87.0954	-5.26148	-6.05617	-6.7	-7.1	-6.68043	-7.25182	-7.73611	-8.05813	0.853116	0.587088	0.284457	0.0136157	1.2	1	1	1.1
81.245	-4.40723	-5.26148	-6.05617	-6.7	-6.10548	-6.68043	-7.25182	-7.73611	1.02056	0.853116	0.587088	0.284457	1.7	1.2	1	1
94.308	-4.43577	-4.98674	-5.8	-6.8	-5.94382	-6.29943	-6.92938	-7.78699	0.633224	0.43645	0.21253	0.0119948	1.8	1.6	1.3	1.2
86.1071	-4.05434	-4.43577	-4.98674	-5.8	-5.75584	-5.94382	-6.29943	-6.92938	0.757064	0.633224	0.43645	0.21253	1.5	1.8	1.6	1.3
77.8914	-3.74973	-4.05434	-4.43577	-4.98674	-5.62957	-5.75584	-5.94382	-6.29943	0.77872	0.757064	0.633224	0.43645	1.9	1.5	1.8	1.6
87.1948	-2.39794	-3.41375	-5.1	-7.2	-5.04403	-5.78688	-7.167	-8.97288	0.61571	0.425767	0.209473	0.0154877	2	2	1.9	1.4
78.7205	-2.3	-2.39794	-3.41375	-5.1	-5.10116	-5.04403	-5.78688	-7.167	0.735219	0.61571	0.425767	0.209473	1.5	2	2	1.9
83.2335	-2.97376	-3.84493	-5	-6.3	-4.85932	-5.51201	-6.43877	-7.53283	0.812603	0.562869	0.278388	0.0230567	1.8	1.1	1	1.5
94.7202	-2.36618	-3.04437	-4	-5.1	-4.04953	-4.58745	-5.39526	-6.35931	0.376552	0.261277	0.129916	0.0119228	0.9	1.9	2.3	1.1
87.8192	-1.90905	-2.36618	-3.04437	-4	-3.71876	-4.04953	-4.58745	-5.39526	0.44906	0.376552	0.261277	0.129916	1	0.9	1.9	2.3
78.3602	-1.61657	-1.90905	-2.36618	-3.04437	-3.5327	-3.71876	-4.04953	-4.58745	0.461756	0.44906	0.376552	0.261277	1.3	1	0.9	1.9
78.1567	-3.21448	-3.82573	-4.2	-4.3	-5.57724	-5.81063	-5.88779	-5.77596	0.915094	0.636068	0.317983	0.0320438	2.1	2.6	2.7	2.5
82.8307	-4.40208	-5.10046	-5.7	-6.1	-7.40172	-7.97928	-8.47209	-8.79799	0.871158	0.606608	0.304908	0.0334794	2.5	1.9	2.1	1.7
76.881	-3.67385	-4.40208	-5.10046	-5.7	-6.78762	-7.40172	-7.97928	-8.47209	1.03751	0.871158	0.606608	0.304908	1.9	2.5	1.9	2.1
96.0649	-4.18928	-4.74342	-5.3	-5.8	-5.17497	-5.48537	-5.85587	-6.23409	0.531762	0.370948	0.187478	0.022281	3.1	1.8	1.6	1.3
86.4552	-3.64273	-4.18928	-4.74342	-5.3	-4.92042	-5.17497	-5.48537	-5.85587	0.632863	0.531762	0.370948	0.187478	2.6	3.1	1.8	1.6
76.6649	-3.10889	-3.64273	-4.18928	-4.74342	-4.71528	-4.92042	-5.17497	-5.48537	0.650582	0.632863	0.531762	0.370948	2.1	2.6	3.1	1.8
84.891	-7.5137	-8.21927	-8.6	-8.6	-10.2377	-10.7726	-11.057	-11.0425	1.40774	0.983815	0.499968	0.0639408	5.9	5.5	4.9	4.6
76.8482	-6.61613	-7.5137	-8.21927	-8.6	-9.56297	-10.2377	-10.7726	-11.057	1.67421	1.40774	0.983815	0.499968	5.3	5.9	5.5	4.9
75.9125	-5.09587	-6.11631	-7.2	-8.2	-8.54941	-9.30195	-10.1271	-10.9087	1.48016	1.03634	0.529579	0.0725097	2.7	2.6	2.6	4.2
89.9642	-3.92242	-4.73843	-5.4	-5.8	-7.21879	-7.80988	-8.3104	-8.63392	0.70931	0.497555	0.255667	0.0373074	1.7	2	1.3	1
79.4981	-3.04627	-3.92242	-4.73843	-5.4	-6.60088	-7.21879	-7.80988	-8.3104	0.842364	0.70931	0.497555	0.255667	1.5	1.7	2	1.3
79.3433	-2.32145	-3.3463	-4.1	-4.5	-3.19254	-4.06281	-4.74147	-5.15384	0.41998	0.285262	0.132316	0	2.5	2.5	2.7	1.6
99.5203	-8.89878	-8.52896	-8.1	-7.58881	-10.8916	-10.4168	-9.83789	-9.12647	0.627398	0.423676	0.192729	0	4.5	3.6	4	4.3
107.302	-9.23514	-8.89878	-8.52896	-8.1	-11.2957	-10.8916	-10.4168	-9.83789	0.755745	0.627398	0.423676	0.192729	5.1	4.5	3.6	4
102.897	-9.56368	-9.23514	-8.89878	-8.52896	-11.6603	-11.2957	-10.8916	-10.4168	0.77797	0.755745	0.627398	0.423676	5.4	5.1	4.5	3.6
101.275	-9.91009	-9.56368	-9.23514	-8.89878	-12.0155	-11.6603	-11.2957	-10.8916	0.688723	0.77797	0.755745	0.627398	4.6	5.4	5.1	4.5
101.8	-10.3	-9.91009	-9.56368	-9.23514	-12.3909	-12.0155	-11.6603	-11.2957	0.509442	0.688723	0.77797	0.755745	6.5	4.6	5.4	5.1
103.769	-10.72	-10.3	-9.91009	-9.56368	-12.7813	-12.3909	-12.0155	-11.6603	0.28278	0.509442	0.688723	0.77797	5	6.5	4.6	5.4
105.629	-11	-10.72	-10.3	-9.91009	-13.0449	-12.7813	-12.3909	-12.0155	0.0615375	0.28278	0.509442	0.688723	3.3	5	6.5	4.6
105.053	-10.9804	-11	-10.72	-10.3	-13.0475	-13.0449	-12.7813	-12.3909	0	0.0615375	0.28278	0.509442	4	3.3	5	6.5
102.891	-10.699	-10.9804	-11	-10.72	-12.824	-13.0475	-13.0449	-12.7813	0	0	0.0615375	0.28278	4	4	3.3	5
99.9853	-10.2431	-10.699	-10.9804	-11	-12.4517	-12.824	-13.0475	-13.0449	0	0	0	0.0615375	4.3	4	4	3.3
93.7755	-9.7	-10.2431	-10.699	-10.9804	-12.0073	-12.4517	-12.824	-13.0475	0	0	0	0	5.5	4.3	4	4
81.2392	-9.67429	-9.7	-10.2431	-10.699	-12.0029	-12.0073	-12.4517	-12.824	0	0	0	0	2.5	5.5	4.3	4
100.914	-9.3051	-11.0782	-12.4	-13.1	-11.0993	-12.566	-13.7088	-14.3565	1.1183	0.755075	0.343336	0	2.4	2.3	2.4	1.9
92.547	-7.2957	-9.3051	-11.0782	-12.4	-9.51233	-11.0993	-12.566	-13.7088	1.34715	1.1183	0.755075	0.343336	2	2.4	2.3	2.4
76.8053	-5.26503	-7.2957	-9.3051	-11.0782	-7.98832	-9.51233	-11.0993	-12.566	1.3868	1.34715	1.1183	0.755075	2.4	2	2.4	2.3
78.138	-5.52013	-7.25205	-8.5	-9.1	-7.54606	-8.89934	-9.92242	-10.4525	1.22718	0.828554	0.376698	0	1	1	0.9	1.3
87.142	-3.44145	-4.21589	-4.9	-5.4	-4.38069	-5.04638	-5.63554	-6.06139	0.546688	0.378527	0.186982	0.0150922	1.4	1.7	1.4	1.8
77.0339	-2.62967	-3.44145	-4.21589	-4.9	-3.6836	-4.38069	-5.04638	-5.63554	0.652477	0.546688	0.378527	0.186982	0.7	1.4	1.7	1.4
77.6451	-8.30698	-7.43848	-6.61901	-5.8731	-11.246	-10.5721	-9.94697	-9.38946	0	0	0	0.143462	9.1	6.8	4.7	8.2
91.6244	-9.72199	-10.4866	-11.1	-11.5	-12.2328	-12.8343	-13.3291	-13.664	1.46949	1.02842	0.524841	0.0707327	4.2	5.7	4.7	3.1
85.3841	-8.88357	-9.72199	-10.4866	-11.1	-11.5877	-12.2328	-12.8343	-13.3291	1.74669	1.46949	1.02842	0.524841	7.4	4.2	5.7	4.7
77.0543	-8.0488	-8.88357	-9.72199	-10.4866	-10.9584	-11.5877	-12.2328	-12.8343	1.79528	1.74669	1.46949	1.02842	7.4	7.4	4.2	5.7
75.445	-6.2	-6.32896	-6.7	-7.29513	-9.57761	-9.68345	-9.96117	-10.3995	0.238415	0.725042	1.21725	1.60385	4.3	3.6	4	4.9
77.3676	-6.30785	-6.2	-6.32896	-6.7	-9.642	-9.57761	-9.68345	-9.96117	0	0.238415	0.725042	1.21725	1.8	4.3	3.6	4
78.0473	-6.60183	-6.30785	-6.2	-6.32896	-9.84228	-9.642	-9.57761	-9.68345	0	0	0.238415	0.725042	1.9	1.8	4.3	3.6
79.1893	-7.01989	-6.60183	-6.30785	-6.2	-10.136	-9.84228	-9.642	-9.57761	0	0	0	0.238415	2.4	1.9	1.8	4.3
85.6959	-6.80391	-8.1984	-9.3	-10	-9.76166	-10.814	-11.673	-12.2389	1.45018	1.0168	0.52179	0.0750219	1.6	1.6	2.9	2.1
81.3712	-2.49583	-2.77472	-3	-3.1	-3.11503	-3.3281	-3.49937	-3.56184	0.447895	0.329231	0.192037	0.0651798	2.9	2.5	3.2	3.6
74.5453	-2.91925	-3.89627	-4.6	-4.93771	-3.71161	-4.46945	-5.01226	-5.25193	1.06628	0.785168	0.45999	0.159014	1.4	1.3	1.7	2.1
76.5207	-5.73019	-6.75183	-7.3	-7.3	-8.76178	-9.51245	-9.90871	-9.88202	1.26344	0.853449	0.388618	0	4.3	4.8	2.8	1.9
79.8403	-8.6	-8.25544	-7.6	-6.94393	-11.49	-11.2137	-10.7069	-10.2218	1.10048	0.74326	0.338332	0	6.9	5.5	3.6	5.8
78.8581	-8.35888	-8.6	-8.25544	-7.6	-11.3077	-11.49	-11.2137	-10.7069	1.32559	1.10048	0.74326	0.338332	2.8	6.9	5.5	3.6
90.7576	-6.35802	-7.38248	-8.4	-9.3	-9.35132	-10.1774	-10.9946	-11.7156	0.930415	0.628567	0.2864	0	1.1	0.4	0	0.4
82.4705	-5.3771	-6.35802	-7.38248	-8.4	-8.55135	-9.35132	-10.1774	-10.9946	1.12063	0.930415	0.628567	0.2864	1.7	1.1	0.4	0
77.326	-6.05641	-6.59116	-6.9	-6.9	-9.28908	-9.63345	-9.77077	-9.62781	1.20007	0.811029	0.369998	0	3.9	2.7	3	3.2
86.2817	-5.47459	-6.92386	-7.9	-8.3	-7.63042	-8.74269	-9.52075	-9.86059	0.974842	0.659102	0.301148	0	1.5	0.9	0.2	1
79.7783	-3.73989	-5.47459	-6.92386	-7.9	-6.35201	-7.63042	-8.74269	-9.52075	1.17382	0.974842	0.659102	0.301148	3	1.5	0.9	0.2
79.5105	-2.74546	-3.72418	-4.4	-4.7	-5.0345	-5.61568	-6.02365	-6.18971	0.736666	0.498327	0.228101	0	1.5	1.7	0.7	0.9
81.582	-6.88806	-7.57859	-8.1	-8.4	-9.80856	-10.3239	-10.713	-10.9373	1.18808	0.804715	0.369975	0	1.2	1.3	0.6	1.9
75.1903	-6.08667	-6.88806	-7.57859	-8.1	-9.20603	-9.80856	-10.3239	-10.713	1.42967	1.18808	0.804715	0.369975	1.4	1.2	1.3	0.6
93.6157	-5.19218	-5.5	-5.64695	-5.65272	-5.60951	-5.92956	-6.11782	-6.18893	0	0	0	0	2.2	2.8	1.5	1.5
86.6102	-4.81229	-5.19218	-5.5	-5.64695	-5.242	-5.60951	-5.92956	-6.11782	0	0	0	0	3.1	2.2	2.8	1.5
78.4442	-4.47626	-4.81229	-5.19218	-5.5	-4.93616	-5.242	-5.60951	-5.92956	0	0	0	0	2.9	3.1	2.2	2.8
77.5723	-7.83904	-6.85098	-5.9738	-5.24449	-8.45845	-7.47506	-6.58809	-5.84574	0	0	0	0	4.1	3.3	4.3	2.6
117.153	-10.9641	-11	-11	-10.8348	-12.6563	-12.5625	-12.3903	-12.0354	0.860004	0.400202	0	0	4.5	4.7	3.3	4.5
107.843	-10.8934	-10.9641	-11	-11	-12.6773	-12.6563	-12.5625	-12.3903	1.26516	0.860004	0.400202	0	4.6	4.5	4.7	3.3
96.28	-10.7448	-10.8934	-10.9641	-11	-12.5971	-12.6773	-12.6563	-12.5625	1.52037	1.26516	0.860004	0.400202	4.7	4.6	4.5	4.7
87.4592	-10.4752	-10.7448	-10.8934	-10.9641	-12.3872	-12.5971	-12.6773	-12.6563	1.56478	1.52037	1.26516	0.860004	3.9	4.7	4.6	4.5
81.7024	-10.0413	-10.4752	-10.7448	-10.8934	-12.0198	-12.3872	-12.5971	-12.6773	1.38774	1.56478	1.52037	1.26516	6.4	3.9	4.7	4.6
78.1333	-9.4	-10.0413	-10.4752	-10.7448	-11.468	-12.0198	-12.3872	-12.5971	1.0316	1.38774	1.56478	1.52037	4.6	6.4	3.9	4.7
76.1211	-8.59283	-9.4	-10.0413	-10.4752	-10.7773	-11.468	-12.0198	-12.3872	0.580683	1.0316	1.38774	1.56478	4.6	4.6	6.4	3.9
79.7409	-8	-8.59283	-9.4	-10.0413	-10.2732	-10.7773	-11.468	-12.0198	0.139469	0.580683	1.0316	1.38774	3.6	4.6	4.6	6.4
84.4558	-8	-8	-8.59283	-9.4	-10.2732	-10.2732	-10.7773	-11.468	0	0.139469	0.580683	1.0316	4.7	3.6	4.6	4.6
86.4744	-8.47074	-8	-8	-8.59283	-10.6731	-10.2732	-10.2732	-10.7773	0	0	0.139469	0.580683	3.2	4.7	3.6	4.6
79.0944	-9.30046	-8.47074	-8	-8	-11.3816	-10.6731	-10.2732	-10.2732	0	0	0	0.139469	3.2	3.2	4.7	3.6
78.2486	-10.3	-9.30046	-8.47074	-8	-12.241	-11.3816	-10.6731	-10.2732	0	0	0	0	5.5	3.2	3.2	4.7
76.213	-12.4	-13.1	-13.1	-13.1	-14.2197	-14.8147	-14.7993	-14.7817	0.446752	0	0	0	1.1	1.4	2.3	1.2
127.609	-11.6989	-12.4	-13.1	-13.1	-13.6234	-14.2197	-14.8147	-14.7993	0.956678	0.446752	0	0	1.6	1.1	1.4	2.3
124.617	-11.0559	-11.6989	-12.4	-13.1	-13.0749	-13.6234	-14.2197	-14.8147	1.40591	0.956678	0.446752	0	2	1.6	1.1	1.4
109.979	-10.4578	-11.0559	-11.6989	-12.4	-12.5605	-13.0749	-13.6234	-14.2197	1.68888	1.40591	0.956678	0.446752	2.4	2	1.6	1.1
98.2651	-9.89129	-10.4578	-11.0559	-11.6989	-12.0669	-12.5605	-13.0749	-13.6234	1.73814	1.68888	1.40591	0.956678	2.5	2.4	2	1.6
90.7887	-9.34311	-9.89129	-10.4578	-11.0559	-11.5809	-12.0669	-12.5605	-13.0749	1.5419	1.73814	1.68888	1.40591	2.4	2.5	2.4	2
86.5044	-8.8	-9.34311	-9.89129	-10.4578	-11.0894	-11.5809	-12.0669	-12.5605	1.14707	1.5419	1.73814	1.68888	2.3	2.4	2.5	2.4
85.2213	-8.28921	-8.8	-9.34311	-9.89129	-10.6137	-11.0894	-11.5809	-12.0669	0.647054	1.14707	1.5419	1.73814	2.7	2.3	2.4	2.5
90.2494	-8	-8.28921	-8.8	-9.34311	-10.3137	-10.6137	-11.0894	-11.5809	0.15762	0.647054	1.14707	1.5419	1.9	2.7	2.3	2.4
96.9573	-8.10506	-8	-8.28921	-8.8	-10.3384	-10.3137	-10.6137	-11.0894	0	0.15762	0.647054	1.14707	0.9	1.9	2.7	2.3
98.9595	-8.54864	-8.10506	-8	-8.28921	-10.6483	-10.3384	-10.3137	-10.6137	0	0	0.15762	0.647054	1.5	0.9	1.9	2.7
98.9595	-9.2179	-8.54864	-8.10506	-8	-11.1554	-10.6483	-10.3384	-10.3137	0	0	0	0.15762	2.5	1.5	0.9	1.9
89.4834	-10	-9.2179	-8.54864	-8.10506	-11.7689	-11.1554	-10.6483	-10.3384	0	0	0	0	1.5	2.5	1.5	0.9
83.8181	-12	-12.2	-12.2	-12.2	-13.7689	-13.8904	-13.8204	-13.7425	0.38128	0	0	0	1.3	0.6	1.2	1.5
127.609	-11.5501	-12	-12.2	-12.2	-13.4081	-13.7689	-13.8904	-13.8204	0.813451	0.38128	0	0	1.8	1.3	0.6	1.2
127.609	-10.8853	-11.5501	-12	-12.2	-12.8431	-13.4081	-13.7689	-13.8904	1.1941	0.813451	0.38128	0	2.1	1.8	1.3	0.6
112.946	-10.0867	-10.8853	-11.5501	-12	-12.1505	-12.8431	-13.4081	-13.7689	1.43386	1.1941	0.813451	0.38128	1.5	2.1	1.8	1.3
99.962	-9.23554	-10.0867	-10.8853	-11.5501	-11.4055	-12.1505	-12.8431	-13.4081	1.47562	1.43386	1.1941	0.813451	0.9	1.5	2.1	1.8
91.1154	-8.4129	-9.23554	-10.0867	-10.8853	-10.6832	-11.4055	-12.1505	-12.8431	1.30939	1.47562	1.43386	1.1941	2	0.9	1.5	2.1
85.9851	-7.7	-8.4129	-9.23554	-10.0867	-10.059	-10.6832	-11.4055	-12.1505	0.974879	1.30939	1.47562	1.43386	1.7	2	0.9	1.5
84.2245	-7.2	-7.7	-8.4129	-9.23554	-9.62564	-10.059	-10.6832	-11.4055	0.551163	0.974879	1.30939	1.47562	1.1	1.7	2	0.9
88.805	-7.2	-7.2	-7.7	-8.4129	-9.62298	-9.62564	-10.059	-10.6832	0.136248	0.551163	0.974879	1.30939	1.3	1.1	1.7	2
92.1617	-7.23345	-7.2	-7.2	-7.7	-9.65693	-9.62298	-9.62564	-10.059	0	0.136248	0.551163	0.974879	1.2	1.3	1.1	1.7
93.4258	-7.65427	-7.23345	-7.2	-7.2	-10.0226	-9.65693	-9.62298	-9.62564	0	0	0.136248	0.551163	1.1	1.2	1.3	1.1
95.7809	-8.23673	-7.65427	-7.23345	-7.2	-10.5292	-10.0226	-9.65693	-9.62298	0	0	0	0.136248	0.6	1.1	1.2	1.3
90.0511	-8.9	-8.23673	-7.65427	-7.23345	-11.1072	-10.5292	-10.0226	-9.65693	0	0	0	0	0.4	0.6	1.1	1.2
80.5139	-10.8	-11.1	-11.0875	-10.8235	-12.1272	-12.4027	-12.4249	-12.2429	0.395437	0	0	0	0.8	1.1	0.8	0.6
127.609	-10.2604	-10.8	-11.1	-11.0875	-11.6721	-12.1272	-12.4027	-12.4249	0.840366	0.395437	0	0	0.8	0.8	1.1	0.8
121.481	-9.54061	-10.2604	-10.8	-11.1	-11.0879	-11.6721	-12.1272	-12.4027	1.23217	0.840366	0.395437	0	1.4	0.8	0.8	1.1
104.716	-8.68771	-9.54061	-10.2604	-10.8	-10.4098	-11.0879	-11.6721	-12.1272	1.47893	1.23217	0.840366	0.395437	1.1	1.4	0.8	0.8
91.4141	-7.74865	-8.68771	-9.54061	-10.2604	-9.66981	-10.4098	-11.0879	-11.6721	1.52193	1.47893	1.23217	0.840366	0.7	1.1	1.4	0.8
81.9289	-6.77041	-7.74865	-8.68771	-9.54061	-8.89444	-9.66981	-10.4098	-11.0879	1.35089	1.52193	1.47893	1.23217	1.1	0.7	1.1	1.4
75.6596	-5.8	-6.77041	-7.74865	-8.68771	-8.10344	-8.89444	-9.66981	-10.4098	1.00663	1.35089	1.52193	1.47893	0.7	1.1	0.7	1.1
77.3431	-5	-5	-5.8	-6.77041	-7.35386	-7.41291	-8.10344	-8.89444	0.143179	0.570462	1.00663	1.35089	0.6	1.2	0.7	1.1
82.4195	-5.32731	-5	-5	-5.8	-7.53714	-7.35386	-7.41291	-8.10344	0	0.143179	0.570462	1.00663	0.5	0.6	1.2	0.7
86.3214	-6.28639	-5.32731	-5	-5	-8.24843	-7.53714	-7.35386	-7.41291	0	0	0.143179	0.570462	0.5	0.5	0.6	1.2
92.3305	-7.56365	-6.28639	-5.32731	-5	-9.2452	-8.24843	-7.53714	-7.35386	0	0	0	0.143179	0	0.5	0.5	0.6
89.9501	-9	-7.56365	-6.28639	-5.32731	-10.4075	-9.2452	-8.24843	-7.53714	0	0	0	0	0	0	0.5	0.5
79.7469	-8.6	-10.5	-10.5	-10.5	-10.0462	-11.7301	-11.7235	-11.7392	0.224159	0.000918389	0	0	0.8	0.8	0.7	0.6
127.609	-7.08364	-8.6	-10.5	-10.5	-8.77771	-10.0462	-11.7301	-11.7235	0.474428	0.224159	0.000918389	0	1.6	0.8	0.8	0.7
115.195	-6.1438	-7.08364	-8.6	-10.5	-8.07729	-8.77771	-10.0462	-11.7301	0.694764	0.474428	0.224159	0.000918389	1.1	1.6	0.8	0.8
101.325	-5.623	-6.1438	-7.08364	-8.6	-7.76989	-8.07729	-8.77771	-10.0462	0.833522	0.694764	0.474428	0.224159	1.6	1.1	1.6	0.8
92.3759	-5.36376	-5.623	-6.1438	-7.08364	-7.68295	-7.76989	-8.07729	-8.77771	0.857715	0.833522	0.694764	0.474428	1.3	1.6	1.1	1.6
87.092	-5.20858	-5.36376	-5.623	-6.1438	-7.6497	-7.68295	-7.76989	-8.07729	0.761561	0.857715	0.833522	0.694764	1	1.3	1.6	1.1
83.7247	-5	-5.20858	-5.36376	-5.623	-7.50861	-7.6497	-7.68295	-7.76989	0.567987	0.761561	0.857715	0.833522	1.1	1	1.3	1.6
81.2417	-4.65644	-5	-5.20858	-5.36376	-7.16977	-7.50861	-7.6497	-7.68295	0.32268	0.567987	0.761561	0.857715	1	1.1	1	1.3
80.309	-4.4	-4.65644	-5	-5.20858	-6.81842	-7.16977	-7.50861	-7.6497	0.0822652	0.32268	0.567987	0.761561	2.3	1	1.1	1
79.6334	-4.46299	-4.4	-4.65644	-5	-6.68274	-6.81842	-7.16977	-7.50861	0	0.0822652	0.32268	0.567987	1.8	2.3	1	1.1
79.6334	-4.81485	-4.46299	-4.4	-4.65644	-6.75715	-6.68274	-6.81842	-7.16977	0	0	0.0822652	0.32268	1.4	1.8	2.3	1
117.982	-6.9333	-7.9	-8.7	-8.7	-8.49842	-9.17119	-9.73663	-9.59201	0.795407	0.377421	0.00437373	0	3	1.9	0.8	0.6
100.274	-5.92909	-6.9333	-7.9	-8.7	-7.83163	-8.49842	-9.17119	-9.73663	1.16331	0.795407	0.377421	0.00437373	1.7	3	1.9	0.8
84.3388	-4.9455	-5.92909	-6.9333	-7.9	-7.2083	-7.83163	-8.49842	-9.17119	1.39498	1.16331	0.795407	0.377421	2.7	1.7	3	1.9
76.8025	-8.3	-9.3	-9.3	-9.3	-9.09923	-9.99353	-10.0022	-10.0585	0.261366	0.00505185	0	0	0	0.4	0	0.2
125.693	-7.15519	-8.3	-9.3	-9.3	-8.1608	-9.09923	-9.99353	-10.0022	0.548393	0.261366	0.00505185	0	0.2	0	0.4	0
109.273	-5.99772	-7.15519	-8.3	-9.3	-7.30207	-8.1608	-9.09923	-9.99353	0.800959	0.548393	0.261366	0.00505185	0.8	0.2	0	0.4
93.0804	-4.86553	-5.99772	-7.15519	-8.3	-6.53558	-7.30207	-8.1608	-9.09923	0.959988	0.800959	0.548393	0.261366	1.5	0.8	0.2	0
80.802	-3.79656	-4.86553	-5.99772	-7.15519	-5.88062	-6.53558	-7.30207	-8.1608	0.98774	0.959988	0.800959	0.548393	0.8	1.5	0.8	0.2
110.836	-7.28168	-7.7	-7.8	-7.50139	-9.83857	-10.1312	-10.1652	-9.86753	0.882281	0.422426	0.0115296	0	1.2	2.4	1.6	3.1
95.8121	-6.63285	-7.28168	-7.7	-7.8	-9.36362	-9.83857	-10.1312	-10.1652	1.28681	0.882281	0.422426	0.0115296	2.5	1.2	2.4	1.6
81.1607	-5.83189	-6.63285	-7.28168	-7.7	-8.77242	-9.36362	-9.83857	-10.1312	1.5415	1.28681	0.882281	0.422426	4.5	2.5	1.2	2.4
112.395	-8.91564	-8.9	-8.74676	-8.46861	-11.2875	-11.2401	-11.0897	-10.8462	1.02423	0.492706	0.0174718	0	4.4	3.2	3.2	1.9
108.259	-8.82885	-8.91564	-8.9	-8.74676	-11.2573	-11.2875	-11.2401	-11.0897	1.49168	1.02423	0.492706	0.0174718	3.9	4.4	3.2	3.2
96.7	-8.68676	-8.82885	-8.91564	-8.9	-11.1836	-11.2573	-11.2875	-11.2401	1.78594	1.49168	1.02423	0.492706	5.7	3.9	4.4	3.2
87.8864	-8.5365	-8.68676	-8.82885	-8.91564	-11.0996	-11.1836	-11.2573	-11.2875	1.83734	1.78594	1.49168	1.02423	6.8	5.7	3.9	4.4
83.1302	-8.42521	-8.5365	-8.68676	-8.82885	-11.0376	-11.0996	-11.1836	-11.2573	1.63363	1.83734	1.78594	1.49168	6.6	6.8	5.7	3.9
81.9826	-8.4	-8.42521	-8.5365	-8.68676	-11.0292	-11.0376	-11.0996	-11.1836	1.2232	1.63363	1.83734	1.78594	5.1	6.6	6.8	5.7
84.3513	-8.49646	-8.4	-8.42521	-8.5365	-11.0985	-11.0292	-11.0376	-11.0996	0.702538	1.2232	1.63363	1.83734	5.9	5.1	6.6	6.8
91.2398	-8.70395	-8.49646	-8.4	-8.42521	-11.2401	-11.0985	-11.0292	-11.0376	0.191269	0.702538	1.2232	1.63363	6	5.9	5.1	6.6
99.9008	-9.00025	-8.70395	-8.49646	-8.4	-11.4414	-11.2401	-11.0985	-11.0292	0	0.191269	0.702538	1.2232	6.6	6	5.9	5.1
101.845	-9.36316	-9.00025	-8.70395	-8.49646	-11.6899	-11.4414	-11.2401	-11.0985	0	0	0.191269	0.702538	4	6.6	6	5.9
100.479	-9.77048	-9.36316	-9.00025	-8.70395	-11.9726	-11.6899	-11.4414	-11.2401	0	0	0	0.191269	4.6	4	6.6	6
89.6171	-10.2	-9.77048	-9.36316	-9.00025	-12.2756	-11.9726	-11.6899	-11.4414	0	0	0	0	4	4.6	4	6.6
75.3216	-10.6	-11.4	-11.4	-11.4	-12.6172	-13.2897	-13.2805	-13.2753	0.488507	0.0214	0	0	2.8	1.5	4.2	1.4
124.463	-9.80217	-10.6	-11.4	-11.4	-11.9583	-12.6172	-13.2897	-13.2805	1.0106	0.488507	0.0214	0	1.3	2.8	1.5	4.2
113.033	-9.0479	-9.80217	-10.6	-11.4	-11.345	-11.9583	-12.6172	-13.2897	1.46962	1.0106	0.488507	0.0214	1.6	1.3	2.8	1.5
97.2818	-8.25385	-9.0479	-9.80217	-10.6	-10.7023	-11.345	-11.9583	-12.6172	1.75854	1.46962	1.0106	0.488507	3.1	1.6	1.3	2.8
84.0119	-7.33673	-8.25385	-9.0479	-9.80217	-9.9567	-10.7023	-11.345	-11.9583	1.80903	1.75854	1.46962	1.0106	2	3.1	1.6	1.3
75.7703	-4.41448	-3.3	-3.3	-3.3	-7.21933	-6.41641	-6.52059	-6.60304	0	0	0.19238	0.694759	0	0.8	1.3	1.5
84.6698	-6.13113	-4.41448	-3.3	-3.3	-8.53915	-7.21933	-6.41641	-6.52059	0	0	0	0.19238	0.9	0	0.8	1.3
85.4935	-8.1	-6.13113	-4.41448	-3.3	-10.1163	-8.53915	-7.21933	-6.41641	0	0	0	0	0.5	0.9	0	0.8
74.6269	-8.2	-8.7	-8.7	-8.67117	-10.1335	-10.5334	-10.5093	-10.4701	0.370414	0.0193762	0	0	0.9	0.9	0.2	1.2
120.535	-7.42195	-8.2	-8.7	-8.7	-9.51032	-10.1335	-10.5334	-10.5093	0.762512	0.370414	0.0193762	0	1.4	0.9	0.9	0.2
106.89	-6.45595	-7.42195	-8.2	-8.7	-8.74508	-9.51032	-10.1335	-10.5334	1.10713	0.762512	0.370414	0.0193762	1.3	1.4	0.9	0.9
89.8479	-5.38138	-6.45595	-7.42195	-8.2	-7.90611	-8.74508	-9.51032	-10.1335	1.32402	1.10713	0.762512	0.370414	1.1	1.3	1.4	0.9
76.3899	-4.27762	-5.38138	-6.45595	-7.42195	-7.05754	-7.90611	-8.74508	-9.51032	1.36193	1.32402	1.10713	0.762512	1.2	1.1	1.3	1.4
98.2762	-5.41591	-6.3	-6.9	-6.9	-8.16055	-8.84752	-9.33577	-9.347	0.979417	0.478193	0.0291445	0	2.8	1.4	3.2	1.9
80.3199	-4.3904	-5.41591	-6.3	-6.9	-7.39126	-8.16055	-8.84752	-9.33577	1.4198	0.979417	0.478193	0.0291445	1.6	2.8	1.4	3.2
110.341	-6.51926	-7.2	-7.2	-7.02711	-7.58425	-8.02259	-7.89363	-7.66343	0.745043	0.365639	0.0254845	0	1.1	0.6	0.8	0.5
93.1125	-5.2396	-6.51926	-7.2	-7.2	-6.66028	-7.58425	-8.02259	-7.89363	1.07828	0.745043	0.365639	0.0254845	0.7	1.1	0.6	0.8
75.4054	-3.62444	-5.2396	-6.51926	-7.2	-5.51076	-6.66028	-7.58425	-8.02259	1.28795	1.07828	0.745043	0.365639	1.3	0.7	1.1	0.6
111.195	-5.69564	-6.5	-6.6	-6.39183	-6.28532	-6.90249	-6.92627	-6.7212	0.497774	0.24557	0.019288	0	0.7	1	1.2	0.7
95.0319	-4.30239	-5.69564	-6.5	-6.6	-5.19332	-6.28532	-6.90249	-6.92627	0.71921	0.497774	0.24557	0.019288	0.7	0.7	1	1.2
77.586	-2.58823	-4.30239	-5.69564	-6.5	-3.88259	-5.19332	-6.28532	-6.90249	0.858519	0.71921	0.497774	0.24557	0.5	0.7	0.7	1
95.7697	-2.15701	-3.5	-4.6	-4.6	-4.03892	-5.07532	-5.95123	-5.85689	0.512658	0.254257	0.0222382	0	0.5	0.5	0.2	0
76.9194	-0.729158	-2.15701	-3.5	-4.6	-2.98248	-4.03892	-5.07532	-5.95123	0.739453	0.512658	0.254257	0.0222382	0	0.5	0.5	0.2
79.5126	1.08591	0.7	0.3	0.3	0.301697	-0.0585739	-0.435999	-0.473022	0.0828304	0.0413012	0.00398308	0	0.6	0	1.3	0.8
92.6983	-5.88693	-6.4	-6.6	-6.588	-9.15972	-9.52646	-9.63555	-9.56806	0.931238	0.469413	0.0537439	0	3.3	3.2	3.8	1.7
80.7294	-5.1239	-5.88693	-6.4	-6.6	-8.58928	-9.15972	-9.52646	-9.63555	1.33611	0.931238	0.469413	0.0537439	1.9	3.3	3.2	3.8
80.82	-3.95748	-4.5	-4.7	-4.53621	-7.27053	-7.67036	-7.80652	-7.65823	1.07352	0.544112	0.0672173	0	2.7	3	1.3	2.6
74.4246	-1.00993	-3.4	-6.3	-6.3	-4.65682	-6.4485	-8.76091	-8.68976	1.02046	0.520078	0.068948	0	1.1	1.8	1.2	0
85.7289	-3.89892	-4.8	-4.8	-4.50927	-6.23446	-6.85592	-6.81467	-6.61479	0.888409	0.45529	0.0644637	0	0.7	1.1	0.8	1.8
76.457	-3.63967	-4.5	-5.2	-5.2	-7.22378	-7.85122	-8.40071	-8.42702	1.12952	0.58207	0.0876424	0	1.4	1.6	3.4	2
85.8691	-3.64044	-4.9	-5.4	-5.4	-6.55646	-7.51114	-7.89885	-7.91772	0.910535	0.47183	0.0752604	0	1.6	1.6	1.5	1.1
92.0371	-4.3109	-4.9	-5.3	-5.3	-5.71587	-5.96911	-6.16812	-6.08627	0.709248	0.381888	0.0840277	0	1.3	1.1	0.8	0.9
83.9179	-3.58902	-4.3109	-4.9	-5.3	-5.44521	-5.71587	-5.96911	-6.16812	0.994716	0.709248	0.381888	0.0840277	0.8	1.3	1.1	0.8
90.2051	-3.93865	-5.1	-6	-6	-5.34752	-6.07341	-6.69212	-6.55127	0.881577	0.477224	0.108951	0	1.5	0.6	0.2	0
75.8506	-1.66612	-2.8	-4.1	-4.1	-4.6574	-5.3654	-6.30613	-6.1863	1.02331	0.556895	0.131683	0	1.3	1.4	0.9	0.9
[truncated: 47 more rows]

## Sheet: Commercial-Cooling
		dry bulb temperature		DBT
		wet bulb temperature		WBT
		solar radiation		SR
		wind speed		WS
	DBT	DBT	DBT	DBT	WBT	WBT	WBT	WBT	SR	SR	SR	SR	WS	WS	WS	WS
energy consumpiton	On time	1 hour before	2 hour before	3 hour before	On time	1 hour before	2 hour before	3 hour before	On time	1 hour before	2 hour before	3 hour before	On time	1 hour before	2 hour before	3 hour before
114.898	31.5	30.6443	28.977	27.2	27.3149	26.8544	25.6865	24.4102	1.24461	1.11569	0.90499	0.652051	4.7	3	3	3
107.122	29.4	29.2402	28.52	27.5	24.2527	24.4677	24.2426	23.7885	3.69674	3.31303	2.68605	1.93357	4.7	6	5.7	2.7
115.546	30.7031	29.7945	28.8858	28	26.9392	26.8759	26.7347	26.4781	2.52884	2.26308	1.82924	1.30938	1.7	3	3	2.7
106.772	31.5888	30.7031	29.7945	28.8858	26.976	26.9392	26.8759	26.7347	2.57469	2.52884	2.26308	1.82924	2	1.7	3	3
106.798	32.4288	31.5888	30.7031	29.7945	27.0544	26.976	26.9392	26.8759	2.39158	2.57469	2.52884	2.26308	2.3	2	1.7	3
107.521	33.2	32.4288	31.5888	30.7031	27.2577	27.0544	26.976	26.9392	2.01547	2.39158	2.57469	2.52884	3	2.3	2	1.7
108.702	33.8	33.2	32.4288	31.5888	27.5849	27.2577	27.0544	26.976	1.51854	2.01547	2.39158	2.57469	3.7	3	2.3	2
107.306	33.8	33.8	33.2	32.4288	27.6458	27.5849	27.2577	27.0544	0.991862	1.51854	2.01547	2.39158	4	3.7	3	2.3
121.146	30.3006	29.3258	28.4402	27.7	27.2646	26.9685	26.7029	26.4689	2.68498	2.40244	1.94125	1.3887	2	2	1	0.3
114.165	31.3086	30.3006	29.3258	28.4402	27.6028	27.2646	26.9685	26.7029	2.73373	2.68498	2.40244	1.94125	3	2	2	1
116.421	32.2937	31.3086	30.3006	29.3258	28.0097	27.6028	27.2646	26.9685	2.53906	2.73373	2.68498	2.40244	3	3	2	2
119.515	33.2	32.2937	31.3086	30.3006	28.5268	28.0097	27.6028	27.2646	2.13922	2.53906	2.73373	2.68498	3	3	3	2
122.787	33.9	33.2	32.2937	31.3086	29.1104	28.5268	28.0097	27.6028	1.61102	2.13922	2.53906	2.73373	3.3	3	3	3
122.32	33.9	33.9	33.2	32.2937	29.2963	29.1104	28.5268	28.0097	1.0513	1.61102	2.13922	2.53906	2	3.3	3	3
122.05	33.77	33.9	33.9	33.2	29.5514	29.2963	29.1104	28.5268	0.554089	1.0513	1.61102	2.13922	3	2	3.3	3
119.179	33.0863	33.77	33.9	33.9	29.4215	29.5514	29.2963	29.1104	0.189143	0.554089	1.0513	1.61102	3	3	2	3.3
115.409	32.155	33.0863	33.77	33.9	29.1242	29.4215	29.5514	29.2963	0	0.189143	0.554089	1.0513	2.7	3	3	2
125.894	30.9547	30.1078	29.3433	28.7	26.4079	26.1945	26.0506	25.9746	3.31852	2.96883	2.3981	1.71442	3	3	4	4.3
117.688	31.845	30.9547	30.1078	29.3433	26.7012	26.4079	26.1945	26.0506	3.37886	3.31852	2.96883	2.3981	3.3	3	3	4
119.699	32.7397	31.845	30.9547	30.1078	27.0939	26.7012	26.4079	26.1945	3.13794	3.37886	3.31852	2.96883	3.3	3.3	3	3
123.347	33.6	32.7397	31.845	30.9547	27.6131	27.0939	26.7012	26.4079	2.64311	3.13794	3.37886	3.31852	4.7	3.3	3.3	3
127.236	34.3	33.6	32.7397	31.845	28.198	27.6131	27.0939	26.7012	1.9895	2.64311	3.13794	3.37886	5.3	4.7	3.3	3.3
126.782	34.3	34.3	33.6	32.7397	28.3552	28.198	27.6131	27.0939	1.29706	1.9895	2.64311	3.13794	4	5.3	4.7	3.3
125.831	34.1542	34.3	34.3	33.6	28.5308	28.3552	28.198	27.6131	0.682193	1.29706	1.9895	2.64311	4.3	4	5.3	4.7
121.805	33.4474	34.1542	34.3	34.3	28.3052	28.5308	28.3552	28.198	0.231264	0.682193	1.29706	1.9895	3.7	4.3	4	5.3
116.792	32.4871	33.4474	34.1542	34.3	27.8989	28.3052	28.5308	28.3552	0	0.231264	0.682193	1.29706	3.3	3.7	4.3	4
118.989	30.544	29.9641	29.3723	28.7	25.3812	25.3609	25.336	25.2075	2.19589	1.96417	1.58602	1.1331	3.7	4.3	4	4.3
110.484	31.1808	30.544	29.9641	29.3723	25.4972	25.3812	25.3609	25.336	2.23588	2.19589	1.96417	1.58602	4.3	3.7	4.3	4
111.875	31.9433	31.1808	30.544	29.9641	25.8121	25.4972	25.3812	25.3609	2.07623	2.23588	2.19589	1.96417	5.3	4.3	3.7	4.3
115.465	32.9	31.9433	31.1808	30.544	26.4323	25.8121	25.4972	25.3812	1.74836	2.07623	2.23588	2.19589	4.7	5.3	4.3	3.7
121.405	34.0108	32.9	31.9433	31.1808	27.3622	26.4323	25.8121	25.4972	1.31533	1.74836	2.07623	2.23588	5.3	4.7	5.3	4.3
126.286	34.8	34.0108	32.9	31.9433	28.1763	27.3622	26.4323	25.8121	0.856694	1.31533	1.74836	2.07623	6	5.3	4.7	5.3
126.362	34.8	34.8	34.0108	32.9	28.4322	28.1763	27.3622	26.4323	0.449607	0.856694	1.31533	1.74836	4	6	5.3	4.7
122.794	34.1563	34.8	34.8	34.0108	28.2057	28.4322	28.1763	27.3622	0.151313	0.449607	0.856694	1.31533	3.7	4	6	5.3
116.462	33.0415	34.1563	34.8	34.8	27.6068	28.2057	28.4322	28.1763	0	0.151313	0.449607	0.856694	2	3.7	4	6
131.283	31.6718	30.7068	29.7131	28.7	27.0314	26.7805	26.4425	25.9746	2.22957	1.99396	1.60948	1.14908	4.7	5	4.3	4.7
123.871	32.5986	31.6718	30.7068	29.7131	27.2486	27.0314	26.7805	26.4425	2.27023	2.22957	1.99396	1.60948	5.7	4.7	5	4.3
125.049	33.4778	32.5986	31.6718	30.7068	27.4972	27.2486	27.0314	26.7805	2.1079	2.27023	2.22957	1.99396	4	5.7	4.7	5
126.855	34.3	33.4778	32.5986	31.6718	27.8529	27.4972	27.2486	27.0314	1.77454	2.1079	2.27023	2.22957	4.3	4	5.7	4.7
129.451	35.0138	34.3	33.4778	32.5986	28.3437	27.8529	27.4972	27.2486	1.33432	1.77454	2.1079	2.27023	6	4.3	4	5.7
131.112	35.4	35.0138	34.3	33.4778	28.762	28.3437	27.8529	27.4972	0.868176	1.33432	1.77454	2.1079	4	6	4.3	4
130.198	35.2653	35.4	35.0138	34.3	28.8973	28.762	28.3437	27.8529	0.454609	0.868176	1.33432	1.77454	5.7	4	6	4.3
127.423	34.6889	35.2653	35.4	35.0138	28.7634	28.8973	28.762	28.3437	0.151833	0.454609	0.868176	1.33432	4.3	5.7	4	6
123.348	33.8181	34.6889	35.2653	35.4	28.4332	28.7634	28.8973	28.762	0	0.151833	0.454609	0.868176	2.7	4.3	5.7	4
117.1	31.1396	30.2946	29.4796	28.7	26.2838	26.2189	26.0845	25.8229	3.05748	2.7339	2.20592	1.57379	4	4	4.7	3
107.434	32.0091	31.1396	30.2946	29.4796	26.3488	26.2838	26.2189	26.0845	3.11333	3.05748	2.7339	2.20592	3.3	4	4	4.7
107.454	32.8977	32.0091	31.1396	30.2946	26.4986	26.3488	26.2838	26.2189	2.89039	3.11333	3.05748	2.7339	3.7	3.3	4	4
109.047	33.8	32.8977	32.0091	31.1396	26.834	26.4986	26.3488	26.2838	2.43258	2.89039	3.11333	3.05748	4	3.7	3.3	4
111.602	34.6	33.8	32.8977	32.0091	27.3479	26.834	26.4986	26.3488	1.82811	2.43258	2.89039	3.11333	4.3	4	3.7	3.3
110.264	34.6	34.6	33.8	32.8977	27.4286	27.3479	26.834	26.4986	1.18821	1.82811	2.43258	2.89039	5	4.3	4	3.7
109.952	34.6	34.6	34.6	33.8	27.717	27.4286	27.3479	26.834	0.620739	1.18821	1.82811	2.43258	3.7	5	4.3	4
107.023	33.965	34.6	34.6	34.6	27.5951	27.717	27.4286	27.3479	0.205665	0.620739	1.18821	1.82811	4	3.7	5	4.3
140.548	33.5417	32.2196	30.6717	29.3	29.1789	28.4488	27.4627	26.5419	2.69441	2.40882	1.94287	1.38511	2.7	3.3	3	2
129.569	33.9	33.5417	32.2196	30.6717	29.0593	29.1789	28.4488	27.4627	2.74371	2.69441	2.40882	1.94287	2.3	2.7	3.3	3
125.674	33.9	33.9	33.5417	32.2196	28.7384	29.0593	29.1789	28.4488	2.54694	2.74371	2.69441	2.40882	1.3	2.3	2.7	3.3
113.456	32.5	33.9	33.9	33.5417	27.3571	28.7384	29.0593	29.1789	2.1429	2.54694	2.74371	2.69441	3	1.3	2.3	2.7
112.57	29.6137	28.4847	27.2972	26.3	26.508	25.9718	25.308	24.6922	1.40905	1.25922	1.01482	0.722381	3.3	3.3	4.3	3.7
114.679	29.5681	28.4857	27.4471	26.6	25.8289	25.5488	25.2436	24.9821	1.52104	1.35904	1.0948	0.778695	4	3.7	2.3	2
107.665	30.5464	29.5681	28.4857	27.4471	26.0391	25.8289	25.5488	25.2436	1.54901	1.52104	1.35904	1.0948	2.7	4	3.7	2.3
107.744	31.273	30.5464	29.5681	28.4857	26.1613	26.0391	25.8289	25.5488	1.43738	1.54901	1.52104	1.35904	2.7	2.7	4	3.7
106.674	31.6	31.273	30.5464	29.5681	26.1936	26.1613	26.0391	25.8289	1.20822	1.43738	1.54901	1.52104	2	2.7	2.7	4
119.717	29.4068	29.0452	28.4611	27.5	26.2262	26.33	26.2226	25.7098	1.74265	1.55672	1.25351	0.890846	1.7	2	1.7	1.7
110.037	29.7002	29.4068	29.0452	28.4611	26.1046	26.2262	26.33	26.2226	1.77474	1.74265	1.55672	1.25351	1.7	1.7	2	1.7
109.634	30.0798	29.7002	29.4068	29.0452	26.1569	26.1046	26.2262	26.33	1.64663	1.77474	1.74265	1.55672	1.7	1.7	1.7	2
111.678	30.7	30.0798	29.7002	29.4068	26.5743	26.1569	26.1046	26.2262	1.38365	1.64663	1.77474	1.74265	1.7	1.7	1.7	1.7
117.045	31.5802	30.7	30.0798	29.7002	27.414	26.5743	26.1569	26.1046	1.0367	1.38365	1.64663	1.77474	1	1.7	1.7	1.7
121.963	32.2	31.5802	30.7	30.0798	28.1841	27.414	26.5743	26.1569	0.669912	1.0367	1.38365	1.64663	1	1	1.7	1.7
121.947	32.0514	32.2	31.5802	30.7	28.3785	28.1841	27.414	26.5743	0.345449	0.669912	1.0367	1.38365	2.3	1	1	1.7
117.535	31.2158	32.0514	32.2	31.5802	28.0148	28.3785	28.1841	27.414	0.109299	0.345449	0.669912	1.0367	3	2.3	1	1
110.208	29.9224	31.2158	32.0514	32.2	27.2606	28.0148	28.3785	28.1841	0	0.109299	0.345449	0.669912	3	3	2.3	1
126.302	31.7174	30.8181	29.7949	28.7	26.8121	26.5694	26.2415	25.8229	2.08164	1.85916	1.49638	1.06255	1.3	1.3	1	0.7
118.867	32.4406	31.7174	30.8181	29.7949	26.9852	26.8121	26.5694	26.2415	2.12005	2.08164	1.85916	1.49638	1.3	1.3	1.3	1
119.145	32.9355	32.4406	31.7174	30.8181	27.1113	26.9852	26.8121	26.5694	1.96674	2.12005	2.08164	1.85916	2	1.3	1.3	1.3
118.772	33.15	32.9355	32.4406	31.7174	27.2133	27.1113	26.9852	26.8121	1.65208	1.96674	2.12005	2.08164	1.7	2	1.3	1.3
117.829	33.0498	33.15	32.9355	32.4406	27.3037	27.2133	27.1113	26.9852	1.237	1.65208	1.96674	2.12005	2.3	1.7	2	1.3
116.42	32.6725	33.0498	33.15	32.9355	27.3759	27.3037	27.2133	27.1113	0.798333	1.237	1.65208	1.96674	4.7	2.3	1.7	2
114.682	32.0734	32.6725	33.0498	33.15	27.4129	27.3759	27.3037	27.2133	0.410488	0.798333	1.237	1.65208	1	4.7	2.3	1.7
113.044	31.308	32.0734	32.6725	33.0498	27.3986	27.4129	27.3759	27.3037	0.128512	0.410488	0.798333	1.237	2.3	1	4.7	2.3
111.341	30.4317	31.308	32.0734	32.6725	27.3234	27.3986	27.4129	27.3759	0	0.128512	0.410488	0.798333	3.3	2.3	1	4.7
119.909	32.5418	31.877	30.8881	29.6	27.2275	26.8142	26.2002	25.4008	2.03301	1.81534	1.46044	1.03614	1.7	2	2	2.7
111.803	32.8	32.5418	31.877	30.8881	27.3684	27.2275	26.8142	26.2002	2.07058	2.03301	1.81534	1.46044	3	1.7	2	2
110.779	32.8	32.8	32.5418	31.877	27.3671	27.3684	27.2275	26.8142	1.92058	2.07058	2.03301	1.81534	2.3	3	1.7	2
107.248	32.4	32.8	32.8	32.5418	27.0888	27.3671	27.3684	27.2275	1.61274	1.92058	2.07058	2.03301	2.3	2.3	3	1.7
114.192	29.4535	28.7533	28.0703	27.4	26.5613	26.3892	26.1847	25.8963	1.87676	1.67546	1.34728	0.955003	2.7	1.3	1.7	1
106.568	30.1751	29.4535	28.7533	28.0703	26.7584	26.5613	26.3892	26.1847	1.91151	1.87676	1.67546	1.34728	2.3	2.7	1.3	1.7
107.739	30.9225	30.1751	29.4535	28.7533	27.0454	26.7584	26.5613	26.3892	1.77278	1.91151	1.87676	1.67546	2.3	2.3	2.7	1.3
109.759	31.7	30.9225	30.1751	29.4535	27.4945	27.0454	26.7584	26.5613	1.4881	1.77278	1.91151	1.87676	2	2.3	2.3	2.7
112.43	32.4	31.7	30.9225	30.1751	28.064	27.4945	27.0454	26.7584	1.1127	1.4881	1.77278	1.91151	2.3	2	2.3	2.3
111.379	32.4	32.4	31.7	30.9225	28.1704	28.064	27.4945	27.0454	0.716204	1.1127	1.4881	1.77278	2.7	2.3	2	2.3
110.696	32.2926	32.4	32.4	31.7	28.3226	28.1704	28.064	27.4945	0.36604	0.716204	1.1127	1.4881	2.7	2.7	2.3	2
107.044	31.606	32.2926	32.4	32.4	28.0327	28.3226	28.1704	28.064	0.112031	0.36604	0.716204	1.1127	2.3	2.7	2.7	2.3
121.828	31.4703	30.6546	29.8069	28.9	27.1853	27.2381	27.1806	26.9121	2.57898	2.30185	1.85009	1.31022	1	2	2	1
111.905	32.2816	31.4703	30.6546	29.8069	27.1365	27.1853	27.2381	27.1806	2.62682	2.57898	2.30185	1.85009	2.3	1	2	2
111.629	33.1157	32.2816	31.4703	30.6546	27.2222	27.1365	27.1853	27.2381	2.43582	2.62682	2.57898	2.30185	1	2.3	1	2
113.329	34	33.1157	32.2816	31.4703	27.5886	27.2222	27.1365	27.1853	2.04391	2.43582	2.62682	2.57898	1.7	1	2.3	1
116.686	34.8	34	33.1157	32.2816	28.2215	27.5886	27.2222	27.1365	1.52721	2.04391	2.43582	2.62682	1	1.7	1	2.3
116.542	34.8	34.8	34	33.1157	28.4732	28.2215	27.5886	27.2222	0.98165	1.52721	2.04391	2.43582	2	1	1.7	1
114.871	34.3463	34.8	34.8	34	28.5669	28.4732	28.2215	27.5886	0.500117	0.98165	1.52721	2.04391	4.3	2	1	1.7
110.459	33.2531	34.3463	34.8	34.8	28.2411	28.5669	28.4732	28.2215	0.151221	0.500117	0.98165	1.52721	4	4.3	2	1
119.525	31.2071	30.4481	29.7062	29	26.4896	26.4027	26.2861	26.1056	3.29886	2.9437	2.36482	1.67318	7	6	7.3	6
109.469	31.9645	31.2071	30.4481	29.7062	26.5903	26.4896	26.4027	26.2861	3.36017	3.29886	2.9437	2.36482	6	7	6	7.3
109.289	32.7017	31.9645	31.2071	30.4481	26.7592	26.5903	26.4896	26.4027	3.11538	3.36017	3.29886	2.9437	7	6	7	6
110.688	33.4	32.7017	31.9645	31.2071	27.0601	26.7592	26.5903	26.4896	2.61314	3.11538	3.36017	3.29886	7	7	6	7
112.751	34.0026	33.4	32.7017	31.9645	27.5094	27.0601	26.7592	26.5903	1.95112	2.61314	3.11538	3.36017	4.3	7	7	6
113.872	34.3	34.0026	33.4	32.7017	27.9089	27.5094	27.0601	26.7592	1.25234	1.95112	2.61314	3.11538	5	4.3	7	7
112.362	34.1088	34.3	34.0026	33.4	28.0503	27.9089	27.5094	27.0601	0.635943	1.25234	1.95112	2.61314	3.7	5	4.3	7
109.422	33.5029	34.1088	34.3	34.0026	27.9405	28.0503	27.9089	27.5094	0.189862	0.635943	1.25234	1.95112	4	3.7	5	4.3
114.643	29.8259	28.3685	26.4769	24.7	25.7558	24.8382	23.4911	22.1984	2.27917	2.03283	1.63142	1.15204	4.3	4.3	2.3	2
107.023	30.3	29.8259	28.3685	26.4769	25.7855	25.7558	24.8382	23.4911	2.32169	2.27917	2.03283	1.63142	5	4.3	4.3	2.3
111.317	30.2411	29.3918	28.3417	27.3	26.4685	25.9687	25.3045	24.6514	2.33736	2.08676	1.67822	1.18984	3	3	3.3	3
111.083	29.6217	28.9646	28.327	27.7	25.1461	25.0273	24.9045	24.7317	1.71066	1.52622	1.22562	0.866539	2.3	2	1.7	2.7
106.484	31.8	31.0305	30.3074	29.6217	26.015	25.5808	25.3118	25.1461	1.35455	1.61536	1.7425	1.71066	1.7	1.3	2	2.3
109.182	32.5	31.8	31.0305	30.3074	26.5567	26.015	25.5808	25.3118	1.01081	1.35455	1.61536	1.7425	1.7	1.7	1.3	2
108.079	32.5	32.5	31.8	31.0305	26.6371	26.5567	26.015	25.5808	0.648084	1.01081	1.35455	1.61536	3	1.7	1.7	1.3
106.398	32.2754	32.5	32.5	31.8	26.6438	26.6371	26.5567	26.015	0.328261	0.648084	1.01081	1.35455	3.3	3	1.7	1.7
113.187	29.6032	28.9339	28.2933	27.7	25.0141	25.2252	25.3996	25.4695	2.03415	1.8144	1.45631	1.02863	2.3	2	1.3	1.7
106.718	32.0595	32.1	31.6	30.9547	26.114	25.663	25.111	24.8429	0.768509	1.20043	1.60987	1.9206	2.3	2.7	3	3.3
106.573	31.486	32.0595	32.1	31.6	26.3621	26.114	25.663	25.111	0.387916	0.768509	1.20043	1.60987	4	2.3	2.7	3
106.641	27.0886	26.5285	26.0281	25.6	25.2884	25.2219	25.164	25.0825	1.09949	0.98048	0.78656	0.555017	1	2.7	1.3	0.7
108.063	30	29.6294	29	28.337	26.8605	26.444	25.9521	25.6052	0.414217	0.648004	0.869703	1.03799	1	1	0.7	1
107.901	29.9107	30	29.6294	29	26.9797	26.8605	26.444	25.9521	0.208339	0.414217	0.648004	0.869703	2	1	1	0.7
116.025	31.5525	30.5081	29.3558	28.3	26.5268	26.32	25.9696	25.5964	2.51949	2.24565	1.79957	1.2672	2.7	2	2	0.3
106.37	32.2847	31.5525	30.5081	29.3558	26.496	26.5268	26.32	25.9696	2.56675	2.51949	2.24565	1.79957	2.7	2.7	2	2
111.432	31.2384	30.2795	29.242	28.2	25.8364	25.9031	25.8429	25.651	2.89818	2.58184	2.06667	1.45214	2	2.3	1.7	1.3
106.385	30.9403	29.8	28.5867	27.4108	26.2757	25.42	24.7819	24.3508	1.0209	1.37591	1.64567	1.77727	1.3	1.3	1.3	1.7
110.332	31.6	30.9403	29.8	28.5867	26.9776	26.2757	25.42	24.7819	0.647227	1.0209	1.37591	1.64567	1.3	1.3	1.3	1.3
109.9	31.4174	31.6	30.9403	29.8	27.1411	26.9776	26.2757	25.42	0.319258	0.647227	1.0209	1.37591	0.7	1.3	1.3	1.3
121.618	29.1	28.4774	27.3078	26.1	27.1816	26.8603	25.9947	25.0435	0.74945	0.66729	0.533518	0.374031	1.3	0.3	0.7	0.7
109.48	28.8187	29.1	28.4774	27.3078	26.6599	27.1816	26.8603	25.9947	0.763619	0.74945	0.66729	0.533518	0.7	1.3	0.3	0.7
120.423	31.9012	30.6616	29.3832	28.2	27.2594	26.9265	26.4724	25.9469	2.01811	1.79483	1.43149	0.998758	1.7	1.3	1.3	1
112.732	32.9684	31.9012	30.6616	29.3832	27.4485	27.2594	26.9265	26.4724	2.05659	2.01811	1.79483	1.43149	1.7	1.7	1.3	1.3
112.204	33.7292	32.9684	31.9012	30.6616	27.5002	27.4485	27.2594	26.9265	1.90249	2.05659	2.01811	1.79483	2.7	1.7	1.7	1.3
110.356	34.05	33.7292	32.9684	31.9012	27.4402	27.5002	27.4485	27.2594	1.58686	1.90249	2.05659	2.01811	1.3	2.7	1.7	1.7
107.364	33.8351	34.05	33.7292	32.9684	27.2917	27.4402	27.5002	27.4485	1.17198	1.58686	1.90249	2.05659	3.3	1.3	2.7	1.7
113.181	33.4	32	30.5529	29.2583	26.8555	25.8284	24.9684	24.3761	1.49463	1.97267	2.334	2.50987	1.3	1	1.3	0.7
111.55	33.4	33.4	32	30.5529	26.8661	26.8555	25.8284	24.9684	0.986672	1.49463	1.97267	2.334	2	1.3	1	1.3
109.781	33.2277	33.4	33.4	32	26.8971	26.8661	26.8555	25.8284	0.533137	0.986672	1.49463	1.97267	1.3	2	1.3	1
107.806	28.7439	27.5109	26.1586	25	24.7141	24.2641	23.6238	23.0306	2.65539	2.38071	1.93172	1.39264	3.7	3	2.3	2
108.311	30.6806	29.1981	27.4704	25.9	25.9264	25.0244	23.8497	22.7571	1.93616	1.73478	1.40578	1.01103	1.3	2.3	2	1.3
106.514	34.7863	35.5	35.5	34.3	26.1473	25.4854	24.7897	23.9086	0.614575	1.16979	1.79518	2.38558	3	3	1.7	2
114.397	32.6167	30.9939	29.3609	27.8	25.0155	25.3937	25.4323	25.1238	3.15016	2.8175	2.27463	1.6245	1	1.3	1.7	1.3
113.346	32.8917	31.2244	29.5421	28	25.92	25.8316	25.5118	25.0133	3.04824	2.72587	2.19984	1.57	3.3	2.7	3.3	3
115.959	30.8611	29.6867	28.1189	26.7	26.8782	26.3547	25.4156	24.5153	1.26398	1.1301	0.911669	0.650178	2.7	3	2.3	2
109.259	31.7709	30.5214	29.2596	28	25.3903	25.3921	25.1943	24.7103	3.00063	2.68181	2.16174	1.53938	3	2.3	2.7	2.7
133.585	32.9698	32.4161	31.6794	30.9	27.9946	27.5727	27.1184	26.7583	0.915319	0.817906	0.659019	0.468919	0.3	1.3	0.3	0.3
126.399	33.2	32.9698	32.4161	31.6794	28.253	27.9946	27.5727	27.1184	0.932135	0.915319	0.817906	0.659019	1.3	0.3	1.3	0.3
124.296	32.9254	33.2	32.9698	32.4161	28.1724	28.253	27.9946	27.5727	0.865015	0.932135	0.915319	0.817906	2	1.3	0.3	1.3
116.355	31.8	32.9254	33.2	32.9698	27.4165	28.1724	28.253	27.9946	0.727221	0.865015	0.932135	0.915319	10.7	2	1.3	0.3
119.578	28.9621	28.3844	27.6821	26.8	26.0374	25.9796	25.7724	25.3146	2.10509	1.88068	1.51469	1.07689	1.7	1.3	0.7	0.3
110.809	29.4704	28.9621	28.3844	27.6821	26.0517	26.0374	25.9796	25.7724	2.14383	2.10509	1.88068	1.51469	1.7	1.7	1.3	0.7
110.681	29.9646	29.4704	28.9621	28.3844	26.1318	26.0517	26.0374	25.9796	1.9892	2.14383	2.10509	1.88068	1	1.7	1.7	1.3
111.571	30.5	29.9646	29.4704	28.9621	26.3904	26.1318	26.0517	26.0374	1.67178	1.9892	2.14383	2.10509	1.7	1	1.7	1.7
113.845	31.0674	30.5	29.9646	29.4704	26.8679	26.3904	26.1318	26.0517	1.25297	1.67178	1.9892	2.14383	1	1.7	1	1.7
115.553	31.4	31.0674	30.5	29.9646	27.306	26.8679	26.3904	26.1318	0.810155	1.25297	1.67178	1.9892	1.3	1	1.7	1
114.659	31.2453	31.4	31.0674	30.5	27.4344	27.306	26.8679	26.3904	0.418335	0.810155	1.25297	1.67178	0.7	1.3	1	1.7
111.78	30.6661	31.2453	31.4	31.0674	27.2641	27.4344	27.306	26.8679	0.133016	0.418335	0.810155	1.25297	0.3	0.7	1.3	1
107.57	29.8038	30.6661	31.2453	31.4	26.8794	27.2641	27.4344	27.306	0	0.133016	0.418335	0.810155	0.7	0.3	0.7	1.3
117.384	29.1748	28.3326	27.5853	27	25.8998	25.7073	25.5727	25.5085	1.69618	1.51505	1.21968	0.866432	0	0.7	0	0.7
110.827	30.0449	29.1748	28.3326	27.5853	26.1504	25.8998	25.7073	25.5727	1.72745	1.69618	1.51505	1.21968	1.3	0	0.7	0
112.597	30.8757	30.0449	29.1748	28.3326	26.4726	26.1504	25.8998	25.7073	1.60264	1.72745	1.69618	1.51505	2	1.3	0	0.7
114.669	31.6	30.8757	30.0449	29.1748	26.8912	26.4726	26.1504	25.8998	1.34645	1.60264	1.72745	1.69618	2	2	1.3	0
117.032	32.1	31.6	30.8757	30.0449	27.3679	26.8912	26.4726	26.1504	1.00849	1.34645	1.60264	1.72745	2	2	2	1.3
117.517	32.1	32.1	31.6	30.8757	27.6292	27.3679	26.8912	26.4726	0.651257	1.00849	1.34645	1.60264	3.3	2	2	2
116.696	31.7329	32.1	32.1	31.6	27.7365	27.6292	27.3679	26.8912	0.335335	0.651257	1.00849	1.34645	2.7	3.3	2	2
114.467	31.0038	31.7329	32.1	32.1	27.627	27.7365	27.6292	27.3679	0.105529	0.335335	0.651257	1.00849	2.3	2.7	3.3	2
111.343	30.0564	31.0038	31.7329	32.1	27.3686	27.627	27.7365	27.6292	0	0.105529	0.335335	0.651257	3.3	2.3	2.7	3.3
107.267	28.4261	27.2387	26.1394	25.2	26.0441	25.4497	24.8578	24.2953	2.29857	2.05133	1.64833	1.16677	2	1	2.3	2.7
106.895	30.7785	29.63	28.4261	27.2387	27.1916	26.6253	26.0441	25.4497	2.17084	2.34125	2.29857	2.05133	1.7	2	2	1
110.257	31.8	30.7785	29.63	28.4261	27.7555	27.1916	26.6253	26.0441	1.82121	2.17084	2.34125	2.29857	2	1.7	2	2
113.085	32.6008	31.8	30.7785	29.63	28.3027	27.7555	27.1916	26.6253	1.3603	1.82121	2.17084	2.34125	2	2	1.7	2
114.056	33	32.6008	31.8	30.7785	28.659	28.3027	27.7555	27.1916	0.873724	1.3603	1.82121	2.17084	3.7	2	2	1.7
112.084	32.8538	33	32.6008	31.8	28.6623	28.659	28.3027	27.7555	0.444387	0.873724	1.3603	1.82121	3	3.7	2	2
108.175	32.2544	32.8538	33	32.6008	28.3539	28.6623	28.659	28.3027	0.133501	0.444387	0.873724	1.3603	2	3	3.7	2
127.24	30.8554	29.887	28.928	28	26.9712	26.4731	25.9708	25.4614	2.49893	2.22962	1.79071	1.26636	3.3	3.7	3.7	3
122.062	31.8115	30.8554	29.887	28.928	27.4722	26.9712	26.4731	25.9708	2.54541	2.49893	2.22962	1.79071	3	3.3	3.7	3.7
125.573	32.7336	31.8115	30.8554	29.887	27.9874	27.4722	26.9712	26.4731	2.35979	2.54541	2.49893	2.22962	3.7	3	3.3	3.7
129.241	33.6	32.7336	31.8115	30.8554	28.534	27.9874	27.4722	26.9712	1.97896	2.35979	2.54541	2.49893	3.3	3.7	3	3.3
132.176	34.3	33.6	32.7336	31.8115	29.0363	28.534	27.9874	27.4722	1.47704	1.97896	2.35979	2.54541	4	3.3	3.7	3
129.901	34.3	34.3	33.6	32.7336	29.0094	29.0363	28.534	27.9874	0.947341	1.47704	1.97896	2.35979	4.7	4	3.3	3.7
127.018	34.1537	34.3	34.3	33.6	28.9347	29.0094	29.0363	28.534	0.480231	0.947341	1.47704	1.97896	4.3	4.7	4	3.3
120.783	33.447	34.1537	34.3	34.3	28.4143	28.9347	29.0094	29.0363	0.142402	0.480231	0.947341	1.47704	4.3	4.3	4.7	4
113.543	32.4868	33.447	34.1537	34.3	27.6975	28.4143	28.9347	29.0094	0	0.142402	0.480231	0.947341	3.7	4.3	4.3	4.7
124.404	31.6625	30.8111	29.9264	29	25.9958	25.9309	25.7825	25.4861	3.0463	2.71737	2.18133	1.54111	4.7	4	3	4
114.882	32.4889	31.6625	30.8111	29.9264	26.0523	25.9958	25.9309	25.7825	3.10307	3.0463	2.71737	2.18133	5	4.7	4	3
114.902	33.2986	32.4889	31.6625	30.8111	26.1874	26.0523	25.9958	25.9309	2.87633	3.10307	3.0463	2.71737	5.3	5	4.7	4
116.526	34.1	33.2986	32.4889	31.6625	26.4992	26.1874	26.0523	25.9958	2.4112	2.87633	3.10307	3.0463	4	5.3	5	4.7
119.108	34.8	34.1	33.2986	32.4889	26.9846	26.4992	26.1874	26.0523	1.79829	2.4112	2.87633	3.10307	5.3	4	5.3	5
118.178	34.8	34.8	34.1	33.2986	27.1186	26.9846	26.4992	26.1874	1.15168	1.79829	2.4112	2.87633	5.3	5.3	4	5.3
118.103	34.76	34.8	34.8	34.1	27.4132	27.1186	26.9846	26.4992	0.581816	1.15168	1.79829	2.4112	5	5.3	5.3	4
115.522	34.14	34.76	34.8	34.8	27.3404	27.4132	27.1186	26.9846	0.170186	0.581816	1.15168	1.79829	4.3	5	5.3	5.3
112.414	33.28	34.14	34.76	34.8	27.127	27.3404	27.4132	27.1186	0	0.170186	0.581816	1.15168	4	4.3	5	5.3
127.47	29.815	28.6141	27.4565	26.4	26.7544	26.2542	25.7336	25.201	2.44019	2.17618	1.746	1.23232	2	2	1.3	0.7
122.254	31.0015	29.815	28.6141	27.4565	27.2392	26.7544	26.2542	25.7336	2.48575	2.44019	2.17618	1.746	2	2	2	1.3
125.585	32.1158	31.0015	29.815	28.6141	27.7287	27.2392	26.7544	26.2542	2.30375	2.48575	2.44019	2.17618	0.3	2	2	2
129.048	33.1	32.1158	31.0015	29.815	28.2567	27.7287	27.2392	26.7544	1.93044	2.30375	2.48575	2.44019	1	0.3	2	2
131.885	33.8	33.1	32.1158	31.0015	28.7587	28.2567	27.7287	27.2392	1.43862	1.93044	2.30375	2.48575	1	1	0.3	2
130.574	33.8	33.8	33.1	32.1158	28.844	28.7587	28.2567	27.7287	0.919933	1.43862	1.93044	2.30375	1	1	1	0.3
125.43	33.159	33.8	33.8	33.1	28.5196	28.844	28.7587	28.2567	0.463102	0.919933	1.43862	1.93044	2.3	1	1	1
117.915	32.0141	33.159	33.8	33.8	27.8466	28.5196	28.844	28.7587	0.133536	0.463102	0.919933	1.43862	2.7	2.3	1	1
109.053	30.5395	32.0141	33.159	33.8	26.9272	27.8466	28.5196	28.844	0	0.133536	0.463102	0.919933	0.7	2.7	2.3	1
109.152	30.284	28.8584	27.3903	26	24.5688	24.2592	23.7245	22.9929	2.77476	2.48789	2.01896	1.45588	2.7	2.3	2.7	2.7
136.829	32.1721	30.7083	28.6904	26.8	28.0258	26.9328	25.309	23.7404	2.482	2.22528	1.80565	1.30181	1.7	2.3	3	3
127.696	32.4	32.1721	30.7083	28.6904	28.0222	28.0258	26.9328	25.309	2.52615	2.482	2.22528	1.80565	2	1.7	2.3	3
115.424	31.0327	32.4	32.1721	30.7083	26.6621	28.0222	28.0258	26.9328	2.3491	2.52615	2.482	2.22528	1.7	2	1.7	2.3
117.812	30.8061	29.6701	28.4633	27.3	25.7758	25.7505	25.5176	25.0878	2.62463	2.34447	1.8876	1.34118	2	2.3	1.7	1.7
107.617	31.7575	30.8061	29.6701	28.4633	25.6196	25.7758	25.7505	25.5176	2.67299	2.62463	2.34447	1.8876	1.7	2	2.3	1.7
129.82	32.7	32.0594	30.519	28.7	28.6253	28.0962	26.8155	25.3627	1.93025	1.72311	1.38542	0.981797	1.3	0.7	1	1.7
115.827	32.0411	32.7	32.0594	30.519	28.0161	28.6253	28.0962	26.8155	1.96601	1.93025	1.72311	1.38542	1.7	1.3	0.7	1
107.236	29.4642	28.2865	27.2391	26.4	25.191	25.0032	24.8214	24.65	1.22855	1.09621	0.880523	0.622836	1	1.3	0.7	1.3
108.747	33.8847	33	31.8989	30.6943	26.7821	26.1396	25.6926	25.4039	0.726374	0.973034	1.16017	1.25139	1.7	1.3	2.3	2
112.501	34.3	33.8847	33	31.8989	27.389	26.7821	26.1396	25.6926	0.466045	0.726374	0.973034	1.16017	1.7	1.7	1.3	2.3
113.757	34.0376	34.3	33.8847	33	27.6952	27.389	26.7821	26.1396	0.236442	0.466045	0.726374	0.973034	1	1.7	1.7	1.3
112.65	33.2073	34.0376	34.3	33.8847	27.6859	27.6952	27.389	26.7821	0.0703368	0.236442	0.466045	0.726374	1	1	1.7	1.7
109.607	31.9983	33.2073	34.0376	34.3	27.419	27.6859	27.6952	27.389	0	0.0703368	0.236442	0.466045	2	1	1	1.7
110.656	28.0613	26.8606	25.7556	24.8	24.8425	24.7009	24.3979	23.903	2.0382	1.81823	1.45974	1.03155	1.3	1	1.7	1.7
124.896	32.8983	31.6297	30.2547	28.8	26.7799	26.8917	26.7807	26.3704	1.54789	1.3805	1.10775	0.782036	2	1.7	1.3	0
114.579	34.034	32.8983	31.6297	30.2547	26.5591	26.7799	26.8917	26.7807	1.57678	1.54789	1.3805	1.10775	2	2	1.7	1.3
112.493	35.0101	34.034	32.8983	31.6297	26.3863	26.5591	26.7799	26.8917	1.46138	1.57678	1.54789	1.3805	2.3	2	2	1.7
111.873	35.8	35.0101	34.034	32.8983	26.4545	26.3863	26.5591	26.7799	1.22469	1.46138	1.57678	1.54789	2.7	2.3	2	2
113.698	36.3	35.8	35.0101	34.034	26.8557	26.4545	26.3863	26.5591	0.912847	1.22469	1.46138	1.57678	2	2.7	2.3	2
115.677	36.2027	36.3	35.8	35.0101	27.292	26.8557	26.4545	26.3863	0.583943	0.912847	1.22469	1.46138	2.7	2	2.7	2.3
116.91	35.5436	36.2027	36.3	35.8	27.641	27.292	26.8557	26.4545	0.294216	0.583943	0.912847	1.22469	3	2.7	2	2.7
117.337	34.4632	35.5436	36.2027	36.3	27.848	27.641	27.292	26.8557	0.0851367	0.294216	0.583943	0.912847	2.7	3	2.7	2
116.606	33.1018	34.4632	35.5436	36.2027	27.8787	27.848	27.641	27.292	0	0.0851367	0.294216	0.583943	2	2.7	3	2.7
119.928	30.6789	29.8487	29.117	28.5	26.9873	26.8197	26.6326	26.3809	2.38275	2.12457	1.70391	1.20169	2	2	3	2.7
111.978	31.5916	30.6789	29.8487	29.117	27.1895	26.9873	26.8197	26.6326	2.42731	2.38275	2.12457	1.70391	2	2	2	3
113.301	32.5707	31.5916	30.6789	29.8487	27.494	27.1895	26.9873	26.8197	2.2493	2.42731	2.38275	2.12457	0.7	2	2	2
115.872	33.6	32.5707	31.5916	30.6789	27.9847	27.494	27.1895	26.9873	1.88423	2.2493	2.42731	2.38275	2	0.7	2	2
118.988	34.5	33.6	32.5707	31.5916	28.5916	27.9847	27.494	27.1895	1.40334	1.88423	2.2493	2.42731	1.7	2	0.7	2
117.077	34.5	34.5	33.6	32.5707	28.6199	28.5916	27.9847	27.494	0.896318	1.40334	1.88423	2.2493	2.3	1.7	2	0.7
112.915	34.0006	34.5	34.5	33.6	28.384	28.6199	28.5916	27.9847	0.449974	0.896318	1.40334	1.88423	3	2.3	1.7	2
109.666	31.1091	29.9151	28.468	26.8	26.0104	25.232	24.3257	23.2943	2.33052	2.07695	1.66391	1.17104	1.3	1.7	1	1
108.238	32.6087	32.0177	31.1091	29.9151	27.1556	26.6552	26.0104	25.232	2.19941	2.37427	2.33052	2.07695	1	1.3	1.3	1.7
109.635	32.85	32.6087	32.0177	31.1091	27.4936	27.1556	26.6552	26.0104	1.84089	2.19941	2.37427	2.33052	2	1	1.3	1.3
109.192	32.7253	32.85	32.6087	32.0177	27.6515	27.4936	27.1556	26.6552	1.36882	1.84089	2.19941	2.37427	2.7	2	1	1.3
107.027	32.2822	32.7253	32.85	32.6087	27.6412	27.6515	27.4936	27.1556	0.871467	1.36882	1.84089	2.19941	2.7	2.7	2	1
135.436	31.494	30.0858	28.5517	27.2	28.5677	27.6873	26.6491	25.7024	1.35448	1.20615	0.964632	0.676647	1	0.3	0.3	1.3
131.915	32.4682	31.494	30.0858	28.5517	29.0543	28.5677	27.6873	26.6491	1.38006	1.35448	1.20615	0.964632	1.7	1	0.3	0.3
130.117	32.7	32.4682	31.494	30.0858	28.9352	29.0543	28.5677	27.6873	1.27774	1.38006	1.35448	1.20615	2	1.7	1	0.3
122.484	32.1	32.7	32.4682	31.494	28.2016	28.9352	29.0543	28.5677	1.06804	1.27774	1.38006	1.35448	1.7	2	1.7	1
114.929	31.2875	32.1	32.7	32.4682	27.477	28.2016	28.9352	29.0543	0.792103	1.06804	1.27774	1.38006	2.7	1.7	2	1.7
108.628	30.4364	31.2875	32.1	32.7	26.8917	27.477	28.2016	28.9352	0.501718	0.792103	1.06804	1.27774	2.7	2.7	1.7	2
108.869	29	28.4346	26.9782	25.4	26.6486	26.1591	24.8353	23.4132	2.16965	1.92574	1.52914	1.05767	2.3	0.7	1.3	0.7
109.914	32.6	32.0385	31.1	30.1196	26.4573	25.7705	25.0376	24.5601	1.18969	1.80741	2.38915	2.82901	2.7	2.3	2.3	2.7
110.14	32.4818	32.6	32.0385	31.1	26.7708	26.4573	25.7705	25.0376	0.638861	1.18969	1.80741	2.38915	1.7	2.7	2.3	2.3
107.83	31.7792	32.4818	32.6	32.0385	26.7129	26.7708	26.4573	25.7705	0.231507	0.638861	1.18969	1.80741	1.3	1.7	2.7	2.3
110.79	30.7558	29.5675	28.345	27.2	24.7271	24.3645	23.897	23.3595	2.44262	2.18867	1.77377	1.27594	1.3	1.7	1.7	2
107.764	28.429	27.4793	26.6441	26	24.7564	24.6222	24.4983	24.4023	1.99194	1.78361	1.44341	1.0355	2.3	2.7	2.7	2
121.647	30.9159	29.913	28.7574	27.4	26.553	26.3194	25.8518	25.0382	2.47556	2.21469	1.78891	1.27888	2	1.7	1	1.3
113.722	31.8154	30.9159	29.913	28.7574	26.6764	26.553	26.3194	25.8518	2.52057	2.47556	2.21469	1.78891	1.3	2	1.7	1
114.394	32.6603	31.8154	30.9159	29.913	26.8257	26.6764	26.553	26.3194	2.34084	2.52057	2.47556	2.21469	1.3	1.3	2	1.7
116.239	33.5	32.6603	31.8154	30.9159	27.1481	26.8257	26.6764	26.553	1.97169	2.34084	2.52057	2.47556	1	1.3	1.3	2
119.864	34.3361	33.5	32.6603	31.8154	27.734	27.1481	26.8257	26.6764	1.48409	1.97169	2.34084	2.52057	0.3	1	1.3	1.3
123.877	34.9811	34.3361	33.5	32.6603	28.4114	27.734	27.1481	26.8257	0.96753	1.48409	1.97169	2.34084	0.7	0.3	1	1.3
126.304	35.2	34.9811	34.3361	33.5	28.9206	28.4114	27.734	27.1481	0.508842	0.96753	1.48409	1.97169	1	0.7	0.3	1
126.001	34.8339	35.2	34.9811	34.3361	29.0584	28.9206	28.4114	27.734	0.17246	0.508842	0.96753	1.48409	2.3	1	0.7	0.3
123.277	34.0271	34.8339	35.2	34.9811	28.8804	29.0584	28.9206	28.4114	0	0.17246	0.508842	0.96753	1.7	2.3	1	0.7
107.537	33	34.0271	34.8339	35.2	28.5193	28.8804	29.0584	28.9206	0	0	0.17246	0.508842	0.3	1.7	2.3	1
126.908	32.3025	31.0372	29.7618	28.6	26.4222	26.1062	25.6591	25.1146	2.63731	2.359	1.90481	1.36083	1	3	2.7	1.7
118.901	33.4339	32.3025	31.0372	29.7618	26.6017	26.4222	26.1062	25.6591	2.68533	2.63731	2.359	1.90481	2	1	3	2.7
118.607	34.3077	33.4339	32.3025	31.0372	26.6723	26.6017	26.4222	26.1062	2.49359	2.68533	2.63731	2.359	1.3	2	1	3
117.706	34.8	34.3077	33.4339	32.3025	26.6874	26.6723	26.6017	26.4222	2.09979	2.49359	2.68533	2.63731	2.3	1.3	2	1
116.237	34.8218	34.8	34.3077	33.4339	26.6978	26.6874	26.6723	26.6017	1.5797	2.09979	2.49359	2.68533	1.7	2.3	1.3	2
114.211	34.4226	34.8218	34.8	34.3077	26.7086	26.6978	26.6874	26.6723	1.02885	1.5797	2.09979	2.49359	1.7	1.7	2.3	1.3
111.578	33.6867	34.4226	34.8218	34.8	26.6926	26.7086	26.6978	26.6874	0.539918	1.02885	1.5797	2.09979	2	1.7	1.7	2.3
109.051	32.6981	33.6867	34.4226	34.8218	26.6161	26.6926	26.7086	26.6978	0.181664	0.539918	1.02885	1.5797	3	2	1.7	1.7
106.33	31.5412	32.6981	33.6867	34.4226	26.4556	26.6161	26.6926	26.7086	0	0.181664	0.539918	1.02885	2.3	3	2	1.7
133.458	33.1207	31.8203	30.46	29.3	27.3303	26.9448	26.4286	25.9221	2.06355	1.84548	1.48961	1.06348	2.7	2.7	2.7	2
125.685	34.1007	33.1207	31.8203	30.46	27.4849	27.3303	26.9448	26.4286	2.10119	2.06355	1.84548	1.48961	3	2.7	2.7	2.7
123.576	34.5	34.1007	33.1207	31.8203	27.3461	27.4849	27.3303	26.9448	1.95094	2.10119	2.06355	1.84548	4.3	3	2.7	2.7
117.706	34	34.5	34.1007	33.1207	26.8112	27.3461	27.4849	27.3303	1.64239	1.95094	2.10119	2.06355	4.7	4.3	3	2.7
106.65	32.2655	34	34.5	34.1007	25.6808	26.8112	27.3461	27.4849	1.23493	1.64239	1.95094	2.10119	4.3	4.7	4.3	3
115.989	31.3163	30.4921	29.2949	27.7	27.3483	27.2571	26.7609	25.759	1.45032	1.29446	1.0404	0.736778	1.7	3.3	1.7	1.3
124.487	31.1698	29.8875	28.6095	27.4	26.5308	26.3118	25.9628	25.4708	2.66793	2.37898	1.90819	1.34609	2	1.3	1	2.3
116.426	32.3922	31.1698	29.8875	28.6095	26.6586	26.5308	26.3118	25.9628	2.7178	2.66793	2.37898	1.90819	2.3	2	1.3	1
116.757	33.4903	32.3922	31.1698	29.8875	26.7666	26.6586	26.5308	26.3118	2.5186	2.7178	2.66793	2.37898	4	2.3	2	1.3
117.548	34.4	33.4903	32.3922	31.1698	26.9572	26.7666	26.6586	26.5308	2.11004	2.5186	2.7178	2.66793	4.3	4	2.3	2
118.765	35	34.4	33.4903	32.3922	27.266	26.9572	26.7666	26.6586	1.57182	2.11004	2.5186	2.7178	4	4.3	4	2.3
118.197	35	35	34.4	33.4903	27.4314	27.266	26.9572	26.7666	1.00431	1.57182	2.11004	2.5186	3	4	4.3	4
116.314	34.5343	35	35	34.4	27.4848	27.4314	27.266	26.9572	0.504641	1.00431	1.57182	2.11004	3	3	4	4.3
113.475	33.6425	34.5343	35	35	27.356	27.4848	27.4314	27.266	0.144406	0.504641	1.00431	1.57182	2.7	3	3	4
110.024	32.4872	33.6425	34.5343	35	27.0837	27.356	27.4848	27.4314	0	0.144406	0.504641	1.00431	2.3	2.7	3	3
119.862	30.177	29.184	27.9073	26.6	26.4567	26.0101	25.2664	24.4199	1.48524	1.32268	1.05797	0.742321	1.7	1	1.7	1.7
108.296	30.3	30.177	29.184	27.9073	26.1227	26.4567	26.0101	25.2664	1.51328	1.48524	1.32268	1.05797	3.3	1.7	1	1.7
117.314	30.098	29.1334	28.0651	26.9	25.5922	25.3594	24.9844	24.4185	2.46252	2.19239	1.7526	1.22829	3.3	2	1	1
109.375	30.952	30.098	29.1334	28.0651	25.743	25.5922	25.3594	24.9844	2.50911	2.46252	2.19239	1.7526	3	3.3	2	1
109.726	31.6883	30.952	30.098	29.1334	25.8831	25.743	25.5922	25.3594	2.32277	2.50911	2.46252	2.19239	2.7	3	3.3	2
110.335	32.3	31.6883	30.952	30.098	26.0922	25.8831	25.743	25.5922	1.94089	2.32277	2.50911	2.46252	2.3	2.7	3	3.3
110.929	32.7	32.3	31.6883	30.952	26.3628	26.0922	25.8831	25.743	1.43847	1.94089	2.32277	2.50911	2	2.3	2.7	3
109.219	32.5828	32.7	32.3	31.6883	26.4089	26.3628	26.0922	25.8831	0.909905	1.43847	1.94089	2.32277	2.3	2	2.3	2.7
108.497	27.4359	25.9817	24.6821	23.6	24.6759	24.0919	23.4737	22.8555	3.35882	3.00763	2.43412	1.74646	0.7	1.3	1.3	1
109.255	32.1	30.5578	28.9822	27.4359	26.0994	25.6718	25.2039	24.6759	2.68022	3.17738	3.41938	3.35882	1.3	1.3	1.3	0.7
111.492	33.4669	32.1	30.5578	28.9822	26.446	26.0994	25.6718	25.2039	2.02307	2.68022	3.17738	3.41938	2	1.3	1.3	1.3
109.431	34.2	33.4669	32.1	30.5578	26.343	26.446	26.0994	25.6718	1.32598	2.02307	2.68022	3.17738	1.7	2	1.3	1.3
109.101	33.4924	32.4	31.3202	30.3148	26.069	25.2387	24.4975	23.8851	2.05299	2.73	3.24267	3.49231	3.3	2.3	3	2
112.271	34.2	33.4924	32.4	31.3202	26.644	26.069	25.2387	24.4975	1.33607	2.05299	2.73	3.24267	2	3.3	2.3	3
109.984	34.1578	34.2	33.4924	32.4	26.6387	26.644	26.069	25.2387	0.699954	1.33607	2.05299	2.73	1.3	2	3.3	2.3
141.789	32.3945	30.8394	29.0696	27.5	29.1888	28.1785	26.8602	25.5668	1.37898	1.23165	0.99141	0.70411	3.3	3.7	3.3	2.7
136.284	33.2	32.3945	30.8394	29.0696	29.4714	29.1888	28.1785	26.8602	1.40441	1.37898	1.23165	0.99141	4	3.3	3.7	3.3
131.997	33.2	33.2	32.3945	30.8394	29.0839	29.4714	29.1888	28.1785	1.30289	1.40441	1.37898	1.23165	4.7	4	3.3	3.7
117.686	31.8	33.2	33.2	32.3945	27.5866	29.0839	29.4714	29.1888	1.09452	1.30289	1.40441	1.37898	3.3	4.7	4	3.3
109.472	29.2153	27.7344	26.4	25.7746	27.2829	25.8641	24.65	24.1831	0.247944	0.392516	0.529977	0.634478	2	1.3	2	1
116.453	30.1	29.2153	27.7344	26.4	28.1825	27.2829	25.8641	24.65	0.121237	0.247944	0.392516	0.529977	2	2	1.3	2
114.534	29.8439	30.1	29.2153	27.7344	28.0239	28.1825	27.2829	25.8641	0.0307452	0.121237	0.247944	0.392516	2.3	2	2	1.3
113.764	29.5245	28.8281	28.0745	27.4	25.3465	25.4229	25.3958	25.3274	1.77686	1.58974	1.28433	0.918442	2	1.3	0.3	1
113.399	31.5	29.9	28.3163	26.992	26.7134	25.6755	24.7124	24.0119	1.91272	2.54181	3.01811	3.25002	1.3	1.7	0.3	1
109.089	31.5	31.5	29.9	28.3163	26.374	26.7134	25.6755	24.7124	1.24634	1.91272	2.54181	3.01811	2.3	1.3	1.7	0.3
108.052	30.8835	29.7045	28.5398	27.4	25.0498	24.789	24.3585	23.6964	3.28516	2.93665	2.36808	1.68756	3	3	2.7	2.7
107.601	29.4011	28.7385	28.0475	27.2	24.6803	24.5168	24.2838	23.8149	3.76799	3.36761	2.71451	1.93296	1.7	1.3	1.3	1.7
114.557	34	32.5	31.1537	30.1634	27.759	26.4527	25.474	24.9423	2.24735	2.99487	3.56124	3.8371	2	3	1.7	1.3
114.162	34	34	32.5	31.1537	27.9222	27.759	26.4527	25.474	1.45655	2.24735	2.99487	3.56124	2.7	2	3	1.7
113.197	33.8726	34	34	32.5	28.1154	27.9222	27.759	26.4527	0.756111	1.45655	2.24735	2.99487	2.3	2.7	2	3
116.221	30.0956	29.1083	28.017	26.9	25.1645	25.0341	24.7352	24.2735	3.40231	3.0402	2.44958	1.74293	0.3	1	1.3	1.3
112.809	29.1702	28.3225	27.4613	26.5	24.5949	24.5281	24.39	24.0394	3.45199	3.08398	2.48379	1.76584	2	2.3	2.7	1.7
110.42	32.5	31.1722	30.0912	29.1702	25.8947	25.1152	24.7383	24.5949	2.7414	3.26194	3.51552	3.45199	2.7	2	2.3	2
118.496	33.9	32.5	31.1722	30.0912	27.0111	25.8947	25.1152	24.7383	2.05459	2.7414	3.26194	3.51552	2.3	2.7	2	2.3
118.152	33.9	33.9	32.5	31.1722	27.1754	27.0111	25.8947	25.1152	1.32842	2.05459	2.7414	3.26194	2.3	2.3	2.7	2
118.856	33.9	33.9	33.9	32.5	27.5507	27.1754	27.0111	25.8947	0.68589	1.32842	2.05459	2.7414	1.7	2.3	2.3	2.7
114.362	32.9869	33.9	33.9	33.9	27.2612	27.5507	27.1754	27.0111	0.21802	0.68589	1.32842	2.05459	1.7	1.7	2.3	2.3
106.474	31.4582	32.9869	33.9	33.9	26.4837	27.2612	27.5507	27.1754	0	0.21802	0.68589	1.32842	2	1.7	1.7	2.3
116.614	30.2118	29.4334	28.61	27.9	25.2483	24.7714	24.3134	24.0018	2.40004	2.14374	1.72578	1.22592	0.7	0.3	0	0.7
110.113	30.7867	30.2118	29.4334	28.61	25.6206	25.2483	24.7714	24.3134	2.44429	2.40004	2.14374	1.72578	2.3	0.7	0.3	0
110.218	31	30.7867	30.2118	29.4334	25.7652	25.6206	25.2483	24.7714	2.26768	2.44429	2.40004	2.14374	3	2.3	0.7	0.3
107.305	30.7	31	30.7867	30.2118	25.5614	25.7652	25.6206	25.2483	1.90516	2.26768	2.44429	2.40004	3	3	2.3	0.7
124.554	33.1182	31.8355	30.4939	29.2	26.7986	26.8729	26.659	26.1399	3.87571	3.46034	2.78315	1.9736	2.3	2	2.3	2
111.517	34.2358	33.1182	31.8355	30.4939	26.5011	26.7986	26.8729	26.659	3.94742	3.87571	3.46034	2.78315	2.7	2.3	2	2.3
106.533	35.0819	34.2358	33.1182	31.8355	26.1086	26.5011	26.7986	26.8729	3.66117	3.94742	3.87571	3.46034	3	2.7	2.3	2
113.331	31.1534	30.1737	28.9806	27.6	26.0162	25.7126	25.1635	24.3376	2.69457	2.40471	1.93226	1.36771	1.7	0.7	0.7	1.3
109.009	33.2392	32.1	31.0655	30.1696	26.1494	25.171	24.4562	23.9962	1.60786	2.1576	2.57487	2.77831	1.7	2	2.3	2
113.769	34	33.2392	32.1	31.0655	26.9654	26.1494	25.171	24.4562	1.02811	1.60786	2.1576	2.57487	1.3	1.7	2	2.3
113.353	33.927	34	33.2392	32.1	27.1888	26.9654	26.1494	25.171	0.517502	1.02811	1.60786	2.1576	2	1.3	1.7	2
108.934	33.1237	33.927	34	33.2392	26.8595	27.1888	26.9654	26.1494	0.149154	0.517502	1.02811	1.60786	1.3	2	1.3	1.7
108.059	29.2318	27.8971	26.5162	25.2	25.0108	24.7043	24.2343	23.6295	2.76676	2.45936	1.95921	1.36385	1.3	1	1.3	0.7
106.578	30.8	29.8	28.7571	27.79	26.1638	25.255	24.4885	23.9257	1.29569	1.77285	2.13679	2.31477	1.3	0.3	1.3	1.3
114.405	28.4633	27.9098	27.1763	26.5	26.8944	26.3462	25.6466	25.0238	0.370825	0.328664	0.260151	0.178812	1	1.3	2	1.3
109.115	28.6	28.4633	27.9098	27.1763	27.0621	26.8944	26.3462	25.6466	0.378071	0.370825	0.328664	0.260151	1.3	1	1.3	2
112.766	30.7172	29.8786	28.9442	27.9	25.0885	24.8886	24.5471	24.0018	2.18028	1.95486	1.5864	1.14395	2.3	2.3	2.3	1.7
106.961	33.3	32.8	32.1638	31.4743	25.8934	25.582	25.3532	25.2172	1.32151	1.74413	2.06357	2.21904	3	2	2.3	2
107.214	30.3872	29.4986	28.5136	27.4	24.3511	24.4028	24.3194	24.0005	2.92413	2.61887	2.12033	1.52242	2	1.7	1.7	0.7
111.618	30.4715	29.4544	28.4283	27.4	24.4349	24.1269	23.7907	23.3887	3.31613	2.96958	2.40364	1.72501	1	1.7	2.3	2.3
109.356	33.4	32.4512	31.4728	30.4715	25.7022	25.1624	24.7614	24.4349	2.6465	3.13709	3.37588	3.31613	1.7	1	1.3	1
113.409	34.2	33.4	32.4512	31.4728	26.338	25.7022	25.1624	24.7614	1.99799	2.6465	3.13709	3.37588	1.3	1.7	1	1.3
113.037	34.2	34.2	33.4	32.4512	26.5018	26.338	25.7022	25.1624	1.31001	1.99799	2.6465	3.13709	1.7	1.3	1.7	1
112.358	34.0671	34.2	34.2	33.4	26.7148	26.5018	26.338	25.7022	0.697591	1.31001	1.99799	2.6465	1.3	1.7	1.3	1.7
108.412	33.2837	34.0671	34.2	34.2	26.4764	26.7148	26.5018	26.338	0.246231	0.697591	1.31001	1.99799	0.3	1.3	1.7	1.3
119.512	26.8101	27.434	27.8758	28.1	25.5708	25.8614	25.9988	25.9977	3.30533	2.95953	2.39485	1.71782	1.7	1.3	2.3	2
107.294	28.7943	28.1096	27.4069	26.7	26.0698	25.8613	25.6297	25.356	1.3339	1.19366	0.964738	0.690436	0.7	0	0.7	1
131.89	31.0369	29.8383	28.4464	27.2	27.9038	27.2567	26.3838	25.5619	1.57012	1.40482	1.13502	0.811799	2.7	2	1.7	1.3
122.865	31.5	31.0369	29.8383	28.4464	27.8795	27.9038	27.2567	26.3838	1.59864	1.57012	1.40482	1.13502	2.7	2.7	2	1.7
118.786	31.5	31.5	31.0369	29.8383	27.5157	27.8795	27.9038	27.2567	1.48476	1.59864	1.57012	1.40482	2.7	2.7	2.7	2
107.286	30.4	31.5	31.5	31.0369	26.2984	27.5157	27.8795	27.9038	1.25085	1.48476	1.59864	1.57012	2.7	2.7	2.7	2.7
106.712	30.2	29.7193	28.816	27.9	28.333	27.9167	27.0876	26.2386	0.21031	0.411894	0.64019	0.856359	0.7	1	0.7	0.7
106.77	33.4	32.3	31.2123	30.2979	27.7534	26.82	26.2413	26.0499	0.760074	1.01745	1.21269	1.30784	2.3	2.3	2	1.7
107.564	33.4	33.4	32.3	31.2123	28.0295	27.7534	26.82	26.2413	0.488344	0.760074	1.01745	1.21269	2.3	2.3	2.3	2
110.376	33.3963	33.4	33.4	32.3	28.5577	28.0295	27.7534	26.82	0.248549	0.488344	0.760074	1.01745	3	2.3	2.3	2.3
107.952	32.4467	33.3963	33.4	33.4	28.3858	28.5577	28.0295	27.7534	0.0748673	0.248549	0.488344	0.760074	2.3	3	2.3	2.3
125.945	30.5835	30.2246	29.7871	29.2	26.7514	26.5553	26.3726	26.1399	2.71298	2.42073	1.9444	1.37533	1.7	1.7	2	1.3
118.477	30.935	30.5835	30.2246	29.7871	27.0213	26.7514	26.5553	26.3726	2.76343	2.71298	2.42073	1.9444	2	1.7	1.7	2
120.789	31.3502	30.935	30.5835	30.2246	27.4235	27.0213	26.7514	26.5553	2.56198	2.76343	2.71298	2.42073	3.3	2	1.7	1.7
124.74	31.9	31.3502	30.935	30.5835	28.016	27.4235	27.0213	26.7514	2.1487	2.56198	2.76343	2.71298	2.3	3.3	2	1.7
129.856	32.5696	31.9	31.3502	30.935	28.779	28.016	27.4235	27.0213	1.60398	2.1487	2.56198	2.76343	2.3	2.3	3.3	2
133.123	33	32.5696	31.9	31.3502	29.3662	28.779	28.016	27.4235	1.02907	1.60398	2.1487	2.56198	2	2.3	2.3	3.3
131.482	32.8488	33	32.5696	31.9	29.4472	29.3662	28.779	28.016	0.522032	1.02907	1.60398	2.1487	2.3	2	2.3	2.3
126.284	32.1843	32.8488	33	32.5696	29.0686	29.4472	29.3662	28.779	0.155231	0.522032	1.02907	1.60398	3	2.3	2	2.3
118.953	31.1777	32.1843	32.8488	33	28.3756	29.0686	29.4472	29.3662	0	0.155231	0.522032	1.02907	1.3	3	2.3	2
127.019	29.1092	28.9864	28.9168	29.1	26.5977	26.5821	26.6401	26.9557	2.11923	1.8905	1.51774	1.0725	4.3	3.3	1.7	1.3
116.781	29.0855	29.1092	28.9864	28.9168	26.5053	26.5977	26.5821	26.6401	2.15871	2.11923	1.8905	1.51774	3	4.3	3.3	1.7
112.464	28.7156	29.0855	29.1092	28.9864	26.1239	26.5053	26.5977	26.5821	2.00104	2.15871	2.11923	1.8905	1.7	3	4.3	3.3
109.614	28.362	28.039	27.6421	27.1	26.1456	26.1452	26.0439	25.7449	1.98376	1.76791	1.4163	0.996738	2	1.7	1.7	0.3
117.522	29.5788	28.8529	28.1002	27.3	25.7805	25.4913	25.1806	24.7977	2.41883	2.15451	1.72407	1.21068	1.7	0.7	1.7	1.7
110.709	30.2982	29.5788	28.8529	28.1002	26.1021	25.7805	25.4913	25.1806	2.46442	2.41883	2.15451	1.72407	0.7	1.7	0.7	1.7
113.065	31.0318	30.2982	29.5788	28.8529	26.5131	26.1021	25.7805	25.4913	2.28211	2.46442	2.41883	2.15451	1	0.7	1.7	0.7
116.452	31.8	31.0318	30.2982	29.5788	27.0732	26.5131	26.1021	25.7805	1.90841	2.28211	2.46442	2.41883	1.3	1	0.7	1.7
120.232	32.5	31.8	31.0318	30.2982	27.7213	27.0732	26.5131	26.1021	1.41657	1.90841	2.28211	2.46442	2.7	1.3	1	0.7
119.372	32.5	32.5	31.8	31.0318	27.8694	27.7213	27.0732	26.5131	0.898777	1.41657	1.90841	2.28211	2	2.7	1.3	1
117.935	32.3234	32.5	32.5	31.8	27.9627	27.8694	27.7213	27.0732	0.444174	0.898777	1.41657	1.90841	2	2	2.7	1.3
113.177	31.5704	32.3234	32.5	32.5	27.5983	27.9627	27.8694	27.7213	0.118332	0.444174	0.898777	1.41657	1.3	2	2	2.7
107.312	30.5517	31.5704	32.3234	32.5	27.0232	27.5983	27.9627	27.8694	0	0.118332	0.444174	0.898777	1	1.3	2	2
117.003	30.9018	30.0872	29.1386	28	25.2557	25.1923	24.996	24.5574	2.64209	2.35274	1.88159	1.31981	2	1.3	1.3	1.3
107.858	31.6382	30.9018	30.0872	29.1386	25.3023	25.2557	25.1923	24.996	2.69199	2.64209	2.35274	1.88159	2	2	1.3	1.3
108.1	32.3523	31.6382	30.9018	30.0872	25.4545	25.3023	25.2557	25.1923	2.49239	2.69199	2.64209	2.35274	2.7	2	2	1.3
110.023	33.1	32.3523	31.6382	30.9018	25.8397	25.4545	25.3023	25.2557	2.08331	2.49239	2.69199	2.64209	1.7	2.7	2	2
113.301	33.8	33.1	32.3523	31.6382	26.4512	25.8397	25.4545	25.3023	1.54503	2.08331	2.49239	2.69199	2.3	1.7	2.7	2
113.216	33.8	33.8	33.1	32.3523	26.7063	26.4512	25.8397	25.4545	0.97857	1.54503	2.08331	2.49239	2	2.3	1.7	2.7
113.042	33.6039	33.8	33.8	33.1	26.9798	26.7063	26.4512	25.8397	0.481584	0.97857	1.54503	2.08331	1.3	2	2.3	1.7
110.305	32.8284	33.6039	33.8	33.8	26.8683	26.9798	26.7063	26.4512	0.125873	0.481584	0.97857	1.54503	1.7	1.3	2	2.3
106.701	31.782	32.8284	33.6039	33.8	26.5709	26.8683	26.9798	26.7063	0	0.125873	0.481584	0.97857	1.3	1.7	1.3	2
122.746	29.0289	29.0963	28.9154	28.4	25.9466	25.7545	25.4235	24.9288	3.07405	2.73665	2.18732	1.53249	1	1.3	1.7	1.3
113.083	28.7995	29.0289	29.0963	28.9154	26.0235	25.9466	25.7545	25.4235	3.13223	3.07405	2.73665	2.18732	1.7	1	1.3	1.7
111.737	28.4945	28.7995	29.0289	29.0963	26.0127	26.0235	25.9466	25.7545	2.89946	3.13223	3.07405	2.73665	1.3	1.7	1	1.3
110.038	28.2	28.4945	28.7995	29.0289	25.9469	26.0127	26.0235	25.9466	2.42245	2.89946	3.13223	3.07405	1	1.3	1.7	1
107.718	27.9853	28.2	28.4945	28.7995	25.8573	25.9469	26.0127	26.0235	1.79492	2.42245	2.89946	3.13223	1.7	1	1.3	1.7
110.675	30.1663	28.9647	27.7552	26.6	24.8537	24.644	24.2612	23.6998	2.7201	2.43592	1.97182	1.41528	1.3	1.3	2	2.3
134.565	34.4533	32.4207	30.1782	28.2	29.1553	28.285	27.0498	25.7994	2.25017	2.01428	1.62912	1.16746	0.7	1	0.7	0.3
120.269	34.8	34.4533	32.4207	30.1782	28.4913	29.1553	28.285	27.0498	2.29086	2.25017	2.01428	1.62912	1.3	0.7	1	0.7
113.46	34.8	34.8	34.4533	32.4207	27.7084	28.4913	29.1553	28.285	2.12832	2.29086	2.25017	2.01428	0.7	1.3	0.7	1
107.632	34.55	34.8	34.8	34.4533	27.0863	27.7084	28.4913	29.1553	1.79443	2.12832	2.29086	2.25017	1.3	0.7	1.3	0.7
110.281	30.7039	29.7875	28.8	28.0215	28.3121	27.4437	26.5198	25.8066	0.762867	1.16908	1.55244	1.84264	2	1.7	1	1
112.336	31.2	30.7039	29.7875	28.8	28.7849	28.3121	27.4437	26.5198	0.402017	0.762867	1.16908	1.55244	2	2	1.7	1
109.82	31.0275	31.2	30.7039	29.7875	28.6265	28.7849	28.3121	27.4437	0.137174	0.402017	0.762867	1.16908	1.3	2	2	1.7
107.615	28.8859	27.8298	26.7784	25.7	24.6514	24.0145	23.4335	22.8586	2.73966	2.45094	1.97972	1.41526	2	2	2.3	1.3
110.402	31.1393	29.9785	28.8859	27.8298	26.3094	25.3978	24.6514	24.0145	2.59056	2.78948	2.73966	2.45094	2.3	3.3	2	2
118.915	32.4	31.1393	29.9785	28.8859	27.4436	26.3094	25.3978	24.6514	2.18201	2.59056	2.78948	2.73966	2.3	2.3	3.3	2
128.283	33.6	32.4	31.1393	29.9785	28.6783	27.4436	26.3094	25.3978	1.64237	2.18201	2.59056	2.78948	1.3	2.3	2.3	3.3
128.855	33.6	33.6	32.4	31.1393	28.9541	28.6783	27.4436	26.3094	1.07069	1.64237	2.18201	2.59056	2	1.3	2.3	2.3
129.967	33.6	33.6	33.6	32.4	29.3315	28.9541	28.6783	27.4436	0.563056	1.07069	1.64237	2.18201	2	2	1.3	2.3
124.774	32.7074	33.6	33.6	33.6	28.9494	29.3315	28.9541	28.6783	0.190792	0.563056	1.07069	1.64237	2.7	2	2	1.3
116.532	31.3528	32.7074	33.6	33.6	28.1576	28.9494	29.3315	28.9541	0	0.190792	0.563056	1.07069	1.7	2.7	2	2
107.59	27.9498	27.4983	27.0507	26.6	24.8466	24.6996	24.5673	24.4199	1.15516	1.03325	0.834307	0.596032	2	2.7	2.3	2
107.547	30.2	29.8994	29.4	28.8935	26.6004	26.1911	25.6992	25.3125	0.450617	0.691902	0.919714	1.09221	2.7	2.3	2	2
107.4	30.1266	30.2	29.8994	29.4	26.7421	26.6004	26.1911	25.6992	0.236458	0.450617	0.691902	0.919714	1.3	2.7	2.3	2
110.978	28.6161	28.088	27.5593	27	25.1836	25.2828	25.3272	25.228	1.65246	1.47782	1.19284	0.851584	3.3	4	2.7	2.3
106.351	31.2	30.5	29.7919	29.1741	26.1339	25.5527	25.2106	25.125	0.988885	1.31518	1.56228	1.6826	2.3	2.3	2.7	3
107.09	31.1521	31.2	31.2	30.5	26.634	26.3153	26.1339	25.5527	0.336847	0.643376	0.988885	1.31518	2	1.7	2.3	2.3
108.25	28.7173	27.8071	26.8113	26	26.6951	25.8512	24.9144	24.1264	0.908256	0.812122	0.655267	0.467473	2	1.7	2.3	2
109.677	30.1	30.1	28.9107	27.3	24.8675	24.7393	23.7145	22.5162	1.43589	1.28067	1.02775	0.725713	3.3	3	2.3	2.3
107.769	29.0151	28.7371	28.3157	27.6	24.7876	24.6525	24.4024	23.8806	1.68621	1.50163	1.20109	0.842711	5	3.7	4.3	3.3
113.257	31.5602	30.5	29.7454	29.3008	27.1464	26.0585	25.3349	24.9633	0.986424	1.3298	1.59074	1.71804	1	1.7	2.7	2.7
118.948	32.3	31.5602	30.5	29.7454	28.02	27.1464	26.0585	25.3349	0.625038	0.986424	1.3298	1.59074	2.7	1	1.7	2.7
117.949	32.1141	32.3	31.5602	30.5	28.1013	28.02	27.1464	26.0585	0.30792	0.625038	0.986424	1.3298	1.7	2.7	1	1.7
111.138	31.1018	32.1141	32.3	31.5602	27.4524	28.1013	28.02	27.1464	0.0808657	0.30792	0.625038	0.986424	0.3	1.7	2.7	1
117.339	29.9977	28.6143	27.297	26.1	25.5586	25.4124	25.1565	24.7726	2.40764	2.14352	1.71349	1.20084	1.7	1.7	1	0.7
109.012	31.3926	29.9977	28.6143	27.297	25.6418	25.5586	25.4124	25.1565	2.45319	2.40764	2.14352	1.71349	1.7	1.7	1.7	1
109.237	32.7449	31.3926	29.9977	28.6143	25.7486	25.6418	25.5586	25.4124	2.27099	2.45319	2.40764	2.14352	3	1.7	1.7	1.7
110.372	34	32.7449	31.3926	29.9977	26.0099	25.7486	25.6418	25.5586	1.8976	2.27099	2.45319	2.40764	3	3	1.7	1.7
112.91	35.0534	34	32.7449	31.3926	26.5092	26.0099	25.7486	25.6418	1.40635	1.8976	2.27099	2.45319	2	3	3	1.7
114.935	35.6	35.0534	34	32.7449	26.9997	26.5092	26.0099	25.7486	0.889536	1.40635	1.8976	2.27099	1.7	2	3	3
114.295	35.3795	35.6	35.0534	34	27.1875	26.9997	26.5092	26.0099	0.436348	0.889536	1.40635	1.8976	1.3	1.7	2	3
111.557	34.5122	35.3795	35.6	35.0534	27.058	27.1875	26.9997	26.5092	0.112342	0.436348	0.889536	1.40635	1	1.3	1.7	2
107.287	33.2139	34.5122	35.3795	35.6	26.6709	27.058	27.1875	26.9997	0	0.112342	0.436348	0.889536	2.7	1	1.3	1.7
111.908	30.2157	29.212	28.0007	26.5	26.3574	25.9969	25.36	24.3245	3.07867	2.75939	2.23764	1.61139	1.3	1	1.7	1.7
106.583	32.8	31.9279	31.0937	30.2157	27.0858	26.766	26.5693	26.3574	2.46122	2.91351	3.13364	3.07867	1.7	1.7	1.3	1.3
109.437	33.7063	32.8	31.9279	31.0937	27.5813	27.0858	26.766	26.5693	1.86298	2.46122	2.91351	3.13364	2.3	1.7	1.7	1.3
110.728	34.3	33.7063	32.8	31.9279	27.9448	27.5813	27.0858	26.766	1.22756	1.86298	2.46122	2.91351	2.7	2.3	1.7	1.7
107.912	34.2519	34.3	33.7063	32.8	27.865	27.9448	27.5813	27.0858	0.660684	1.22756	1.86298	2.46122	2.3	2.7	2.3	1.7
139.335	32.6926	31.3691	29.6861	28.1	28.7448	28.0225	26.9311	25.8514	1.38973	1.2455	1.00982	0.726971	2.3	0.7	0.3	0.7
130.365	33.2	32.6926	31.3691	29.6861	28.7399	28.7448	28.0225	26.9311	1.41457	1.38973	1.2455	1.00982	2.3	2.3	0.7	0.3
121.12	32.5797	33.2	32.6926	31.3691	27.8049	28.7399	28.7448	28.0225	1.31514	1.41457	1.38973	1.2455	2	2.3	2.3	0.7
106.923	31.1	32.5797	33.2	32.6926	26.2656	27.8049	28.7399	28.7448	1.11084	1.31514	1.41457	1.38973	3.3	2	2.3	2.3
108.107	31.072	30.1639	29.1148	27.9	25.3194	25.3604	25.2112	24.7687	2.98172	2.67062	2.16249	1.55305	1.3	1	1.3	1.3
109.341	27.3367	27.6144	28.031	28.7	25.3813	25.1842	25.1725	25.517	0.594117	0.532063	0.430719	0.309186	2	1.3	2	1.7
127.627	30.0969	28.933	27.6394	26.5	27.0426	26.3624	25.521	24.7463	1.98385	1.77642	1.43767	1.0315	2	2.7	2	2.3
121.38	30.8472	30.0969	28.933	27.6394	27.3506	27.0426	26.3624	25.521	2.01962	1.98385	1.77642	1.43767	2.3	2	2.7	2
118.395	30.9	30.8472	30.0969	28.933	27.0894	27.3506	27.0426	26.3624	1.87668	2.01962	1.98385	1.77642	2.3	2.3	2	2.7
110.466	30.2	30.9	30.8472	30.0969	26.2778	27.0894	27.3506	27.0426	1.58303	1.87668	2.01962	1.98385	3	2.3	2.3	2
119.737	28.7	28.3837	27.405	26	26.7372	26.3733	25.4181	24.1264	1.38639	1.24126	1.00428	0.720176	2.3	3	1.3	1.3
108.625	28.225	28.7	28.3837	27.405	26.3524	26.7372	26.3733	25.4181	1.41142	1.38639	1.24126	1.00428	1.7	2.3	3	1.3
107.206	28.1923	27.8237	27.2978	26.5	24.8833	24.9967	24.9554	24.6064	2.16596	1.93746	1.56454	1.1179	2.3	1.3	1.3	1
106.491	28.8096	28.176	27.5757	27	25.7808	25.6628	25.5417	25.3686	2.20395	1.97076	1.59027	1.13471	1.7	2	1.3	1
107.867	32.3	31.795	31	30.2127	27.8419	27.3145	26.6831	26.2283	0.856816	1.318	1.75362	2.08354	2.7	2.3	1.7	2
107.005	32.2429	32.3	31.795	31	27.9844	27.8419	27.3145	26.6831	0.447805	0.856816	1.318	1.75362	2	2.7	2.3	1.7
128.373	31.6628	30.6086	29.587	28.6	28.2009	28.1625	27.9942	27.6306	2.70968	2.42255	1.95408	1.39329	1.7	1.3	1	1
118.863	32.7475	31.6628	30.6086	29.587	28.1909	28.2009	28.1625	27.9942	2.75925	2.70968	2.42255	1.95408	2	1.7	1.3	1
118.466	33.8606	32.7475	31.6628	30.6086	28.2366	28.1909	28.2009	28.1625	2.56141	2.75925	2.70968	2.42255	1.3	2	1.7	1.3
119.512	35	33.8606	32.7475	31.6628	28.4719	28.2366	28.1909	28.2009	2.15519	2.56141	2.75925	2.70968	2	1.3	2	1.7
122.054	36.0825	35	33.8606	32.7475	28.9478	28.4719	28.2366	28.1909	1.6189	2.15519	2.56141	2.75925	1.7	2	1.3	2
123.27	36.7	36.0825	35	33.8606	29.3202	28.9478	28.4719	28.2366	1.05129	1.6189	2.15519	2.56141	1.3	1.7	2	1.3
120.188	36.4848	36.7	36.0825	35	29.2252	29.3202	28.9478	28.4719	0.548125	1.05129	1.6189	2.15519	1.3	1.3	1.7	2
114.115	35.554	36.4848	36.7	36.0825	28.6933	29.2252	29.3202	28.9478	0.180367	0.548125	1.05129	1.6189	1.3	1.3	1.3	1.7
111.778	30.1514	29.4139	28.6638	27.9	26.3012	26.2008	26.054	25.8062	2.56877	2.29333	1.84429	1.30751	3	3	3	2.7
108.471	32.9	32.3	31.5933	30.8775	27.5192	26.9989	26.624	26.4182	1.5233	2.03697	2.4265	2.61632	2.7	3.3	2.3	3
108.042	32.9	32.9	32.3	31.5933	27.7232	27.5192	26.9989	26.624	0.980733	1.5233	2.03697	2.4265	2.7	2.7	3.3	2.3
106.997	32.6589	32.9	32.9	32.3	27.8817	27.7232	27.5192	26.9989	0.501516	0.980733	1.5233	2.03697	2	2.7	2.7	3.3
114.386	30.0612	29.3536	28.6636	28	26.372	26.4218	26.4246	26.3353	2.68162	2.39355	1.92396	1.36276	3	3	2.7	1.7
109.301	28.3268	27.3719	26.4889	25.7	24.7963	24.6626	24.4942	24.2485	2.89189	2.57882	2.06871	1.45964	2	1.3	1.7	1
109.605	32.3	31.4	30.363	29.3312	26.2883	25.6603	25.2083	24.9527	1.70424	2.28742	2.7301	2.94593	0.3	1	2	1.7
108.707	32.3	32.3	31.4	30.363	26.4102	26.2883	25.6603	25.2083	1.08928	1.70424	2.28742	2.7301	0.7	0.3	1	2
109.036	32.2737	32.3	32.3	31.4	26.7392	26.4102	26.2883	25.6603	0.547753	1.08928	1.70424	2.28742	1	0.7	0.3	1
113.11	30.6891	30.1979	29.5367	28.6	26.4484	26.5493	26.4603	26.0305	1.97442	1.76024	1.4113	0.994769	1.7	0.3	1	0.7
129.153	32.623	31.1749	29.6753	28.4	28.2416	27.8507	27.2353	26.5772	2.15442	1.92023	1.53874	1.08346	1.7	0.7	1.3	1
120.175	33.7438	32.623	31.1749	29.6753	28.2686	28.2416	27.8507	27.2353	2.19483	2.15442	1.92023	1.53874	1.7	1.7	0.7	1.3
114.811	34.1	33.7438	32.623	31.1749	27.7018	28.2686	28.2416	27.8507	2.03335	2.19483	2.15442	1.92023	1.7	1.7	1.7	0.7
107.541	33.9	34.1	33.7438	32.623	26.9208	27.7018	28.2686	28.2416	1.70223	2.03335	2.19483	2.15442	2.7	1.7	1.7	1.7
110.648	29.3505	28.5602	27.7472	26.9	25.0079	24.7729	24.4975	24.1278	2.07827	1.85041	1.4794	1.03708	3.3	2.3	2.3	2.7
108.663	31.7	30.9089	30.1295	29.3505	26.1053	25.6047	25.263	25.0079	1.63824	1.96039	2.11757	2.07827	3.3	3	3.3	3.3
112.038	32.4	31.7	30.9089	30.1295	26.7235	26.1053	25.6047	25.263	1.2144	1.63824	1.96039	2.11757	3	3.3	3	3.3
111.566	32.4	32.4	31.7	30.9089	26.9015	26.7235	26.1053	25.6047	0.768456	1.2144	1.63824	1.96039	3	3	3.3	3
111.11	32.2431	32.4	32.4	31.7	27.0817	26.9015	26.7235	26.1053	0.377349	0.768456	1.2144	1.63824	3	3	3	3.3
107.691	31.5127	32.2431	32.4	32.4	26.84	27.0817	26.9015	26.7235	0.0976278	0.377349	0.768456	1.2144	3	3	3	3
115.607	31.0062	29.8702	28.1491	26.3	27.4235	26.5044	25.0752	23.5631	1.54611	1.37503	1.09663	0.765062	1.7	2	0.7	0.3
107.253	31.1	31.0062	29.8702	28.1491	27.406	27.4235	26.5044	25.0752	1.5756	1.54611	1.37503	1.09663	1.7	1.7	2	0.7
120.823	31.697	30.6666	29.3442	27.9	25.6412	25.4403	24.9658	24.3112	2.75029	2.4382	1.931	1.32872	1.7	2.7	2.3	2
109.513	32.2	31.697	30.6666	29.3442	25.4403	25.6412	25.4403	24.9658	2.80395	2.75029	2.4382	1.931	1.7	1.7	2.7	2.3
122.056	30.5709	29.6085	28.588	27.5	26.156	26.0936	25.835	25.2787	2.44007	2.185	1.76845	1.26898	0.7	1	2	1.7
112.877	31.4841	30.5709	29.6085	28.588	26.1439	26.156	26.0936	25.835	2.48405	2.44007	2.185	1.76845	1.3	0.7	1	2
112.659	32.3574	31.4841	30.5709	29.6085	26.2036	26.1439	26.156	26.0936	2.30829	2.48405	2.44007	2.185	1.7	1.3	0.7	1
114.117	33.2	32.3574	31.4841	30.5709	26.5048	26.2036	26.1439	26.156	1.9472	2.30829	2.48405	2.44007	3	1.7	1.3	0.7
117.444	33.9	33.2	32.3574	31.4841	27.0888	26.5048	26.2036	26.1439	1.4699	1.9472	2.30829	2.48405	2.3	3	1.7	1.3
118.392	33.9	33.9	33.2	32.3574	27.4448	27.0888	26.5048	26.2036	0.963566	1.4699	1.9472	2.30829	3	2.3	3	1.7
118.746	33.5211	33.9	33.9	33.2	27.7557	27.4448	27.0888	26.5048	0.51288	0.963566	1.4699	1.9472	3	3	2.3	3
116.998	32.5935	33.5211	33.9	33.9	27.7544	27.7557	27.4448	27.0888	0.180782	0.51288	0.963566	1.4699	2.3	3	3	2.3
113.972	31.3706	32.5935	33.5211	33.9	27.5557	27.7544	27.7557	27.4448	0	0.180782	0.51288	0.963566	1.7	2.3	3	3
106.546	27.4209	26.7329	26.035	25.3	24.6353	24.2754	23.8982	23.4544	1.8404	1.6478	1.3333	0.956234	2	2	1.7	2.3
107.928	29.7	28.8771	28.1265	27.4209	26.1366	25.5114	25.0295	24.6353	1.46827	1.74091	1.87362	1.8404	1.7	1.3	1	2
112.44	30.5511	29.7	28.8771	28.1265	26.8891	26.1366	25.5114	25.0295	1.10792	1.46827	1.74091	1.87362	2	1.7	1.3	1
115.473	31.1	30.5511	29.7	28.8771	27.4559	26.8891	26.1366	25.5114	0.725728	1.10792	1.46827	1.74091	1.3	2	1.7	1.3
114.418	31.0411	31.1	30.5511	29.7	27.5338	27.4559	26.8891	26.1366	0.385652	0.725728	1.10792	1.46827	1.7	1.3	2	1.7
110.132	30.4541	31.0411	31.1	30.5511	27.1726	27.5338	27.4559	26.8891	0.135224	0.385652	0.725728	1.10792	2.3	1.7	1.3	2
124.705	31.7758	30.9897	29.9491	28.8	28.0756	27.7163	27.1106	26.3704	1.77397	1.58811	1.28462	0.920829	2.3	1.3	0.3	0.7
114.661	32	31.7758	30.9897	29.9491	27.9345	28.0756	27.7163	27.1106	1.80603	1.77397	1.58811	1.28462	2	2.3	1.3	0.3
111.455	32	32	31.7758	30.9897	27.6402	27.9345	28.0756	27.7163	1.67797	1.80603	1.77397	1.58811	2.3	2	2.3	1.3
123.377	30.0161	28.7783	27.5584	26.4	26.7721	26.2545	25.6886	25.0643	2.31198	2.0685	1.67109	1.195	2.7	3	3.3	2.7
118.55	31.228	30.0161	28.7783	27.5584	27.2653	26.7721	26.2545	25.6886	2.354	2.31198	2.0685	1.67109	2	2.7	3	3.3
122.217	32.3705	31.228	30.0161	28.7783	27.7735	27.2653	26.7721	26.2545	2.18624	2.354	2.31198	2.0685	2.7	2	2.7	3
126.237	33.4	32.3705	31.228	30.0161	28.3527	27.7735	27.2653	26.7721	1.84169	2.18624	2.354	2.31198	1.7	2.7	2	2.7
130.302	34.2	33.4	32.3705	31.228	28.9724	28.3527	27.7735	27.2653	1.38656	1.84169	2.18624	2.354	2.3	1.7	2.7	2
129.58	34.2	34.2	33.4	32.3705	29.1073	28.9724	28.3527	27.7735	0.904338	1.38656	1.84169	2.18624	1.7	2.3	1.7	2.7
130.476	34.2	34.2	34.2	33.4	29.4317	29.1073	28.9724	28.3527	0.476063	0.904338	1.38656	1.84169	1.3	1.7	2.3	1.7
128.034	33.5917	34.2	34.2	34.2	29.3305	29.4317	29.1073	28.9724	0.161866	0.476063	0.904338	1.38656	0	1.3	1.7	2.3
124.336	32.7096	33.5917	34.2	34.2	29.0448	29.3305	29.4317	29.1073	0	0.161866	0.476063	0.904338	0	0	1.3	1.7
108.196	31.7	32.7096	33.5917	34.2	28.6535	29.0448	29.3305	29.4317	0	0	0.161866	0.476063	0.7	0	0	1.3
115.661	29.7908	28.2597	26.8311	25.7	25.6254	25.4479	25.1268	24.7856	3.11631	2.78719	2.25011	1.60692	3.3	2.7	1.3	1.7
106.328	31.2296	29.7908	28.2597	26.8311	25.5785	25.6254	25.4479	25.1268	3.17311	3.11631	2.78719	2.25011	4.3	3.3	2.7	1.3
112.373	29.9872	29.5852	29.0247	28.2	26.2506	26.0945	25.8311	25.3519	1.94186	1.73552	1.39892	0.996124	1.3	1.3	1	1.3
107.249	31.3	30.7388	30.3365	29.9872	27.1263	26.6628	26.4053	26.2506	1.54341	1.83531	1.97748	1.94186	1	0.3	1	1.3
110.67	32.023	31.3	30.7388	30.3365	27.8024	27.1263	26.6628	26.4053	1.15816	1.54341	1.83531	1.97748	0	1	0.3	1
112.758	32.5	32.023	31.3	30.7388	28.3111	27.8024	27.1263	26.6628	0.750592	1.15816	1.54341	1.83531	1.7	0	1	0.3
110.571	32.337	32.5	32.023	31.3	28.2704	28.3111	27.8024	27.1263	0.389609	0.750592	1.15816	1.54341	2.7	1.7	0	1
107.448	28.8289	28.1306	27.3056	26.3	24.3325	24.2639	24.0407	23.5631	2.63636	2.35165	1.8877	1.33358	1.7	1.3	1.3	90.1
127.311	31.5788	30.0909	28.4199	26.9	27.1366	26.5119	25.6696	24.8487	2.10527	1.87507	1.50022	1.05316	0.3	0.7	0.7	0.7
114.506	31.8	31.5788	30.0909	28.4199	26.6684	27.1366	26.5119	25.6696	2.14497	2.10527	1.87507	1.50022	1.7	0.3	0.7	0.7
109.825	31.8	31.8	31.5788	30.0909	26.1918	26.6684	27.1366	26.5119	1.9862	2.14497	2.10527	1.87507	1.7	1.7	0.3	0.7
107.245	29.3967	28.1158	26.7522	25.4	24.5165	24.2371	23.7725	23.1367	2.44344	2.17568	1.73971	1.2199	1.3	1.3	1.7	1
110.718	29.6669	28.7894	27.8051	26.7	24.975	25.1449	25.1177	24.7985	2.20413	1.96206	1.56795	1.09819	1.3	1.3	1	0
109.34	31.4648	30.6121	29.55	28.3	25.5694	25.6474	25.5255	25.1428	2.49907	2.22335	1.77458	1.23994	1.3	1.3	1	1.3
115.236	28.8422	27.9723	27.0377	26.1	25.6256	25.5375	25.301	24.9084	1.99496	1.77275	1.41127	0.98109	0.7	1	0.7	0.3
106.442	29.5862	28.8422	27.9723	27.0377	25.5902	25.6256	25.5375	25.301	2.03324	1.99496	1.77275	1.41127	1	0.7	1	0.7
107.255	30.3	29.4627	28.5798	27.6017	26.0418	25.3286	24.6346	23.8869	1.9793	2.37766	2.57227	2.52374	1.7	1.7	2	1.3
111.747	31.0742	30.3	29.4627	28.5798	26.7801	26.0418	25.3286	24.6346	1.45617	1.9793	2.37766	2.57227	1.7	1.7	1.7	2
113.892	31.5	31.0742	30.3	29.4627	27.2761	26.7801	26.0418	25.3286	0.907557	1.45617	1.9793	2.37766	2	1.7	1.7	1.7
111.709	31.3131	31.5	31.0742	30.3	27.2691	27.2761	26.7801	26.0418	0.429234	0.907557	1.45617	1.9793	2.3	2	1.7	1.7
106.445	30.6007	31.3131	31.5	31.0742	26.8174	27.2691	27.2761	26.7801	0.0912963	0.429234	0.907557	1.45617	1.7	2.3	2	1.7
107.158	30.0401	28.7814	27.4794	26.2	25.472	25.0693	24.5442	23.8971	2.95241	2.62192	2.08443	1.44517	2	2	1.7	1.3
116.074	32.8916	31.6615	30.2399	28.7	26.3121	26.6934	26.6967	26.2752	2.30714	2.04757	1.62552	1.12385	1.3	90.2	90.2	90.1
115.235	33.6669	32.0792	30.5034	29.1	25.9506	25.8824	25.5844	25.1036	3.5019	3.13372	2.5327	1.81255	2	1.7	2.7	2
115.167	30.6294	30.1638	29.6717	29.1	26.6746	26.4681	26.2737	26.046	2.21896	1.98363	1.59972	1.14019	1	1.3	2	3.3
107.929	31.1218	30.6294	30.1638	29.6717	26.9365	26.6746	26.4681	26.2737	2.25958	2.21896	1.98363	1.59972	2.3	1	1.3	2
109.745	31.6942	31.1218	30.6294	30.1638	27.2959	26.9365	26.6746	26.4681	2.09744	2.25958	2.21896	1.98363	1.3	2.3	1	1.3
112.373	32.4	31.6942	31.1218	30.6294	27.7937	27.2959	26.9365	26.6746	1.76453	2.09744	2.25958	2.21896	1	1.3	2.3	1
115.566	33.2143	32.4	31.6942	31.1218	28.4017	27.7937	27.2959	26.9365	1.32506	1.76453	2.09744	2.25958	2.3	1	1.3	2.3
116.899	33.8	33.2143	32.4	31.6942	28.8058	28.4017	27.7937	27.2959	0.859981	1.32506	1.76453	2.09744	1	2.3	1	1.3
113.957	33.8	33.8	33.2143	32.4	28.6849	28.8058	28.4017	27.7937	0.447807	0.859981	1.32506	1.76453	1.3	1	2.3	1
108.715	33.3936	33.8	33.8	33.2143	28.2009	28.6849	28.8058	28.4017	0.146703	0.447807	0.859981	1.32506	1.7	1.3	1	2.3
115.899	28.5604	28.3882	28.1572	27.9	25.1041	24.9848	24.8063	24.6171	3.39499	3.03378	2.44462	1.7397	3.3	2.3	3.3	2.7
121.18	32.7957	31.4073	29.8259	28.4	26.9999	26.2003	25.269	24.4608	3.0182	2.69366	2.16466	1.53252	2.3	0.7	0.3	1.7
114.217	33.6	32.7957	31.4073	29.8259	27.3967	26.9999	26.2003	25.269	3.07422	3.0182	2.69366	2.16466	2.3	2.3	0.7	0.3
112.179	33.6	33.6	32.7957	31.4073	27.279	27.3967	26.9999	26.2003	2.85054	3.07422	3.0182	2.69366	2.3	2.3	2.3	0.7
139.604	31.8915	29.7153	27.3927	25.5	28.62	27.1552	25.471	24.0547	1.72036	1.53503	1.23296	0.87208	3	1.7	1.7	1.3
137.967	33.3451	31.8915	29.7153	27.3927	29.4162	28.62	27.1552	25.471	1.75235	1.72036	1.53503	1.23296	3	3	1.7	1.7
134.534	33.5	33.3451	31.8915	29.7153	29.1417	29.4162	28.62	27.1552	1.62461	1.75235	1.72036	1.53503	2.3	3	3	1.7
121.059	32.2	33.5	33.3451	31.8915	27.7834	29.1417	29.4162	28.62	1.36252	1.62461	1.75235	1.72036	1.7	2.3	3	3
108.632	30.6436	32.2	33.5	33.3451	26.511	27.7834	29.1417	29.4162	1.01708	1.36252	1.62461	1.75235	2.3	1.7	2.3	3
115.429	28.4641	27.5718	26.7167	26	25.9506	25.6093	25.2574	24.9457	1.56859	1.39927	1.12335	0.793788	1.7	0.7	1.3	0.3
109.852	29.2921	28.4641	27.5718	26.7167	26.2422	25.9506	25.6093	25.2574	1.59781	1.56859	1.39927	1.12335	1.3	1.7	0.7	1.3
110.823	29.9545	29.2921	28.4641	27.5718	26.4576	26.2422	25.9506	25.6093	1.4811	1.59781	1.56859	1.39927	2.3	1.3	1.7	0.7
110.547	30.35	29.9545	29.2921	28.4641	26.5791	26.4576	26.2422	25.9506	1.24168	1.4811	1.59781	1.56859	1	2.3	1.3	1.7
109.187	30.4	30.35	29.9545	29.2921	26.5935	26.5791	26.4576	26.2422	0.926177	1.24168	1.4811	1.59781	1	1	2.3	1.3
107.051	30.1517	30.4	30.35	29.9545	26.5253	26.5935	26.5791	26.4576	0.59331	0.926177	1.24168	1.4811	2.7	1	1	2.3
115.376	29.5136	28.5927	27.6875	26.9	25.7756	25.5293	25.2536	24.9906	1.84034	1.6413	1.31698	0.929689	1.7	1	1.7	1.3
108.658	30.3481	29.5136	28.5927	27.6875	25.9659	25.7756	25.5293	25.2536	1.87469	1.84034	1.6413	1.31698	2	1.7	1	1.7
108.973	30.9943	30.3481	29.5136	28.5927	26.0893	25.9659	25.7756	25.5293	1.73748	1.87469	1.84034	1.6413	2	2	1.7	1
108.207	31.35	30.9943	30.3481	29.5136	26.1451	26.0893	25.9659	25.7756	1.45604	1.73748	1.87469	1.84034	2	2	2	1.7
106.504	31.3412	31.35	30.9943	30.3481	26.1363	26.1451	26.0893	25.9659	1.08523	1.45604	1.73748	1.87469	2	2	2	2
123.521	29.307	28.3373	26.9239	25.5	27.007	26.2607	25.055	23.7832	2.04463	1.8207	1.45607	1.02129	2	1.7	2	2
114.9	29.4	29.307	28.3373	26.9239	26.9101	27.007	26.2607	25.055	2.08325	2.04463	1.8207	1.45607	3.3	2	1.7	2
107.922	28.6351	27.6138	26.5061	25.3	24.7585	24.5138	24.0987	23.4544	3.64508	3.26671	2.64845	1.90644	1	1	0.3	1.3
112.311	29.2977	29.3	28.9775	28.5	27.2109	27.0435	26.602	26.0849	0.732886	0.656398	0.531471	0.381643	1	0	0.3	0.3
113.943	32.3	32.0018	30.8256	29.1	24.8463	24.2707	23.1672	21.8776	3.41156	3.05473	2.47204	1.77338	2.7	2.3	2.3	2
106.692	32.3	32.3	32.0018	30.8256	25.2977	24.8463	24.2707	23.1672	3.47308	3.41156	3.05473	2.47204	1.7	2.7	2.3	2.3
108.764	29.34	28.4795	27.5021	26.4	24.906	24.8456	24.6004	24.0873	2.84434	2.53747	2.03735	1.43998	1.3	1.3	1	0.3
109.583	29.1107	28.3221	27.4953	26.8	25.3509	25.3261	25.1947	25.0353	1.15566	1.03073	0.82716	0.584053	2	1.3	1	1.3
107.979	29.5	28.654	26.8238	24.9	26.3939	25.887	24.4243	22.801	1.7722	1.57356	1.25053	0.866388	0.3	1.3	1	0
112.925	28.416	28.0724	27.6676	27.3	25.5094	25.5198	25.4547	25.3747	1.58432	1.42056	1.15286	0.831395	1	1	1.7	1.7
109.923	34.8	33.6	32.1747	30.7186	26.3813	25.6715	25.0385	24.5395	1.99836	2.63804	3.12157	3.35691	1.7	1.3	2	2
108.449	34.8	34.8	33.6	32.1747	26.3557	26.3813	25.6715	25.0385	1.31871	1.99836	2.63804	3.12157	2.3	1.7	1.3	2
106.945	34.6471	34.8	34.8	33.6	26.4262	26.3557	26.3813	25.6715	0.711977	1.31871	1.99836	2.63804	1.7	2.3	1.7	1.3
120.462	31.5015	30.6223	29.7771	29	27.1228	27.0773	26.9952	26.8599	2.36535	2.12004	1.71917	1.23801	2	1.7	1	1.3
111.451	32.3803	31.5015	30.6223	29.7771	27.16	27.1228	27.0773	26.9952	2.40758	2.36535	2.12004	1.71917	1.7	2	1.7	1
111.149	33.2246	32.3803	31.5015	30.6223	27.2321	27.16	27.1228	27.0773	2.23845	2.40758	2.36535	2.12004	2.7	1.7	2	1.7
111.305	34	33.2246	32.3803	31.5015	27.3964	27.2321	27.16	27.1228	1.89095	2.23845	2.40758	2.36535	3.7	2.7	1.7	2
111.641	34.6	34	33.2246	32.3803	27.6366	27.3964	27.2321	27.16	1.43131	1.89095	2.23845	2.40758	3	3.7	2.7	1.7
109.193	34.6	34.6	34	33.2246	27.5775	27.6366	27.3964	27.2321	0.94311	1.43131	1.89095	2.23845	3	3	3.7	2.7
106.604	34.3943	34.6	34.6	34	27.522	27.5775	27.6366	27.3964	0.507577	0.94311	1.43131	1.89095	2	3	3	3.7
114.014	28.7279	28.0715	27.4795	26.9	26.0383	25.8823	25.7529	25.5504	1.29639	1.16163	0.94146	0.677269	3.3	3.3	3.7	2.7
108.559	29.5002	28.7279	28.0715	27.4795	26.3248	26.0383	25.8823	25.7529	1.31961	1.29639	1.16163	0.94146	3.3	3.3	3.3	3.7
112.162	30.4403	29.5002	28.7279	28.0715	26.8519	26.3248	26.0383	25.8823	1.22672	1.31961	1.29639	1.16163	2.7	3.3	3.3	3.3
118.583	31.6	30.4403	29.5002	28.7279	27.7378	26.8519	26.3248	26.0383	1.03586	1.22672	1.31961	1.29639	4	2.7	3.3	3.3
127.415	32.8	31.6	30.4403	29.5002	28.8787	27.7378	26.8519	26.3248	0.78346	1.03586	1.22672	1.31961	2.3	4	2.7	3.3
128.207	32.8	32.8	31.6	30.4403	29.1064	28.8787	27.7378	26.8519	0.515473	0.78346	1.03586	1.22672	3	2.3	4	2.7
129.922	32.7402	32.8	32.8	31.6	29.4345	29.1064	28.8787	27.7378	0.276551	0.515473	0.78346	1.03586	2	3	2.3	4
124.028	31.6476	32.7402	32.8	32.8	28.8928	29.4345	29.1064	28.8787	0.0999286	0.276551	0.515473	0.78346	1.3	2	3	2.3
115.272	30.1301	31.6476	32.7402	32.8	27.9856	28.8928	29.4345	29.1064	0	0.0999286	0.276551	0.515473	1	1.3	2	3
110.909	28.6441	27.4599	26.4143	25.6	26.2267	25.8184	25.4263	25.0825	2.77179	2.48341	2.01229	1.44705	0.3	2	0.7	1.3
107.146	31.057	29.8741	28.6441	27.4599	27.0562	26.6363	26.2267	25.8184	2.62271	2.82148	2.77179	2.48341	0.7	1	0.3	2
109.982	32.1	31.057	29.8741	28.6441	27.5195	27.0562	26.6363	26.2267	2.21432	2.62271	2.82148	2.77179	0.3	0.7	1	0.3
112.824	32.8985	32.1	31.057	29.8741	28.0381	27.5195	27.0562	26.6363	1.67428	2.21432	2.62271	2.82148	2.3	0.3	0.7	1
114.471	33.3	32.8985	32.1	31.057	28.4704	28.0381	27.5195	27.0562	1.10097	1.67428	2.21432	2.62271	1.3	2.3	0.3	0.7
113.685	33.1911	33.3	32.8985	32.1	28.6561	28.4704	28.0381	27.5195	0.589959	1.10097	1.67428	2.21432	0.7	1.3	2.3	0.3
111.603	32.6612	33.1911	33.3	32.8985	28.6101	28.6561	28.4704	28.0381	0.212384	0.589959	1.10097	1.67428	0.3	0.7	1.3	2.3
108.538	31.8508	32.6612	33.1911	33.3	28.3893	28.6101	28.6561	28.4704	0	0.212384	0.589959	1.10097	0.7	0.3	0.7	1.3
129.834	32.4976	31.6789	30.8417	30	28.1494	28.1173	28.0241	27.8183	2.71747	2.43449	1.97221	1.41764	1.3	1.3	1.3	1.3
120.373	33.2834	32.4976	31.6789	30.8417	28.1848	28.1494	28.1173	28.0241	2.76624	2.71747	2.43449	1.97221	0.7	1.3	1.3	1.3
120.319	34.0223	33.2834	32.4976	31.6789	28.3043	28.1848	28.1494	28.1173	2.5712	2.76624	2.71747	2.43449	0.7	0.7	1.3	1.3
121.61	34.7	34.0223	33.2834	32.4976	28.5929	28.3043	28.1848	28.1494	2.17048	2.5712	2.76624	2.71747	0.3	0.7	0.7	1.3
123.702	35.2	34.7	34.0223	33.2834	29.0315	28.5929	28.3043	28.1848	1.64062	2.17048	2.5712	2.76624	0.3	0.3	0.7	0.7
123.406	35.1245	35.2	34.7	34.0223	29.2408	29.0315	28.5929	28.3043	1.07819	1.64062	2.17048	2.5712	0.7	0.3	0.3	0.7
120.243	34.486	35.1245	35.2	34.7	29.1584	29.2408	29.0315	28.5929	0.577016	1.07819	1.64062	2.17048	0.7	0.7	0.3	0.3
115.633	33.4252	34.486	35.1245	35.2	28.826	29.1584	29.2408	29.0315	0.206901	0.577016	1.07819	1.64062	0.3	0.7	0.7	0.3
109.881	32.083	33.4252	34.486	35.1245	28.2895	28.826	29.1584	29.2408	0	0.206901	0.577016	1.07819	0.7	0.3	0.7	0.7
107.27	28.0499	27.4959	26.9977	26.6	26.6548	26.3493	26.0573	25.8035	0.482022	0.431727	0.349581	0.251059	1.3	1	1.3	1
108.439	28.1305	26.9385	25.934	25.2	24.6353	24.5032	24.3827	24.2953	3.01942	2.7037	2.18811	1.56989	3.3	4	3	3.7
107.031	33.6	33.0615	32	30.7444	26.0605	25.726	25.2727	24.9673	1.19189	1.81857	2.40935	2.85631	1.7	4.7	3	4
143.867	31.5	30.699	29.0604	27.3	28.9559	28.1805	26.6135	24.9431	2.00478	1.79491	1.45222	1.04137	0.3	1	1	0.7
130.597	30.9838	31.5	30.699	29.0604	28.4727	28.9559	28.1805	26.6135	2.04097	2.00478	1.79491	1.45222	1	0.3	1	1
118.471	29.6164	30.9838	31.5	30.699	27.166	28.4727	28.9559	28.1805	1.89636	2.04097	2.00478	1.79491	1	1	0.3	1
113.726	30.7819	29.674	28.5803	27.6	26.2967	26.162	25.9422	25.6629	2.62981	2.35313	1.9015	1.36039	1.7	1	2	1.7
123.591	31.6932	31.1095	30.4574	29.7	26.1763	26.277	26.2919	26.1366	2.67905	2.3968	1.93613	1.38429	1	1.7	2.3	1.7
113.12	32.245	31.6932	31.1095	30.4574	26.0803	26.1763	26.277	26.2919	2.72775	2.67905	2.3968	1.93613	1	1	1.7	2.3
112.143	32.8017	32.245	31.6932	31.1095	26.0853	26.0803	26.1763	26.277	2.53329	2.72775	2.67905	2.3968	1.3	1	1	1.7
112.73	33.4	32.8017	32.245	31.6932	26.2928	26.0853	26.0803	26.1763	2.13389	2.53329	2.72775	2.67905	1.7	1.3	1	1
114.846	34.0181	33.4	32.8017	32.245	26.7404	26.2928	26.0853	26.0803	1.60633	2.13389	2.53329	2.72775	1.3	1.7	1.3	1
116.565	34.4	34.0181	33.4	32.8017	27.1933	26.7404	26.2928	26.0853	1.0474	1.60633	2.13389	2.53329	0.7	1.3	1.7	1.3
115.892	34.3067	34.4	34.0181	33.4	27.4014	27.1933	26.7404	26.2928	0.551058	1.0474	1.60633	2.13389	1	0.7	1.3	1.7
113.766	33.8005	34.3067	34.4	34.0181	27.3644	27.4014	27.1933	26.7404	0.187006	0.551058	1.0474	1.60633	1.7	1	0.7	1.3
110.61	33.0191	33.8005	34.3067	34.4	27.1464	27.3644	27.4014	27.1933	0	0.187006	0.551058	1.0474	1.3	1.7	1	0.7
144.035	33.5439	32.4306	31.3417	30.4	28.1911	27.9191	27.5959	27.2674	2.48124	2.21947	1.79225	1.28057	1	1.7	1.3	1
136.106	34.5586	33.5439	32.4306	31.3417	28.3898	28.1911	27.9191	27.5959	2.52641	2.48124	2.21947	1.79225	1.3	1	1.7	1.3
136.083	35.3516	34.5586	33.5439	32.4306	28.5112	28.3898	28.1911	27.9191	2.34606	2.52641	2.48124	2.21947	1.7	1.3	1	1.7
135.36	35.8	35.3516	34.5586	33.5439	28.5746	28.5112	28.3898	28.1911	1.97566	2.34606	2.52641	2.48124	1.3	1.7	1.3	1
133.817	35.8143	35.8	35.3516	34.5586	28.5982	28.5746	28.5112	28.3898	1.48645	1.97566	2.34606	2.52641	1	1.3	1.7	1.3
131.464	35.439	35.8143	35.8	35.3516	28.5866	28.5982	28.5746	28.5112	0.96829	1.48645	1.97566	2.34606	1.3	1	1.3	1.7
128.445	34.752	35.439	35.8143	35.8	28.5257	28.5866	28.5982	28.5746	0.50834	0.96829	1.48645	1.97566	1.7	1.3	1	1.3
125.438	33.8312	34.752	35.439	35.8143	28.3971	28.5257	28.5866	28.5982	0.171268	0.50834	0.96829	1.48645	2	1.7	1.3	1
122.223	32.7546	33.8312	34.752	35.439	28.1875	28.3971	28.5257	28.5866	0	0.171268	0.50834	0.96829	1	2	1.7	1.3
148.88	33.6837	32.5131	31.1617	29.9	28.9571	28.2542	27.4145	26.6402	2.10904	1.88621	1.52259	1.08716	1.3	1	1	1.7
142.893	34.4	33.6837	32.5131	31.1617	29.3283	28.9571	28.2542	27.4145	2.14749	2.10904	1.88621	1.52259	1.7	1.3	1	1
140.523	34.4	34.4	33.6837	32.5131	29.1944	29.3283	28.9571	28.2542	1.99397	2.14749	2.10904	1.88621	1.3	1.7	1.3	1
133.051	33.6	34.4	34.4	33.6837	28.534	29.1944	29.3283	28.9571	1.6787	1.99397	2.14749	2.10904	1.3	1.3	1.7	1.3
125.359	32.5622	33.6	34.4	34.4	27.8749	28.534	29.1944	29.3283	1.26236	1.6787	1.99397	2.14749	1.3	1.3	1.3	1.7
118.412	31.4496	32.5622	33.6	34.4	27.3229	27.8749	28.534	29.1944	0.821478	1.26236	1.6787	1.99397	0.7	1.3	1.3	1.3
112.057	30.2771	31.4496	32.5622	33.6	26.8305	27.3229	27.8749	28.534	0.430303	0.821478	1.26236	1.6787	1.3	0.7	1.3	1.3
106.499	29.0597	30.2771	31.4496	32.5622	26.3573	26.8305	27.3229	27.8749	0.143881	0.430303	0.821478	1.26236	1.7	1.3	0.7	1.3
120.976	31.839	30.7769	29.8634	29.2	26.986	26.9044	26.8669	26.9018	2.7085	2.42191	1.9543	1.39442	1.3	1.7	2	2
112.291	32.948	31.839	30.7769	29.8634	27.1063	26.986	26.9044	26.8669	2.75797	2.7085	2.42191	1.9543	1	1.3	1.7	2
112.823	34.0022	32.948	31.839	30.7769	27.29	27.1063	26.986	26.9044	2.56052	2.75797	2.7085	2.42191	0.3	1	1.3	1.7
114.151	34.9	34.0022	32.948	31.839	27.5895	27.29	27.1063	26.986	2.15505	2.56052	2.75797	2.7085	0.3	0.3	1	1.3
115.914	35.5	34.9	34.0022	32.948	28.0044	27.5895	27.29	27.1063	1.61968	2.15505	2.56052	2.75797	0	0.3	0.3	1
115.835	35.5	35.5	34.9	34.0022	28.2532	28.0044	27.5895	27.29	1.0529	1.61968	2.15505	2.56052	0.3	0	0.3	0.3
115.275	35.1776	35.5	35.5	34.9	28.4946	28.2532	28.0044	27.5895	0.550246	1.0529	1.61968	2.15505	1	0.3	0	0.3
113.648	34.4179	35.1776	35.5	35.5	28.5257	28.4946	28.2532	28.0044	0.182531	0.550246	1.0529	1.61968	2	1	0.3	0
111.471	33.4188	34.4179	35.1776	35.5	28.4255	28.5257	28.4946	28.2532	0	0.182531	0.550246	1.0529	1.3	2	1	0.3
114.301	28.692	27.8821	27.0682	26.3	26.2722	25.982	25.6342	25.2391	2.06446	1.84568	1.48875	1.06148	0.3	0.7	0.3	3.7
106.635	29.4481	28.692	27.8821	27.0682	26.5022	26.2722	25.982	25.6342	2.10222	2.06446	1.84568	1.48875	0	0.3	0.7	0.3
106.832	30.1007	29.4481	28.692	27.8821	26.6774	26.5022	26.2722	25.982	1.95149	2.10222	2.06446	1.84568	0	0	0.3	0.7
106.384	30.6	30.1007	29.4481	28.692	26.8108	26.6774	26.5022	26.2722	1.64198	1.95149	2.10222	2.06446	0.3	0	0	0.3
123.598	31.6652	30.5637	29.4435	28.4	27.3062	27.2381	27.041	26.722	2.53387	2.26493	1.82619	1.3011	1.3	1.3	1	1.3
113.79	32.6522	31.6652	30.5637	29.4435	27.2673	27.3062	27.2381	27.041	2.58029	2.53387	2.26493	1.82619	1.7	1.3	1.3	1
112.149	33.429	32.6522	31.6652	30.5637	27.1766	27.2673	27.3062	27.2381	2.39499	2.58029	2.53387	2.26493	3.3	1.7	1.3	1.3
110.546	33.9	33.429	32.6522	31.6652	27.1155	27.1766	27.2673	27.3062	2.01454	2.39499	2.58029	2.53387	4	3.3	1.7	1.3
109.201	33.9967	33.9	33.429	32.6522	27.1563	27.1155	27.1766	27.2673	1.51234	2.01454	2.39499	2.58029	1	4	3.3	1.7
108.076	33.7588	33.9967	33.9	33.429	27.2965	27.1563	27.1155	27.1766	0.980957	1.51234	2.01454	2.39499	1.3	1	4	3.3
107.109	33.2533	33.7588	33.9967	33.9	27.493	27.2965	27.1563	27.1155	0.510138	0.980957	1.51234	2.01454	0.3	1.3	1	4
106.793	32.547	33.2533	33.7588	33.9967	27.6945	27.493	27.2965	27.1563	0.166365	0.510138	0.980957	1.51234	1.7	0.3	1.3	1
106.701	31.707	32.547	33.2533	33.7588	27.8587	27.6945	27.493	27.2965	0	0.166365	0.510138	0.980957	1.3	1.7	0.3	1.3
116.914	30.423	30.2772	29.9838	29.4	26.2879	26.5203	26.5963	26.3278	2.59557	2.31963	1.86954	1.33095	1	0	1.3	0.3
106.327	31.4	30.8417	30.5636	30.423	26.5373	26.1079	26.0878	26.2879	2.06275	2.45308	2.6432	2.59557	0	1	1.7	1
111.374	32.2526	31.4	30.8417	30.5636	27.4378	26.5373	26.1079	26.0878	1.5476	2.06275	2.45308	2.6432	0.7	0	1	1.7
116.233	32.9	32.2526	31.4	30.8417	28.3432	27.4378	26.5373	26.1079	1.00267	1.5476	2.06275	2.45308	0.3	0.7	0	1
117.067	32.8538	32.9	32.2526	31.4	28.7563	28.3432	27.4378	26.5373	0.520083	1.00267	1.5476	2.06275	0.3	0.3	0.7	0
114.616	32.183	32.8538	32.9	32.2526	28.6835	28.7563	28.3432	27.4378	0.168065	0.520083	1.00267	1.5476	1	0.3	0.3	0.7
109.874	31.0956	32.183	32.8538	32.9	28.257	28.6835	28.7563	28.3432	0	0.168065	0.520083	1.00267	0.7	1	0.3	0.3
136.64	31.3734	30.1884	29.1475	28.4	27.7047	27.1918	26.7339	26.4315	2.54432	2.27339	1.8315	1.30284	1.3	0	0.3	2.3
131.141	32.5532	31.3734	30.1884	29.1475	28.1862	27.7047	27.1918	26.7339	2.59109	2.54432	2.27339	1.8315	0.3	1.3	0	0.3
133.452	33.5785	32.5532	31.3734	30.1884	28.5698	28.1862	27.7047	27.1918	2.40441	2.59109	2.54432	2.27339	0.3	0.3	1.3	0
134.324	34.3	33.5785	32.5532	31.3734	28.8002	28.5698	28.1862	27.7047	2.02118	2.40441	2.59109	2.54432	0.3	0.3	0.3	1.3
133.108	34.6	34.3	33.5785	32.5532	28.8473	28.8002	28.5698	28.1862	1.51548	2.02118	2.40441	2.59109	0.3	0.3	0.3	0.3
129.844	34.4947	34.6	34.3	33.5785	28.7198	28.8473	28.8002	28.5698	0.980685	1.51548	2.02118	2.40441	0	0.3	0.3	0.3
125.068	34.0596	34.4947	34.6	34.3	28.4485	28.7198	28.8473	28.8002	0.507319	0.980685	1.51548	2.02118	0.3	0	0.3	0.3
119.948	33.3771	34.0596	34.4947	34.6	28.0603	28.4485	28.7198	28.8473	0.162379	0.507319	0.980685	1.51548	0	0.3	0	0.3
114.673	32.5298	33.3771	34.0596	34.4947	27.5883	28.0603	28.4485	28.7198	0	0.162379	0.507319	0.980685	1.3	0	0.3	0
109.908	29.9985	28.8993	27.7721	26.7	24.0225	24.1691	24.1865	24.0846	3.29377	2.94244	2.36948	1.68415	0.7	1	1.3	1.3
117.335	31.163	30.7707	30.2894	29.6	25.085	25.6139	25.9496	25.8844	3.03501	2.71072	2.18192	1.54954	1.3	1.3	1	1.3
106.613	34	34	33	32.1584	25.6327	25.324	24.561	24.324	1.16438	1.80384	2.40887	2.86754	0	1	2.3	2
108.789	34	34	34	33	26.2324	25.6327	25.324	24.561	0.59896	1.16438	1.80384	2.40887	0.3	0	1	2.3
107.449	33.1813	34	34	34	26.3214	26.2324	25.6327	25.324	0.187818	0.59896	1.16438	1.80384	1	0.3	0	1
126.108	33.1554	32.1166	30.7985	29.4	27.4718	27.258	26.7838	26.1721	2.63806	2.35465	1.89267	1.34056	1.3	1.7	1	1
114.402	33.6	33.1554	32.1166	30.7985	27.2221	27.4718	27.258	26.7838	2.68698	2.63806	2.35465	1.89267	1.3	1.3	1.7	1
109.591	33.6	33.6	33.1554	32.1166	26.7312	27.2221	27.4718	27.258	2.49166	2.68698	2.63806	2.35465	1.7	1.3	1.3	1.7
120.463	30.8926	29.9611	29.0444	28.2	26.863	26.586	26.232	25.7994	2.43595	2.17376	1.74642	1.23582	1.7	1.3	1.3	0.7
112.473	31.7813	30.8926	29.9611	29.0444	27.077	26.863	26.586	26.232	2.4812	2.43595	2.17376	1.74642	1.7	1.7	1.3	1.3
112.756	32.5696	31.7813	30.8926	29.9611	27.2562	27.077	26.863	26.586	2.3005	2.4812	2.43595	2.17376	2.7	1.7	1.7	1.3
112.901	33.2	32.5696	31.7813	30.8926	27.4426	27.2562	27.077	26.863	1.92973	2.3005	2.4812	2.43595	2.7	2.7	1.7	1.7
112.767	33.6	33.2	32.5696	31.7813	27.6507	27.4426	27.2562	27.077	1.44101	1.92973	2.3005	2.4812	2.3	2.7	2.7	1.7
111.109	33.6	33.6	33.2	32.5696	27.7186	27.6507	27.4426	27.2562	0.925121	1.44101	1.92973	2.3005	2	2.3	2.7	2.7
109.668	33.4593	33.6	33.6	33.2	27.8327	27.7186	27.6507	27.4426	0.47001	0.925121	1.44101	1.92973	2.7	2	2.3	2.7
107.747	33.0269	33.4593	33.6	33.6	27.8064	27.8327	27.7186	27.6507	0.140593	0.47001	0.925121	1.44101	1.3	2.7	2	2.3
106.502	29.6862	29.3593	28.6	27.386	26.2481	25.954	25.4234	24.6343	0.755491	1.1785	1.57937	1.88354	1.7	1.7	1.3	1.7
119.849	28.5351	28.1385	27.7453	27.3	25.7799	25.7197	25.6568	25.517	2.09282	1.86669	1.49821	1.05813	2	2.3	2.3	1
111.654	28.9906	28.5351	28.1385	27.7453	25.9121	25.7799	25.7197	25.6568	2.13185	2.09282	1.86669	1.49821	2	2	2.3	2.3
112.847	29.5604	28.9906	28.5351	28.1385	26.1914	25.9121	25.7799	25.7197	1.97597	2.13185	2.09282	1.86669	1.7	2	2	2.3
115.536	30.3	29.5604	28.9906	28.5351	26.6944	26.1914	25.9121	25.7799	1.65622	1.97597	2.13185	2.09282	1.7	1.7	2	2
119.128	31.1	30.3	29.5604	28.9906	27.3403	26.6944	26.1914	25.9121	1.2349	1.65622	1.97597	2.13185	2	1.7	1.7	2
116.961	31.1	31.1	30.3	29.5604	27.3254	27.3403	26.6944	26.1914	0.79047	1.2349	1.65622	1.97597	3.7	2	1.7	1.7
115.173	31.074	31.1	31.1	30.3	27.3533	27.3254	27.3403	26.6944	0.39887	0.79047	1.2349	1.65622	1.7	3.7	2	1.7
108.961	30.3523	31.074	31.1	31.1	26.7831	27.3533	27.3254	27.3403	0.116123	0.39887	0.79047	1.2349	0.3	1.7	3.7	2
128.518	29.5426	28.8558	28.1516	27.4	27.0689	26.6825	26.2623	25.7552	2.01178	1.79397	1.43909	1.01536	1.3	2.3	1.7	1.3
122.925	30.2421	29.5426	28.8558	28.1516	27.4763	27.0689	26.6825	26.2623	2.04937	2.01178	1.79397	1.43909	1	1.3	2.3	1.7
126.188	30.9846	30.2421	29.5426	28.8558	27.9617	27.4763	27.0689	26.6825	1.89921	2.04937	2.01178	1.79397	1	1	1.3	2.3
130.325	31.8	30.9846	30.2421	29.5426	28.5855	27.9617	27.4763	27.0689	1.59124	1.89921	2.04937	2.01178	2.3	1	1	1.3
135.343	32.6473	31.8	30.9846	30.2421	29.3301	28.5855	27.9617	27.4763	1.18553	1.59124	1.89921	2.04937	2.3	2.3	1	1
138.609	33.2	32.6473	31.8	30.9846	29.8867	29.3301	28.5855	27.9617	0.757701	1.18553	1.59124	1.89921	1.3	2.3	2.3	1
137.349	33.1557	33.2	32.6473	31.8	29.9535	29.8867	29.3301	28.5855	0.380973	0.757701	1.18553	1.59124	2	1.3	2.3	2.3
132.525	32.5922	33.1557	33.2	32.6473	29.5816	29.9535	29.8867	29.3301	0.109311	0.380973	0.757701	1.18553	2.3	2	1.3	2.3
125.532	31.6826	32.5922	33.1557	33.2	28.9119	29.5816	29.9535	29.8867	0	0.109311	0.380973	0.757701	1.3	2.3	2	1.3
115.389	30.3507	29.4263	28.4213	27.4	25.7348	25.7606	25.6314	25.3274	2.17037	1.93291	1.54625	1.08514	1.3	1.3	1.3	1.7
135.441	31.6348	30.6755	29.6709	28.7	27.7886	27.6283	27.3667	27.0121	1.98719	1.76929	1.41452	0.991564	0	0.3	0.3	0
127.023	32.4696	31.6348	30.6755	29.6709	27.8578	27.7886	27.6283	27.3667	2.02477	1.98719	1.76929	1.41452	0.3	0	0.3	0.3
126.181	33.1011	32.4696	31.6348	30.6755	27.8645	27.8578	27.7886	27.6283	1.87446	2.02477	1.98719	1.76929	0	0.3	0	0.3
124.706	33.45	33.1011	32.4696	31.6348	27.8503	27.8645	27.8578	27.7886	1.56641	1.87446	2.02477	1.98719	0	0	0.3	0
122.908	33.4606	33.45	33.1011	32.4696	27.8507	27.8503	27.8645	27.8578	1.16112	1.56641	1.87446	2.02477	0	0	0	0.3
121.025	33.17	33.4606	33.45	33.1011	27.8673	27.8507	27.8503	27.8645	0.734702	1.16112	1.56641	1.87446	0.3	0	0	0
119.112	32.6384	33.17	33.4606	33.45	27.881	27.8673	27.8507	27.8503	0.360725	0.734702	1.16112	1.56641	0.7	0.3	0	0
117.5	31.926	32.6384	33.17	33.4606	27.8684	27.881	27.8673	27.8507	0.0932686	0.360725	0.734702	1.16112	0.7	0.7	0.3	0
116.023	31.0931	31.926	32.6384	33.17	27.8115	27.8684	27.881	27.8673	0	0.0932686	0.360725	0.734702	0.7	0.7	0.7	0.3
114.444	27.8084	28.066	28.2057	28.2	25.2955	25.3903	25.4547	25.5019	1.70011	1.51328	1.20911	0.846587	0.3	0	0	0.7
113.255	28.3421	27.8836	27.2583	26.7	27.8501	27.3663	26.686	26.0366	0.204434	0.181916	0.145263	0.101588	1	0.3	1.3	0.3
116.601	31.761	30.5428	29.163	27.9	25.1445	24.7401	24.1981	23.6887	2.64265	2.34809	1.86894	1.29878	1	1.3	2	1.3
108.012	32.5395	31.761	30.5428	29.163	25.2733	25.1445	24.7401	24.1981	2.69338	2.64265	2.34809	1.86894	2	1	1.3	2
114.642	29.7769	28.3294	26.862	25.5	25.1501	24.5476	23.8422	23.0921	2.57896	2.28629	1.81065	1.24584	1	0.7	1.7	2.3
108.936	31.0796	29.7769	28.3294	26.862	25.6148	25.1501	24.5476	23.8422	2.62928	2.57896	2.28629	1.81065	0.7	1	0.7	1.7
110.643	32.1123	31.0796	29.7769	28.3294	25.9323	25.6148	25.1501	24.5476	2.42694	2.62928	2.57896	2.28629	0	0.7	1	0.7
110.945	32.75	32.1123	31.0796	29.7769	26.1125	25.9323	25.6148	25.1501	2.01323	2.42694	2.62928	2.57896	0	0	0.7	1
109.689	32.9	32.75	32.1123	31.0796	26.1709	26.1125	25.9323	25.6148	1.47085	2.01323	2.42694	2.62928	0	0	0	0.7
107.182	32.6224	32.9	32.75	32.1123	26.1364	26.1709	26.1125	25.9323	0.903709	1.47085	2.01323	2.42694	0	0	0	0
110.735	30	29.0969	27.3548	25.6	25.2785	25.0033	23.8433	22.4776	2.23919	2.00806	1.63018	1.17631	4	3.3	1.3	0.7
115.171	29.3587	28.4776	27.6367	26.8	25.4891	25.1782	24.8635	24.4676	2.81547	2.52332	2.04593	1.47296	1.3	1.7	1.7	1.7
108.735	30.3156	29.3587	28.4776	27.6367	25.8795	25.4891	25.1782	24.8635	2.86578	2.81547	2.52332	2.04593	2	1.3	1.7	1.7
112.434	31.3841	30.3156	29.3587	28.4776	26.4397	25.8795	25.4891	25.1782	2.66437	2.86578	2.81547	2.52332	1.7	2	1.3	1.7
118.483	32.6	31.3841	30.3156	29.3587	27.2687	26.4397	25.8795	25.4891	2.25054	2.66437	2.86578	2.81547	1.7	1.7	2	1.3
125.909	33.8	32.6	31.3841	30.3156	28.279	27.2687	26.4397	25.8795	1.70319	2.25054	2.66437	2.86578	1.7	1.7	1.7	2
125.131	33.8	33.8	32.6	31.3841	28.3998	28.279	27.2687	26.4397	1.12187	1.70319	2.25054	2.66437	1.3	1.7	1.7	1.7
125.171	33.8	33.8	33.8	32.6	28.6671	28.3998	28.279	27.2687	0.603343	1.12187	1.70319	2.25054	1.3	1.3	1.7	1.7
120.303	33.0054	33.8	33.8	33.8	28.3165	28.6671	28.3998	28.279	0.219642	0.603343	1.12187	1.70319	2.3	1.3	1.3	1.7
112.319	31.7002	33.0054	33.8	33.8	27.5462	28.3165	28.6671	28.3998	0	0.219642	0.603343	1.12187	1.3	2.3	1.3	1.3
106.757	26.7974	25.7837	24.4032	23.1	26.2962	25.2691	23.8927	22.612	0.347288	0.310984	0.251696	0.180605	2.7	3.7	4	3.7
108.549	29.3737	28.445	27.4543	26.4	24.9114	24.9075	24.7536	24.3701	2.53657	2.26867	1.83149	1.30793	1.3	1.7	1.3	1
125.692	30.1696	29.3948	28.5714	27.7	27.501	27.2897	26.9639	26.4689	1.34165	1.1986	0.965312	0.686251	2	2.3	2	3.3
119.277	30.8957	30.1696	29.3948	28.5714	27.6611	27.501	27.2897	26.9639	1.36635	1.34165	1.1986	0.965312	3	2	2.3	2
120.157	31.5726	30.8957	30.1696	29.3948	27.8423	27.6611	27.501	27.2897	1.26778	1.36635	1.34165	1.1986	3	3	2	2.3
121.57	32.2	31.5726	30.8957	30.1696	28.1252	27.8423	27.6611	27.501	1.06545	1.26778	1.36635	1.34165	4	3	3	2
123.695	32.7	32.2	31.5726	30.8957	28.506	28.1252	27.8423	27.6611	0.798485	1.06545	1.26778	1.36635	2	4	3	3
123.454	32.7	32.7	32.2	31.5726	28.6241	28.506	28.1252	27.8423	0.51623	0.798485	1.06545	1.26778	2.3	2	4	3
122.513	32.4454	32.7	32.7	32.2	28.6642	28.6241	28.506	28.1252	0.266493	0.51623	0.798485	1.06545	2.3	2.3	2	4
119.675	31.8022	32.4454	32.7	32.7	28.4511	28.6642	28.6241	28.506	0.0846554	0.266493	0.51623	0.798485	0.7	2.3	2.3	2
115.937	30.9527	31.8022	32.4454	32.7	28.1001	28.4511	28.6642	28.6241	0	0.0846554	0.266493	0.51623	0.3	0.7	2.3	2.3
143.13	32.8629	31.4858	29.9325	28.6	28.9923	28.4066	27.5625	26.77	1.69768	1.51636	1.22068	0.867073	1.3	3	3	2.7
133.688	33.5	32.8629	31.4858	29.9325	28.9032	28.9923	28.4066	27.5625	1.72898	1.69768	1.51636	1.22068	3	1.3	3	3
128.123	33.5	33.5	32.8629	31.4858	28.3653	28.9032	28.9923	28.4066	1.60404	1.72898	1.69768	1.51636	2.3	3	1.3	3
115.099	32.3	33.5	33.5	32.8629	26.9989	28.3653	28.9032	28.9923	1.34758	1.60404	1.72898	1.69768	2.7	2.3	3	1.3
139.292	32.3391	30.9443	29.4336	28.1	28.3055	27.5551	26.662	25.8514	2.90575	2.58801	2.07058	1.45351	1.3	1	0.3	1
130.462	33	32.3391	30.9443	29.4336	28.4066	28.3055	27.5551	26.662	2.96056	2.90575	2.58801	2.07058	1.7	1.3	1	0.3
126.052	33	33	32.3391	30.9443	28.0134	28.4066	28.3055	27.5551	2.7414	2.96056	2.90575	2.58801	3	1.7	1.3	1
122.514	32.9	33	33	32.3391	27.7184	28.0134	28.4066	28.3055	2.29218	2.7414	2.96056	2.90575	2.3	3	1.7	1.3
107.458	31.0677	32.9	33	33	26.0944	27.7184	28.0134	28.4066	1.70098	2.29218	2.7414	2.96056	2.7	2.3	3	1.7
136.858	31.4387	29.7942	28.0065	26.5	28.2173	27.1913	25.9624	24.8854	1.79212	1.59572	1.27594	0.894669	3.7	1.7	1	1
132.547	32.5154	31.4387	29.7942	28.0065	28.7151	28.2173	27.1913	25.9624	1.82599	1.79212	1.59572	1.27594	2.3	3.7	1.7	1
128.769	32.6	32.5154	31.4387	29.7942	28.3825	28.7151	28.2173	27.1913	1.69051	1.82599	1.79212	1.59572	2.7	2.3	3.7	1.7
117.541	31.6	32.6	32.5154	31.4387	27.2331	28.3825	28.7151	28.2173	1.41285	1.69051	1.82599	1.79212	3.7	2.7	2.3	3.7
107.49	30.4857	31.6	32.6	32.5154	26.2203	27.2331	28.3825	28.7151	1.04752	1.41285	1.69051	1.82599	3.3	3.7	2.7	2.3
109.815	29.0699	27.6938	26.3812	25.3	24.5303	24.2869	23.9453	23.5906	2.63138	2.33296	1.84795	1.27198	1.3	1.7	1.3	1
115.324	30.4358	29.1047	27.7887	26.6	25.6956	25.5177	25.222	24.8426	2.64463	2.36542	1.90976	1.36405	1.7	1.7	0.7	0.3
107.28	31.6701	30.4358	29.1047	27.7887	25.7544	25.6956	25.5177	25.222	2.69282	2.64463	2.36542	1.90976	2	1.7	1.7	0.7
106.74	32.6955	31.6701	30.4358	29.1047	25.7321	25.7544	25.6956	25.5177	2.50045	2.69282	2.64463	2.36542	1.3	2	1.7	1.7
117.017	32.3197	31.2022	30.1029	29.1	26.8365	26.7756	26.6151	26.3528	2.11134	1.8881	1.52383	1.08765	3	3	1.3	1.3
107.95	33.3773	32.3197	31.2022	30.1029	26.826	26.8365	26.7756	26.6151	2.14987	2.11134	1.8881	1.52383	1.3	3	3	1.3
107.039	34.2968	33.3773	32.3197	31.2022	26.8036	26.826	26.8365	26.7756	1.99607	2.14987	2.11134	1.8881	3.3	1.3	3	3
106.281	35	34.2968	33.3773	32.3197	26.8569	26.8036	26.826	26.8365	1.68021	1.99607	2.14987	2.11134	3	3.3	1.3	3
112.399	31.1074	30.0123	28.8752	27.8	26.1458	26.151	26.0032	25.7104	2.18467	1.9526	1.57404	1.121	2	0.7	1.3	1
139.797	31.5	30.809	29.4401	28	28.4148	28.2201	27.3521	26.3353	2.19418	1.96072	1.57993	1.12432	1	2	1	1.7
123.629	31.1049	31.5	30.809	29.4401	27.6186	28.4148	28.2201	27.3521	2.23448	2.19418	1.96072	1.57993	2.3	1	2	1
111.459	30.01	31.1049	31.5	30.809	26.2757	27.6186	28.4148	28.2201	2.07362	2.23448	2.19418	1.96072	3.7	2.3	1	2
146.606	31.8073	30.9079	29.6795	28.5	29.102	28.4927	27.5713	26.6736	1.80284	1.6107	1.29733	0.922473	3.3	1.7	2	2
137.358	32	31.8073	30.9079	29.6795	29.0811	29.102	28.4927	27.5713	1.83601	1.80284	1.6107	1.29733	4	3.3	1.7	2
129.183	31.2888	32	31.8073	30.9079	28.282	29.0811	29.102	28.4927	1.70362	1.83601	1.80284	1.6107	2.7	4	3.3	1.7
118.686	30.2	31.2888	32	31.8073	27.2369	28.282	29.0811	29.102	1.43184	1.70362	1.83601	1.80284	2	2.7	4	3.3
110.815	29.3135	30.2	31.2888	32	26.5073	27.2369	28.282	29.0811	1.07324	1.43184	1.70362	1.83601	0.3	2	2.7	4
114.298	26.7912	26.5681	26.3622	26.2	25.3538	24.9204	24.5561	24.3184	2.0625	1.84231	1.48323	1.05378	1.3	1.3	1.3	0.7
108.802	27.0052	26.7912	26.5681	26.3622	25.7988	25.3538	24.9204	24.5561	2.10051	2.0625	1.84231	1.48323	1.7	1.3	1.3	1.3
110.924	27.1836	27.0052	26.7912	26.5681	26.1975	25.7988	25.3538	24.9204	1.94878	2.10051	2.0625	1.84231	1.7	1.7	1.3	1.3
111.87	27.3	27.1836	27.0052	26.7912	26.4922	26.1975	25.7988	25.3538	1.63734	1.94878	2.10051	2.0625	1.3	1.7	1.7	1.3
111.262	27.335	27.3	27.1836	27.0052	26.6396	26.4922	26.1975	25.7988	1.22648	1.63734	1.94878	2.10051	1.3	1.3	1.7	1.7
109.355	27.2963	27.335	27.3	27.1836	26.6526	26.6396	26.4922	26.1975	0.792183	1.22648	1.63734	1.94878	2	1.3	1.3	1.7
106.608	27.1988	27.2963	27.335	27.3	26.5584	26.6526	26.6396	26.4922	0.408072	0.792183	1.22648	1.63734	1.7	2	1.3	1.3
107.295	29.2618	27.799	26.4366	25.3	27.1124	26.4843	25.8169	25.1724	1.30704	1.1651	0.933862	0.657868	1.3	1	0.7	0.7
108.561	31.9876	30.6997	29.2618	27.799	28.1235	27.6618	27.1124	26.4843	1.23366	1.33153	1.30704	1.1651	1.3	1	1.3	1
110.923	33	31.9876	30.6997	29.2618	28.5193	28.1235	27.6618	27.1124	1.03297	1.23366	1.33153	1.30704	2	1.3	1	1.3
112.531	33.6	33	31.9876	30.6997	28.842	28.5193	28.1235	27.6618	0.768652	1.03297	1.23366	1.33153	0.7	2	1.3	1
111.998	33.6	33.6	33	31.9876	28.9163	28.842	28.5193	28.1235	0.490089	0.768652	1.03297	1.23366	0.7	0.7	2	1.3
110.638	33.2346	33.6	33.6	33	28.8939	28.9163	28.842	28.5193	0.245036	0.490089	0.768652	1.03297	1	0.7	0.7	2
107.823	32.4553	33.2346	33.6	33.6	28.6525	28.8939	28.9163	28.842	0.0686777	0.245036	0.490089	0.768652	1	1	0.7	0.7
115.165	31.1	30.5821	29.5988	28.6	26.6552	27.1908	27.1623	26.9154	2.46558	2.19726	1.7602	1.23868	1	1	1	0.7
119.005	31.5047	30.4204	29.2271	28	25.973	25.9797	25.8134	25.4614	2.41158	2.14376	1.70799	1.18925	2	1.7	0.7	0.7
108.729	32.4047	31.5047	30.4204	29.2271	25.8342	25.973	25.9797	25.8134	2.45772	2.41158	2.14376	1.70799	1.7	2	1.7	0.7
106.372	33.0449	32.4047	31.5047	30.4204	25.6337	25.8342	25.973	25.9797	2.27282	2.45772	2.41158	2.14376	1.3	1.7	2	1.7
120.714	30.6198	29.7346	28.7754	27.8	25.9313	25.8066	25.5423	25.1238	2.03354	1.80716	1.43886	1.00055	2	1.3	1.7	1
111.706	31.3728	30.6198	29.7346	28.7754	25.9479	25.9313	25.8066	25.5423	2.07254	2.03354	1.80716	1.43886	2	2	1.3	1.7
110.41	31.9355	31.3728	30.6198	29.7346	25.905	25.9479	25.9313	25.8066	1.91622	2.07254	2.03354	1.80716	1.3	2	2	1.3
108.666	32.25	31.9355	31.3728	30.6198	25.8632	25.905	25.9479	25.9313	1.59619	1.91622	2.07254	2.03354	3.3	1.3	2	2
106.889	32.2763	32.25	31.9355	31.3728	25.8731	25.8632	25.905	25.9479	1.17579	1.59619	1.91622	2.07254	3	3.3	1.3	2
118.048	30.0857	29.1212	28.1788	27.4	25.6617	25.4261	25.1475	24.8925	2.01121	1.78676	1.42166	0.98728	1.3	1.3	1	0.7
110.142	30.9312	30.0857	29.1212	28.1788	25.8081	25.6617	25.4261	25.1475	2.04986	2.01121	1.78676	1.42166	1.3	1.3	1.3	1
109.463	31.5164	30.9312	30.0857	29.1212	25.8402	25.8081	25.6617	25.4261	1.89485	2.04986	2.01121	1.78676	2	1.3	1.3	1.3
107.311	31.7	31.5164	30.9312	30.0857	25.7461	25.8402	25.8081	25.6617	1.57756	1.89485	2.04986	2.01121	2	2	1.3	1.3
107.039	33.2674	32.0204	30.3289	28.3	24.3117	23.775	22.9021	21.7302	2.69867	2.42017	1.9648	1.41785	2.3	0.7	1.3	1.3
117.247	30.6887	29.6157	28.3953	27.1	25.8112	25.2961	24.6429	23.8719	1.93966	1.73945	1.41209	1.01891	2	1.3	1.7	1.3
111.474	31.542	30.6887	29.6157	28.3953	26.1781	25.8112	25.2961	24.6429	1.97404	1.93966	1.73945	1.41209	1.7	2	1.3	1.7
112.525	32.1033	31.542	30.6887	29.6157	26.3942	26.1781	25.8112	25.2961	1.83586	1.97404	1.93966	1.73945	2	1.7	2	1.3
111.859	32.3	32.1033	31.542	30.6887	26.4586	26.3942	26.1781	25.8112	1.55201	1.83586	1.97404	1.93966	2.3	2	1.7	2
109.511	32.0841	32.3	32.1033	31.542	26.3704	26.4586	26.3942	26.1781	1.17646	1.55201	1.83586	1.97404	2	2.3	2	1.7
109.693	29.0381	28.0496	26.814	25.5	24.9768	24.3579	23.5482	22.6709	1.60548	1.43944	1.16803	0.842139	2.7	3	3.3	3
108.893	39.2	38.389	36.9	35.3558	27.0359	25.9378	24.7471	23.9521	0.897702	1.368	1.81123	2.1465	1.3	2.3	1.7	2.3
109.923	38.7708	39.2	38.389	36.9	27.4877	27.0359	25.9378	24.7471	0.478895	0.897702	1.368	1.81123	1.3	1.3	2.3	1.7
106.287	37.2738	38.7708	39.2	38.389	27.2598	27.4877	27.0359	25.9378	0.170008	0.478895	0.897702	1.368	1.7	1.3	1.3	2.3
114.407	34.5611	32.7774	31.0517	29.5	24.3794	24.1795	23.7498	23.1098	2.71501	2.43135	1.96808	1.41255	3	2	2	2
112.64	31.8896	30.9661	30.0884	29.2	23.8719	24.0241	24.0177	23.7121	2.53075	2.26604	1.83377	1.31549	1.7	1.3	1	0.7
106.964	36.9	35.5	34.1	32.9154	24.972	24.1567	23.7399	23.7169	1.52396	2.01926	2.39399	2.57639	2	1.3	1.7	2
133.08	32.0118	31.2394	30.2913	29.2	26.9198	26.7997	26.4941	25.9849	2.61974	2.34541	1.89746	1.36045	2.3	2	1.7	1.7
123.043	32.576	32.0118	31.2394	30.2913	26.8819	26.9198	26.7997	26.4941	2.66705	2.61974	2.34541	1.89746	2	2.3	2	1.7
120.627	32.8996	32.576	32.0118	31.2394	26.7211	26.8819	26.9198	26.7997	2.47802	2.66705	2.61974	2.34541	3	2	2.3	2
117.429	32.95	32.8996	32.576	32.0118	26.4761	26.7211	26.8819	26.9198	2.0897	2.47802	2.66705	2.61974	2.7	3	2	2.3
113.395	32.7087	32.95	32.8996	32.576	26.1795	26.4761	26.7211	26.8819	1.57648	2.0897	2.47802	2.66705	2.7	2.7	3	2
108.58	32.2126	32.7087	32.95	32.8996	25.843	26.1795	26.4761	26.7211	1.0322	1.57648	2.0897	2.47802	3	2.7	2.7	3
110.523	28.3129	28.1633	27.9165	27.6	26.6094	26.4498	26.2202	25.9486	0.754902	0.67545	0.545763	0.390389	2	3	2.7	2.3
109.744	32.8	32.1896	31.1	29.8232	26.749	26.0163	25.2166	24.6105	1.0885	1.6698	2.21852	2.63395	2	1.3	1.3	1
110.553	32.6867	32.8	32.1896	31.1	27.1247	26.749	26.0163	25.2166	0.572348	1.0885	1.6698	2.21852	2.7	2	1.3	1.3
108.936	31.9633	32.6867	32.8	32.1896	27.1409	27.1247	26.749	26.0163	0.193854	0.572348	1.0885	1.6698	3	2.7	2	1.3
127.093	30.5674	29.3461	28.209	27.2	26.7277	26.5717	26.3345	25.9812	2.29606	2.05373	1.65826	1.18462	2.7	2	2	2.3
119.188	31.8293	30.5674	29.3461	28.209	26.8611	26.7277	26.5717	26.3345	2.33788	2.29606	2.05373	1.65826	2.7	2.7	2	2
120.181	33.0881	31.8293	30.5674	29.3461	27.0637	26.8611	26.7277	26.5717	2.17092	2.33788	2.29606	2.05373	2.3	2.7	2.7	2
122.527	34.3	33.0881	31.8293	30.5674	27.4647	27.0637	26.8611	26.7277	1.82803	2.17092	2.33788	2.29606	2.7	2.3	2.7	2.7
126.275	35.3	34.3	33.0881	31.8293	28.0774	27.4647	27.0637	26.8611	1.37518	1.82803	2.17092	2.33788	3.7	2.7	2.3	2.7
125.451	35.3	35.3	34.3	33.0881	28.2147	28.0774	27.4647	27.0637	0.895563	1.37518	1.82803	2.17092	3	3.7	2.7	2.3
126.478	35.1999	35.3	35.3	34.3	28.5793	28.2147	28.0774	27.4647	0.469876	0.895563	1.37518	1.82803	3	3	3.7	2.7
123.566	34.2874	35.1999	35.3	35.3	28.4352	28.5793	28.2147	28.0774	0.157986	0.469876	0.895563	1.37518	2.7	3	3	3.7
119.241	33.03	34.2874	35.1999	35.3	28.0782	28.4352	28.5793	28.2147	0	0.157986	0.469876	0.895563	2.3	2.7	3	3
144.13	33.614	32.3459	31.0926	30	28.4385	28.2185	27.8873	27.513	2.56657	2.29529	1.85263	1.32256	1.3	1.3	1	1.3
135.294	34.7513	33.614	32.3459	31.0926	28.5025	28.4385	28.2185	27.8873	2.61339	2.56657	2.29529	1.85263	0.7	1.3	1.3	1
133.595	35.6119	34.7513	33.614	32.3459	28.4058	28.5025	28.4385	28.2185	2.42649	2.61339	2.56657	2.29529	1.3	0.7	1.3	1.3
130.527	36.05	35.6119	34.7513	33.614	28.1698	28.4058	28.5025	28.4385	2.04266	2.42649	2.61339	2.56657	1.7	1.3	0.7	1.3
126.099	35.9599	36.05	35.6119	34.7513	27.8351	28.1698	28.4058	28.5025	1.53583	2.04266	2.42649	2.61339	3	1.7	1.3	0.7
120.555	35.3962	35.9599	36.05	35.6119	27.4282	27.8351	28.1698	28.4058	0.999157	1.53583	2.04266	2.42649	4	3	1.7	1.3
114.161	34.4537	35.3962	35.9599	36.05	26.9513	27.4282	27.8351	28.1698	0.523045	0.999157	1.53583	2.04266	3.3	4	3	1.7
107.786	33.227	34.4537	35.3962	35.9599	26.3945	26.9513	27.4282	27.8351	0.174518	0.523045	0.999157	1.53583	6	3.3	4	3
112.709	32.1291	31.386	30.5581	29.6	25.9972	25.8556	25.5842	25.0734	1.84021	1.64542	1.32758	0.947068	1.7	2	2.7	2.7
107.294	34.3	33.5409	32.8323	32.1291	26.8712	26.3735	26.1273	25.9972	1.46403	1.73962	1.87383	1.84021	1.7	1.7	2	1.7
111.01	35	34.3	33.5409	32.8323	27.6034	26.8712	26.3735	26.1273	1.10016	1.46403	1.73962	1.87383	1.7	1.7	1.7	2
112.043	35	35	34.3	33.5409	27.9901	27.6034	26.8712	26.3735	0.714969	1.10016	1.46403	1.73962	1.7	1.7	1.7	1.7
111.448	34.5408	35	35	34.3	28.1666	27.9901	27.6034	26.8712	0.3734	0.714969	1.10016	1.46403	2.7	1.7	1.7	1.7
108.336	33.5232	34.5408	35	35	27.9626	28.1666	27.9901	27.6034	0.123589	0.3734	0.714969	1.10016	1.7	2.7	1.7	1.7
119.67	33.0075	31.8715	30.7769	29.8	26.5205	26.3706	26.1613	25.9087	2.56355	2.29177	1.84837	1.31762	1.7	1.7	2.3	1.3
110.636	34.1084	33.0075	31.8715	30.7769	26.614	26.5205	26.3706	26.1613	2.61046	2.56355	2.29177	1.84837	1.7	1.7	1.7	2.3
110.041	35.098	34.1084	33.0075	31.8715	26.6768	26.614	26.5205	26.3706	2.42321	2.61046	2.56355	2.29177	2.7	1.7	1.7	1.7
109.48	35.9	35.098	34.1084	33.0075	26.7572	26.6768	26.614	26.5205	2.03872	2.42321	2.61046	2.56355	3.3	2.7	1.7	1.7
108.638	36.4	35.9	35.098	34.1084	26.861	26.7572	26.6768	26.614	1.53114	2.03872	2.42321	2.61046	3.3	3.3	2.7	1.7
110.964	33.1263	31.9223	30.7578	29.7	25.051	25.1876	25.2357	25.1642	2.98894	2.67156	2.15382	1.5342	2	1.3	2	1.7
124.328	33.9631	32.7338	31.4696	30.3	26.9087	26.6407	26.3366	26.0418	2.47535	2.21208	1.78265	1.26883	1.7	1	0.7	1
116.062	35.0284	33.9631	32.7338	31.4696	27.1213	26.9087	26.6407	26.3366	2.5208	2.47535	2.21208	1.78265	1.3	1.7	1	0.7
116.018	35.8005	35.0284	33.9631	32.7338	27.2817	27.1213	26.9087	26.6407	2.3394	2.5208	2.47535	2.21208	2	1.3	1.7	1
115.5	36.15	35.8005	35.0284	33.9631	27.4021	27.2817	27.1213	26.9087	1.96699	2.3394	2.5208	2.47535	1.3	2	1.3	1.7
114.208	35.9846	36.15	35.8005	35.0284	27.4832	27.4021	27.2817	27.1213	1.47551	1.96699	2.3394	2.5208	3	1.3	2	1.3
111.999	35.3595	35.9846	36.15	35.8005	27.5091	27.4832	27.4021	27.2817	0.955655	1.47551	1.96699	2.3394	3.3	3	1.3	2
108.904	34.3665	35.3595	35.9846	36.15	27.4469	27.5091	27.4832	27.4021	0.495338	0.955655	1.47551	1.96699	3	3.3	3	1.3
152.081	33.797	32.0596	30.1887	28.6	29.4045	28.2804	26.993	25.88	1.98709	1.7754	1.43014	1.01711	0.7	1	1.3	1.3
142.796	34.3	33.797	32.0596	30.1887	29.426	29.4045	28.2804	26.993	2.02364	1.98709	1.7754	1.43014	0.7	0.7	1	1.3
138.635	34.3	34.3	33.797	32.0596	29.1085	29.426	29.4045	28.2804	1.87777	2.02364	1.98709	1.7754	1.7	0.7	0.7	1
133.86	34.05	34.3	34.3	33.797	28.7592	29.1085	29.426	29.4045	1.57834	1.87777	2.02364	1.98709	1.7	1.7	0.7	0.7
112.02	31.3564	34.05	34.3	34.3	26.4384	28.7592	29.1085	29.426	1.18323	1.57834	1.87777	2.02364	1.3	1.7	1.7	0.7
156.808	34.9995	32.7982	30.4179	28.4	29.8313	28.9082	27.6354	26.4315	2.10384	1.87933	1.5132	1.07529	1.7	0.7	1	0.7
150.036	36.4805	34.9995	32.7982	30.4179	30.0745	29.8313	28.9082	27.6354	2.1426	2.10384	1.87933	1.5132	1.7	1.7	0.7	1
142.784	36.7	36.4805	34.9995	32.7982	29.3904	30.0745	29.8313	28.9082	1.9879	2.1426	2.10384	1.87933	2.3	1.7	1.7	0.7
126.693	35.3	36.7	36.4805	34.9995	27.732	29.3904	30.0745	29.8313	1.67035	1.9879	2.1426	2.10384	2.3	2.3	1.7	1.7
107.242	32.6822	35.3	36.7	36.4805	25.5976	27.732	29.3904	30.0745	1.25141	1.67035	1.9879	2.1426	1	2.3	2.3	1.7
125.166	30.5663	29.2894	28.1402	27.3	26.4996	26.1286	25.7692	25.517	2.08193	1.85937	1.49647	1.0625	1.7	2	1	1.3
118.842	31.7896	30.5663	29.2894	28.1402	26.8168	26.4996	26.1286	25.7692	2.12035	2.08193	1.85937	1.49647	1.7	1.7	2	1
120.006	32.7779	31.7896	30.5663	29.2894	27.0517	26.8168	26.4996	26.1286	1.96699	2.12035	2.08193	1.85937	1	1.7	1.7	2
120.048	33.35	32.7779	31.7896	30.5663	27.2042	27.0517	26.8168	26.4996	1.65221	1.96699	2.12035	2.08193	1.7	1	1.7	1.7
118.96	33.3713	33.35	32.7779	31.7896	27.2816	27.2042	27.0517	26.8168	1.237	1.65221	1.96699	2.12035	2	1.7	1	1.7
116.913	32.8946	33.3713	33.35	32.7779	27.2864	27.2816	27.2042	27.0517	0.798204	1.237	1.65221	1.96699	1.7	2	1.7	1
114.027	32.0196	32.8946	33.3713	33.35	27.198	27.2864	27.2816	27.2042	0.410272	0.798204	1.237	1.65221	2.3	1.7	2	1.7
110.674	30.8457	32.0196	32.8946	33.3713	26.9907	27.198	27.2864	27.2816	0.128271	0.410272	0.798204	1.237	1	2.3	1.7	2
106.702	29.4727	30.8457	32.0196	32.8946	26.6519	26.9907	27.198	27.2864	0	0.128271	0.410272	0.798204	0.3	1	2.3	1.7
114.842	31.0975	30.4449	29.7131	28.9	26.2997	26.2612	26.1326	25.8582	2.25091	2.00942	1.61573	1.14516	1.7	1.7	2.7	2.3
109.005	34.2	33.7197	32.9	32.0738	26.521	25.8298	25.0796	24.5734	1.05545	1.64707	2.20779	2.63327	1.7	2	1.7	1.7
109.184	34.0306	34.2	33.7197	32.9	26.8336	26.521	25.8298	25.0796	0.533929	1.05545	1.64707	2.20779	1.3	1.7	2	1.7
106.884	33.2992	34.0306	34.2	33.7197	26.772	26.8336	26.521	25.8298	0.157028	0.533929	1.05545	1.64707	0.3	1.3	1.7	2
111.368	32.0474	30.6755	29.3735	28.3	25.5183	26.0147	26.2622	26.3354	2.80475	2.49903	2.00109	1.40704	3.7	2.7	1.7	0.3
108.66	31.3876	30.1006	28.8271	27.6	24.0895	23.6544	23.1163	22.4624	2.50152	2.22644	1.77864	1.24494	2.7	2	2.3	2.3
106.585	35.9	35	33.8702	32.6551	25.4959	25.1373	24.7778	24.4492	1.45881	1.9703	2.35917	2.54895	3	2.3	2.3	3
113.278	31.6254	30.4702	29.2	27.9	25.7929	25.6453	25.3028	24.7687	2.73032	2.42869	1.9378	1.35308	3	2	1	1.7
120.918	32.0751	30.7975	29.1132	27.3	27.511	26.9486	25.981	24.7977	1.39839	1.24354	0.991564	0.691499	1.7	1	2	1.7
109.248	32.3	32.0751	30.7975	29.1132	27.1725	27.511	26.9486	25.981	1.42508	1.39839	1.24354	0.991564	1.3	1.7	1	2
108.16	32.9	32.1	31.0896	30.0029	27.4057	26.8191	26.1859	25.5867	1.34783	1.84115	2.21726	2.40115	2	2	1.7	2
115.786	29.9604	28.8896	27.859	26.9	25.5035	25.1709	24.8168	24.4185	2.0894	1.85274	1.4681	1.01124	0.7	1	1.3	1
109.26	31.0399	29.9604	28.8896	27.859	25.8497	25.5035	25.1709	24.8168	2.13011	2.0894	1.85274	1.4681	1.3	0.7	1	1.3
111.538	32.097	31.0399	29.9604	28.8896	26.2593	25.8497	25.5035	25.1709	1.96652	2.13011	2.0894	1.85274	1.7	1.3	0.7	1
114.497	33.1	32.097	31.0399	29.9604	26.796	26.2593	25.8497	25.5035	1.63199	1.96652	2.13011	2.0894	1.7	1.7	1.3	0.7
117.758	33.9	33.1	32.097	31.0399	27.4075	26.796	26.2593	25.8497	1.19334	1.63199	1.96652	2.13011	1.3	1.7	1.7	1.3
116.904	33.9	33.9	33.1	32.097	27.5565	27.4075	26.796	26.2593	0.734491	1.19334	1.63199	1.96652	1.3	1.3	1.7	1.7
114.635	33.4966	33.9	33.9	33.1	27.5371	27.5565	27.4075	26.796	0.336291	0.734491	1.19334	1.63199	2	1.3	1.3	1.7
109.319	32.472	33.4966	33.9	33.9	27.0882	27.5371	27.5565	27.4075	0.0577115	0.336291	0.734491	1.19334	2	2	1.3	1.3
121.544	31.1869	29.8366	28.4933	27.3	25.8272	25.4917	25.0762	24.6514	2.25489	1.99881	1.58264	1.0885	2	1	1	1.3
113.943	32.4012	31.1869	29.8366	28.4933	26.0409	25.8272	25.4917	25.0762	2.29893	2.25489	1.99881	1.58264	2	2	1	1
113.641	33.3366	32.4012	31.1869	29.8366	26.1222	26.0409	25.8272	25.4917	2.12188	2.29893	2.25489	1.99881	1.3	2	2	1
111.974	33.85	33.3366	32.4012	31.1869	26.0849	26.1222	26.0409	25.8272	1.75989	2.12188	2.29893	2.25489	1.7	1.3	2	2
109.028	33.838	33.85	33.3366	32.4012	25.9512	26.0849	26.1222	26.0409	1.28536	1.75989	2.12188	2.29893	2.3	1.7	1.3	2
115.432	30.805	29.5137	28.2379	27.1	25.211	24.872	24.462	24.0207	2.04157	1.80908	1.43132	0.982917	2.3	1.7	1.7	0.3
108.335	31.9896	30.805	29.5137	28.2379	25.4671	25.211	24.872	24.462	2.08153	2.04157	1.80908	1.43132	1.3	2.3	1.7	1.7
108.93	32.9454	31.9896	30.805	29.5137	25.6595	25.4671	25.211	24.872	1.92076	2.08153	2.04157	1.80908	1.3	1.3	2.3	1.7
108.881	33.55	32.9454	31.9896	30.805	25.8297	25.6595	25.4671	25.211	1.59213	1.92076	2.08153	2.04157	0.7	1.3	1.3	2.3
108.376	33.7	33.55	32.9454	31.9896	26.0035	25.8297	25.6595	25.4671	1.16145	1.59213	1.92076	2.08153	1.7	0.7	1.3	1.3
107.941	33.4852	33.7	33.55	32.9454	26.2186	26.0035	25.8297	25.6595	0.711377	1.16145	1.59213	1.92076	2.3	1.7	0.7	1.3
107.312	32.94	33.4852	33.7	33.55	26.408	26.2186	26.0035	25.8297	0.321485	0.711377	1.16145	1.59213	2.7	2.3	1.7	0.7
106.857	32.1582	32.94	33.4852	33.7	26.5488	26.408	26.2186	26.0035	0.0497449	0.321485	0.711377	1.16145	1.7	2.7	2.3	1.7
106.464	31.2185	32.1582	32.94	33.4852	26.6157	26.5488	26.408	26.2186	0	0.0497449	0.321485	0.711377	1.3	1.7	2.7	2.3
108.236	29.2956	28.2312	27.0379	26	26.0883	25.5338	24.8055	24.1264	1.24721	1.1044	0.872408	0.597218	1	1.3	2	1
115.164	29.4741	28.3536	27.3092	26.4	26.8117	26.5578	26.246	25.8738	1.91087	1.69083	1.33349	0.909886	0.7	1	0.3	0.7
107.805	30.6114	29.4741	28.3536	27.3092	27.0271	26.8117	26.5578	26.246	1.94865	1.91087	1.69083	1.33349	1	0.7	1	0.3
108.608	31.7064	30.6114	29.4741	28.3536	27.2467	27.0271	26.8117	26.5578	1.79636	1.94865	1.91087	1.69083	1.3	1	0.7	1
109.509	32.7	31.7064	30.6114	29.4741	27.5378	27.2467	27.0271	26.8117	1.48532	1.79636	1.94865	1.91087	1.7	1.3	1	0.7
110.818	33.5022	32.7	31.7064	30.6114	27.9312	27.5378	27.2467	27.0271	1.07816	1.48532	1.79636	1.94865	1.3	1.7	1.3	1
111.341	33.9	33.5022	32.7	31.7064	28.2363	27.9312	27.5378	27.2467	0.653526	1.07816	1.48532	1.79636	2	1.3	1.7	1.3
109.566	33.7172	33.9	33.5022	32.7	28.2474	28.2363	27.9312	27.5378	0.287027	0.653526	1.07816	1.48532	1.3	2	1.3	1.7
133.867	32.1126	30.8807	29.6328	28.5	27.514	27.2069	26.7638	26.2333	2.20437	1.94981	1.53647	1.04662	3	2.7	1.7	2
125.665	33.1972	32.1126	30.8807	29.6328	27.6633	27.514	27.2069	26.7638	2.24806	2.20437	1.94981	1.53647	2.7	3	2.7	1.7
124.589	34.0034	33.1972	32.1126	30.8807	27.6644	27.6633	27.514	27.2069	2.07185	2.24806	2.20437	1.94981	2.3	2.7	3	2.7
122.13	34.4	34.0034	33.1972	32.1126	27.552	27.6644	27.6633	27.514	1.712	2.07185	2.24806	2.20437	2.3	2.3	2.7	3
118.543	34.2928	34.4	34.0034	33.1972	27.3644	27.552	27.6644	27.6633	1.24109	1.712	2.07185	2.24806	2.7	2.3	2.3	2.7
114.137	33.735	34.2928	34.4	34.0034	27.1172	27.3644	27.552	27.6644	0.75023	1.24109	1.712	2.07185	2	2.7	2.3	2.3
109.192	32.8166	33.735	34.2928	34.4	26.8003	27.1172	27.3644	27.552	0.326974	0.75023	1.24109	1.712	2	2	2.7	2.3
123.717	34.1953	32.7803	30.5835	27.6	26.4389	25.6366	24.1103	21.8054	2.28677	2.05065	1.66452	1.20076	2	1.3	1.3	0.7
115.143	34.7	34.1953	32.7803	30.5835	26.4741	26.4389	25.6366	24.1103	2.32724	2.28677	2.05065	1.66452	1.7	2	1.3	1.3
111.947	34.7	34.7	34.1953	32.7803	26.1577	26.4741	26.4389	25.6366	2.16413	2.32724	2.28677	2.05065	2	1.7	2	1.3
109.992	30.4785	29.7005	28.6222	27.6	25.9695	24.9612	23.7303	22.6242	2.14613	1.92466	1.56253	1.12756	2.3	1.3	2	1.3
106.786	36.4122	36.5	35.8	34.7284	27.1564	26.6752	26.0094	25.5386	1.21326	1.83685	2.42363	2.86715	2.3	2	2.7	2
121.979	33.9967	32.3684	30.6553	29	27.0441	26.806	26.2754	25.4861	2.91479	2.61361	2.12126	1.53001	1	1.3	1.3	1
112.024	35.398	33.9967	32.3684	30.6553	27.0065	27.0441	26.806	26.2754	2.96656	2.91479	2.61361	2.12126	2	1	1.3	1.3
109.534	36.4299	35.398	33.9967	32.3684	26.7735	27.0065	27.0441	26.806	2.75879	2.96656	2.91479	2.61361	2	2	1	1.3
106.609	36.95	36.4299	35.398	33.9967	26.4814	26.7735	27.0065	27.0441	2.33192	2.75879	2.96656	2.91479	2.7	2	2	1
153.568	35.7541	34.1712	32.0777	30.1	29.5152	28.2279	26.5515	25.023	2.68406	2.40662	1.95309	1.40849	3	1	0.3	1
147.047	36.2	35.7541	34.1712	32.0777	29.8766	29.5152	28.2279	26.5515	2.73176	2.68406	2.40662	1.95309	2	3	1	0.3
137.929	35.1607	36.2	35.7541	34.1712	29.0182	29.8766	29.5152	28.2279	2.54038	2.73176	2.68406	2.40662	2	2	3	1
124.337	33.4	35.1607	36.2	35.7541	27.6211	29.0182	29.8766	29.5152	2.14718	2.54038	2.73176	2.68406	1	2	2	3
112.854	31.7772	33.4	35.1607	36.2	26.4454	27.6211	29.0182	29.8766	1.62699	2.14718	2.54038	2.73176	1	1	2	2
115.821	30.9441	30.2096	29.2167	28.1	26.8115	26.3813	25.7777	25.1071	1.76465	1.58163	1.28256	0.923592	1.3	1.3	2	2
106.608	31.1	30.9441	30.2096	29.2167	26.793	26.8115	26.3813	25.7777	1.79615	1.76465	1.58163	1.28256	1.7	1.3	1.3	2
119.109	29.5968	28.9151	28.2373	27.5	26.1461	26.0942	25.9822	25.7098	2.06069	1.84682	1.49734	1.07791	2	2.3	2.3	2.3
110.936	30.3459	29.5968	28.9151	28.2373	26.2413	26.1461	26.0942	25.9822	2.09752	2.06069	1.84682	1.49734	2.3	2	2.3	2.3
112.163	31.2258	30.3459	29.5968	28.9151	26.4876	26.2413	26.1461	26.0942	1.95008	2.09752	2.06069	1.84682	2.7	2.3	2	2.3
115.222	32.3	31.2258	30.3459	29.5968	26.9989	26.4876	26.2413	26.1461	1.64713	1.95008	2.09752	2.06069	2.3	2.7	2.3	2
120.323	33.5213	32.3	31.2258	30.3459	27.7843	26.9989	26.4876	26.2413	1.24644	1.64713	1.95008	2.09752	2	2.3	2.7	2.3
123.93	34.4	33.5213	32.3	31.2258	28.4082	27.7843	26.9989	26.4876	0.820912	1.24644	1.64713	1.95008	2.7	2	2.3	2.7
121.76	34.4	34.4	33.5213	32.3	28.3713	28.4082	27.7843	26.9989	0.441365	0.820912	1.24644	1.64713	3	2.7	2	2.3
116.605	33.843	34.4	34.4	33.5213	27.9314	28.3713	28.4082	27.7843	0.160539	0.441365	0.820912	1.24644	2.7	3	2.7	2
108.261	32.7393	33.843	34.4	34.4	27.0661	27.9314	28.3713	28.4082	0	0.160539	0.441365	0.820912	3	2.7	3	2.7
111.798	29.3586	28.419	27.3129	26.3	25.7084	25.1649	24.4748	23.8499	0.974902	0.873558	0.707982	0.509304	1.7	2	2.3	3
115.809	28.0288	27.755	27.3862	26.8	26.561	26.6077	26.5185	26.1353	1.19738	1.07231	0.868049	0.623099	1	1.7	2	1.7
107.431	28.3294	28.0288	27.755	27.3862	26.5366	26.561	26.6077	26.5185	1.21894	1.19738	1.07231	0.868049	1.3	1	1.7	2
107.884	28.7791	28.3294	28.0288	27.755	26.6926	26.5366	26.561	26.6077	1.13276	1.21894	1.19738	1.07231	2	1.3	1	1.7
110.921	29.5	28.7791	28.3294	28.0288	27.1884	26.6926	26.5366	26.561	0.95569	1.13276	1.21894	1.19738	2	2	1.3	1
117.124	30.4837	29.5	28.7791	28.3294	28.0513	27.1884	26.6926	26.5366	0.721619	0.95569	1.13276	1.21894	1.7	2	2	1.3
122.281	31.2	30.4837	29.5	28.7791	28.7719	28.0513	27.1884	26.6926	0.473284	0.721619	0.95569	1.13276	1.3	1.7	2	2
121.691	31.137	31.2	30.4837	29.5	28.8378	28.7719	28.0513	27.1884	0.252192	0.473284	0.721619	0.95569	0.7	1.3	1.7	2
116.081	30.378	31.137	31.2	30.4837	28.3021	28.8378	28.7719	28.0513	0.0892032	0.252192	0.473284	0.721619	1	0.7	1.3	1.7
107.275	29.155	30.378	31.137	31.2	27.3521	28.3021	28.8378	28.7719	0	0.0892032	0.252192	0.473284	1.3	1	0.7	1.3
121.743	29.3544	27.9707	26.7331	25.8	26.4483	25.8099	25.2117	24.7501	2.32088	2.07819	1.68187	1.20666	3	1	1.7	1.3
118.061	30.7261	29.3544	27.9707	26.7331	27.0518	26.4483	25.8099	25.2117	2.36273	2.32088	2.07819	1.68187	1.3	3	1	1.7
121.885	31.9274	30.7261	29.3544	27.9707	27.5719	27.0518	26.4483	25.8099	2.1955	2.36273	2.32088	2.07819	1.3	1.3	3	1
124.49	32.8	31.9274	30.7261	29.3544	27.9835	27.5719	27.0518	26.4483	1.85193	2.1955	2.36273	2.32088	4.7	1.3	1.3	3
125.448	33.2	32.8	31.9274	30.7261	28.2572	27.9835	27.5719	27.0518	1.39781	1.85193	2.1955	2.36273	1.3	4.7	1.3	1.3
124.115	33.0713	33.2	32.8	31.9274	28.327	28.2572	27.9835	27.5719	0.916103	1.39781	1.85193	2.1955	1.7	1.3	4.7	1.3
120.884	32.4951	33.0713	33.2	32.8	28.1948	28.327	28.2572	27.9835	0.487376	0.916103	1.39781	1.85193	1.7	1.7	1.3	4.7
116.721	31.5832	32.4951	33.0713	33.2	27.8926	28.1948	28.327	28.2572	0.171522	0.487376	0.916103	1.39781	0.7	1.7	1.7	1.3
111.773	30.4475	31.5832	32.4951	33.0713	27.448	27.8926	28.1948	28.327	0	0.171522	0.487376	0.916103	0.7	0.7	1.7	1.7
106.727	33.1627	32.0899	30.9053	29.7	23.9184	23.9114	23.9374	23.9824	3.11789	2.79149	2.2585	1.61952	1	1	1	1.3
106.309	31.7127	32.9208	33.8909	34.5437	26.3805	26.0154	25.5309	25.0039	0.228487	0.652715	1.22893	1.87657	1.3	1.7	1	1
106.276	30.346	31.7127	32.9208	33.8909	26.5831	26.3805	26.0154	25.5309	0	0.228487	0.652715	1.22893	1.3	1.3	1.7	1
114.258	30	29.5846	28.9863	28.3	26.7335	26.6205	26.3194	25.8945	1.47994	1.32483	1.07156	0.767974	1	1.3	1.7	1.7
109.076	30.1689	28.4554	26.5679	24.9	26.038	25.246	24.2051	23.2055	2.97483	2.66225	2.15197	1.5405	1	0.7	1	1.3
115.526	30.7582	29.5796	28.3033	26.9	25.0801	24.9676	24.5956	23.8338	2.92211	2.61381	2.11067	1.50805	0.7	1.7	0.3	1
108.541	34	32.9392	31.8683	30.7582	25.5999	25.1894	25.0906	25.0801	2.32667	2.7629	2.97531	2.92211	3.7	1.3	2	0.7
113.392	34.9	34	32.9392	31.8683	26.3703	25.5999	25.1894	25.0906	1.75052	2.32667	2.7629	2.97531	1.7	3.7	1.3	2
115.363	34.9	34.9	34	32.9392	26.8524	26.3703	25.5999	25.1894	1.14027	1.75052	2.32667	2.7629	0.3	1.7	3.7	1.3
114.889	34.2306	34.9	34.9	34	27.1054	26.8524	26.3703	25.5999	0.598587	1.14027	1.75052	2.32667	0.7	0.3	1.7	3.7
111.498	32.8642	34.2306	34.9	34.9	26.9429	27.1054	26.8524	26.3703	0.201627	0.598587	1.14027	1.75052	1.3	0.7	0.3	1.7
109.071	28.445	27.5604	26.6213	25.7	24.4437	24.2815	24.0332	23.7003	2.74143	2.45178	1.97911	1.41309	2.3	3.3	1.7	1.3
110.442	29.3898	28.4691	27.4809	26.5	25.9554	25.5091	25.0012	24.4658	3.00135	2.68278	2.16307	1.54108	1.7	1.7	1.3	2.3
107.969	29.8636	28.9704	28.036	27.1	25.6341	25.0596	24.5105	24.0207	2.22634	1.98965	1.60356	1.14157	2	2	2.3	1.7
107.841	31.9	31.368	30.676	29.8636	27.1641	26.7223	26.2001	25.6341	1.7693	2.10412	2.2672	2.22634	0.7	0.7	1.3	2
108.416	32.2	31.9	31.368	30.676	27.4567	27.1641	26.7223	26.2001	1.32741	1.7693	2.10412	2.2672	1	0.7	0.7	1.3
106.389	32.12	32.2	31.9	31.368	27.4558	27.4567	27.1641	26.7223	0.85998	1.32741	1.7693	2.10412	1	1	0.7	0.7
122.827	31.8788	30.7167	29.5938	28.6	26.3325	26.3715	26.3158	26.18	2.2234	1.98663	1.60045	1.13845	0.7	1.3	2	1
112.818	32.99	31.8788	30.7167	29.5938	26.2134	26.3325	26.3715	26.3158	2.26427	2.2234	1.98663	1.60045	0.3	0.7	1.3	2
110.897	33.9604	32.99	31.8788	30.7167	26.0656	26.2134	26.3325	26.3715	2.10113	2.26427	2.2234	1.98663	1	0.3	0.7	1.3
109.085	34.7	33.9604	32.99	31.8788	25.9752	26.0656	26.2134	26.3325	1.76622	2.10113	2.26427	2.2234	0.3	1	0.3	0.7
107.678	35.1	34.7	33.9604	32.99	25.997	25.9752	26.0656	26.2134	1.32428	1.76622	2.10113	2.26427	0.7	0.3	1	0.3
111.133	25.8694	26.1642	26.4306	26.7	25.356	25.6105	25.7845	25.9019	0.920601	0.822399	0.662251	0.470695	0.3	1	1.3	0.7
114.406	28.5121	27.8745	27.1948	26.4	25.3976	25.3213	25.1595	24.7888	2.73715	2.44467	1.96774	1.3974	0.7	0.3	0	1
107.938	29.952	29.1803	28.5121	27.8745	25.8119	25.5166	25.3976	25.3213	2.5861	2.78764	2.73715	2.44467	1	2	0.7	0.3
112.061	30.9	29.952	29.1803	28.5121	26.4236	25.8119	25.5166	25.3976	2.17242	2.5861	2.78764	2.73715	0.3	1	2	0.7
117.991	31.9	30.9	29.952	29.1803	27.3014	26.4236	25.8119	25.5166	1.62675	2.17242	2.5861	2.78764	1	0.3	1	2
117.543	31.9	31.9	30.9	29.952	27.4727	27.3014	26.4236	25.8119	1.05002	1.62675	2.17242	2.5861	0.3	1	0.3	1
118.084	31.9	31.9	31.9	30.9	27.806	27.4727	27.3014	26.4236	0.540086	1.05002	1.62675	2.17242	0.3	0.3	1	0.3
113.569	31.0651	31.9	31.9	31.9	27.477	27.806	27.4727	27.3014	0.1693	0.540086	1.05002	1.62675	0.3	0.3	0.3	1
107.251	29.8686	31.0651	31.9	31.9	26.8614	27.477	27.806	27.4727	0	0.1693	0.540086	1.05002	0	0.3	0.3	0.3
116.765	31.1243	30.2248	29.1953	28.1	26.7655	26.4991	26.0914	25.5562	2.51848	2.24889	1.80933	1.2838	1	0.7	1	1.3
108.373	31.8296	31.1243	30.2248	29.1953	26.8878	26.7655	26.4991	26.0914	2.56502	2.51848	2.24889	1.80933	1	1	0.7	1
107.413	32.2762	31.8296	31.1243	30.2248	26.8721	26.8878	26.7655	26.4991	2.37924	2.56502	2.51848	2.24889	0.3	1	1	0.7
112.943	30.0916	28.8815	27.5829	26.3	26.3596	25.4784	24.4683	23.4185	2.0903	1.86531	1.49858	1.06041	2.3	2.3	2	1.3
108.772	31.1092	30.0916	28.8815	27.5829	27.026	26.3596	25.4784	24.4683	2.12914	2.0903	1.86531	1.49858	2	2.3	2.3	2
110.667	31.83	31.1092	30.0916	28.8815	27.3958	27.026	26.3596	25.4784	1.97407	2.12914	2.0903	1.86531	1.7	2	2.3	2.3
109.353	32.15	31.83	31.1092	30.0916	27.3917	27.3958	27.026	26.3596	1.65589	1.97407	2.12914	2.0903	1.7	1.7	2	2.3
131.445	32.0767	30.7547	29.1993	27.5	27.7086	27.0665	26.107	24.8404	1.89794	1.69325	1.35967	0.961199	1.3	1.3	1.3	1
125.54	33.0761	32.0767	30.7547	29.1993	28.0446	27.7086	27.0665	26.107	1.93327	1.89794	1.69325	1.35967	1.3	1.3	1.3	1.3
125.297	33.6637	33.0761	32.0767	30.7547	28.1055	28.0446	27.7086	27.0665	1.79218	1.93327	1.89794	1.69325	1.3	1.3	1.3	1.3
122.537	33.75	33.6637	33.0761	32.0767	27.9335	28.1055	28.0446	27.7086	1.50275	1.79218	1.93327	1.89794	2	1.3	1.3	1.3
117.661	33.2771	33.75	33.6637	33.0761	27.5649	27.9335	28.1055	28.0446	1.1213	1.50275	1.79218	1.93327	2.7	2	1.3	1.3
111.171	32.3122	33.2771	33.75	33.6637	27.0202	27.5649	27.9335	28.1055	0.718789	1.1213	1.50275	1.79218	2	2.7	2	1.3
109.486	29.3	29.0116	28.1315	26.8	25.7515	24.97	23.8243	22.5358	0.741017	0.660945	0.530465	0.374637	0.7	1	0.7	0.7
109.044	28.6642	27.3822	26.1088	24.9	25.1432	24.6777	24.1235	23.4733	2.78043	2.47939	1.98888	1.40323	2.3	2.7	90.2	2.3
107.049	31.0291	29.8985	28.6642	27.3822	25.9329	25.5457	25.1432	24.6777	2.62485	2.83239	2.78043	2.47939	2.7	2.7	2.3	2.7
110.029	32	31.0291	29.8985	28.6642	26.3726	25.9329	25.5457	25.1432	2.19919	2.62485	2.83239	2.78043	2	2.7	2.7	2.3
112.923	32.7	32	31.0291	29.8985	26.8682	26.3726	25.9329	25.5457	1.63842	2.19919	2.62485	2.83239	2	2	2.7	2.7
112.431	32.7	32.7	32	31.0291	27.0258	26.8682	26.3726	25.9329	1.04711	1.63842	2.19919	2.62485	2	2	2	2.7
112.52	32.5832	32.7	32.7	32	27.3028	27.0258	26.8682	26.3726	0.526429	1.04711	1.63842	2.19919	1.7	2	2	2
110.357	31.9228	32.5832	32.7	32.7	27.2417	27.3028	27.0258	26.8682	0.150976	0.526429	1.04711	1.63842	1	1.7	2	2
107.602	31.0216	31.9228	32.5832	32.7	27.0376	27.2417	27.3028	27.0258	0	0.150976	0.526429	1.04711	1.3	1	1.7	2
113.533	30.6139	28.8797	27.3475	26.2	26.6151	26.2014	25.7647	25.41	2.21159	1.97165	1.58075	1.11413	1	0.7	1.7	1.7
107.341	32.3672	30.6139	28.8797	27.3475	26.9452	26.6151	26.2014	25.7647	2.253	2.21159	1.97165	1.58075	1.3	1	0.7	1.7
108.713	33.9568	32.3672	30.6139	28.8797	27.1961	26.9452	26.6151	26.2014	2.08757	2.253	2.21159	1.97165	1.3	1.3	1	0.7
109.64	35.2	33.9568	32.3672	30.6139	27.441	27.1961	26.9452	26.6151	1.74832	2.08757	2.253	2.21159	2	1.3	1.3	1
110.396	35.9	35.2	33.9568	32.3672	27.7334	27.441	27.1961	26.9452	1.30148	1.74832	2.08757	2.253	1.3	2	1.3	1.3
109.844	35.8751	35.9	35.2	33.9568	27.9163	27.7334	27.441	27.1961	0.830462	1.30148	1.74832	2.08757	2	1.3	2	1.3
107.963	35.2134	35.8751	35.9	35.2	27.9465	27.9163	27.7334	27.441	0.415976	0.830462	1.30148	1.74832	1.7	2	1.3	2
118.248	30.2306	28.882	27.605	26.6	27.2377	26.7091	26.1427	25.6684	1.9026	1.69488	1.35659	0.953071	1.3	0.3	1	1.7
112.319	31.4501	30.2306	28.882	27.605	27.6252	27.2377	26.7091	26.1427	1.93844	1.9026	1.69488	1.35659	1	1.3	0.3	1
112.85	32.3401	31.4501	30.2306	28.882	27.8002	27.6252	27.2377	26.7091	1.79518	1.93844	1.9026	1.69488	1	1	1.3	0.3
110.888	32.7	32.3401	31.4501	30.2306	27.7157	27.8002	27.6252	27.2377	1.5015	1.79518	1.93844	1.9026	2	1	1	1.3
106.3	32.3829	32.7	32.3401	31.4501	27.3467	27.7157	27.8002	27.6252	1.11494	1.5015	1.79518	1.93844	1.7	2	1	1
109.953	28.3292	27.1624	26.1951	25.5	24.9787	24.8658	24.7803	24.7215	2.49986	2.22633	1.78093	1.2498	1.7	0.7	0.7	1.3
106.618	32.3	30.9707	29.6229	28.3292	25.907	25.4185	25.143	24.9787	1.97168	2.35838	2.54704	2.49986	1.7	2	1.7	1.7
110.602	33.4	32.3	30.9707	29.6229	26.5858	25.907	25.4185	25.143	1.46279	1.97168	2.35838	2.54704	2	1.7	2	1.7
109.495	33.4	33.4	32.3	30.9707	26.7005	26.5858	25.907	25.4185	0.927176	1.46279	1.97168	2.35838	1.3	2	1.7	2
109.23	33.1878	33.4	33.4	32.3	26.9438	26.7005	26.5858	25.907	0.45711	0.927176	1.46279	1.97168	0.3	1.3	2	1.7
116.428	31.118	29.8575	28.573	27.3	25.1819	25.4951	25.4912	25.0878	3.09892	2.7591	2.20582	1.5462	2.3	2.3	1.7	1.3
118.64	33.057	31.7193	30.2674	28.8	25.4463	25.8043	25.9183	25.7643	2.5288	2.25087	1.79842	1.25916	1.3	1.7	1.3	1.3
114.822	29.9858	29.4018	28.6296	27.6	26.3931	26.1539	25.7458	25.0821	2.10093	1.8695	1.4928	1.04393	1.7	2	1.3	1
106.564	30.4508	29.9858	29.4018	28.6296	26.5496	26.3931	26.1539	25.7458	2.14083	2.10093	1.8695	1.4928	1	1.7	2	1.3
106.609	30.8658	30.4508	29.9858	29.4018	26.7094	26.5496	26.3931	26.1539	1.98114	2.14083	2.10093	1.8695	0.7	1	1.7	2
106.982	31.3	30.8658	30.4508	29.9858	26.9581	26.7094	26.5496	26.3931	1.65398	1.98114	2.14083	2.10093	1.3	0.7	1	1.7
107.929	31.7722	31.3	30.8658	30.4508	27.329	26.9581	26.7094	26.5496	1.22374	1.65398	1.98114	2.14083	1	1.3	0.7	1
108.286	32.1	31.7722	31.3	30.8658	27.6476	27.329	26.9581	26.7094	0.771446	1.22374	1.65398	1.98114	1	1	1.3	0.7
106.872	32.1	32.1	31.7722	31.3	27.7307	27.6476	27.329	26.9581	0.375357	0.771446	1.22374	1.65398	1.3	1	1	1.3
110.875	32.8329	31.5228	30.0436	28.4	24.2808	24.1283	23.6721	22.8404	2.62445	2.35295	1.90918	1.37635	1	0.7	0.7	1.3
120.702	32.8618	31.7709	30.5946	29.6	27.1923	26.5233	25.6398	24.7418	1.14614	1.02745	0.833452	0.600563	1	1.3	2	1.7
109.819	33.1	32.8618	31.7709	30.5946	27.0142	27.1923	26.5233	25.6398	1.16657	1.14614	1.02745	0.833452	1.7	1	1.3	2
111.818	33.6016	32.5207	31.0731	29.4	25.6264	25.5519	25.0184	24.0588	2.18309	1.95686	1.58715	1.14335	2.7	2.7	2.3	1.3
112.972	33.6856	31.9895	30.1435	28.3	26.0437	25.6841	25.0622	24.2114	2.99414	2.68002	2.16718	1.55253	1.3	0.7	0.7	0.7
126.084	31.8235	30.7606	29.4673	28.3	26.6398	26.1046	25.3152	24.5255	2.06054	1.84352	1.4893	1.06496	1.3	0.7	0.3	1.3
117.219	32.3	31.8235	30.7606	29.4673	26.6906	26.6398	26.1046	25.3152	2.09799	2.06054	1.84352	1.4893	3	1.3	0.7	0.3
111.441	31.9126	32.3	31.8235	30.7606	26.1137	26.6906	26.6398	26.1046	1.94847	2.09799	2.06054	1.84352	3	3	1.3	0.7
120.264	30.8451	29.7926	28.7948	28	25.8435	25.3636	24.9544	24.7103	2.08323	1.86351	1.50493	1.07543	0.7	1.7	2.7	1.3
114.967	31.8043	30.8451	29.7926	28.7948	26.3136	25.8435	25.3636	24.9544	2.12115	2.08323	1.86351	1.50493	0	0.7	1.7	2.7
117.239	32.522	31.8043	30.8451	29.7926	26.7037	26.3136	25.8435	25.3636	1.96977	2.12115	2.08323	1.86351	1	0	0.7	1.7
117.92	32.85	32.522	31.8043	30.8451	26.9469	26.7037	26.3136	25.8435	1.65887	1.96977	2.12115	2.08323	2	1	0	0.7
116.474	32.6799	32.85	32.522	31.8043	26.9866	26.9469	26.7037	26.3136	1.24824	1.65887	1.96977	2.12115	2	2	1	0
113.074	32.0617	32.6799	32.85	32.522	26.828	26.9866	26.9469	26.7037	0.813288	1.24824	1.65887	1.96977	2.7	2	2	1
108.154	31.085	32.0617	32.6799	32.85	26.4861	26.828	26.9866	26.9469	0.427164	0.813288	1.24824	1.65887	3	2.7	2	2
122.847	30.4691	29.3012	28.1215	27	26.2111	26.0053	25.6788	25.228	2.59554	2.3214	1.87403	1.33829	0.7	1	0.3	0.3
114.596	31.555	30.4691	29.3012	28.1215	26.323	26.2111	26.0053	25.6788	2.64286	2.59554	2.3214	1.87403	0.3	0.7	1	0.3
114.507	32.4887	31.555	30.4691	29.3012	26.3949	26.323	26.2111	26.0053	2.45398	2.64286	2.59554	2.3214	1.7	0.3	0.7	1
114.532	33.2	32.4887	31.555	30.4691	26.5048	26.3949	26.323	26.2111	2.06609	2.45398	2.64286	2.59554	2.7	1.7	0.3	0.7
114.676	33.6	33.2	32.4887	31.555	26.6939	26.5048	26.3949	26.323	1.55385	2.06609	2.45398	2.64286	1.7	2.7	1.7	0.3
113.926	33.5707	33.6	33.2	32.4887	26.8417	26.6939	26.5048	26.3949	1.01139	1.55385	2.06609	2.45398	1	1.7	2.7	1.7
112.199	33.161	33.5707	33.6	33.2	26.9146	26.8417	26.6939	26.5048	0.530034	1.01139	1.55385	2.06609	90.2	1	1.7	2.7
110.386	32.4659	33.161	33.5707	33.6	26.9066	26.9146	26.8417	26.6939	0.177518	0.530034	1.01139	1.55385	1.7	90.2	1	1.7
108.349	31.5805	32.4659	33.161	33.5707	26.8142	26.9066	26.9146	26.8417	0	0.177518	0.530034	1.01139	1.7	1.7	90.2	1
121.88	32.1104	30.7616	29.4796	28.3	27.1462	26.7815	26.372	25.8945	2.90186	2.59491	2.09406	1.49437	2.3	3	1.7	1.7
114.922	33.4902	32.1104	30.7616	29.4796	27.5079	27.1462	26.7815	26.372	2.95484	2.90186	2.59491	2.09406	2.7	2.3	3	1.7
117.381	34.8653	33.4902	32.1104	30.7616	27.9316	27.5079	27.1462	26.7815	2.74336	2.95484	2.90186	2.59491	3	2.7	2.3	3
121.159	36.2	34.8653	33.4902	32.1104	28.5095	27.9316	27.5079	27.1462	2.30908	2.74336	2.95484	2.90186	2	3	2.7	2.3
125.388	37.3	36.2	34.8653	33.4902	29.1832	28.5095	27.9316	27.5079	1.73565	2.30908	2.74336	2.95484	1.3	2	3	2.7
123.754	37.3	37.3	36.2	34.8653	29.2144	29.1832	28.5095	27.9316	1.12854	1.73565	2.30908	2.74336	0.7	1.3	2	3
120.9	36.9219	37.3	37.3	36.2	29.163	29.2144	29.1832	28.5095	0.59007	1.12854	1.73565	2.30908	2	0.7	1.3	2
113.782	35.6691	36.9219	37.3	37.3	28.5197	29.163	29.2144	29.1832	0.196076	0.59007	1.12854	1.73565	1.3	2	0.7	1.3
123.55	33.9162	32.6028	31.3612	30.2	26.9035	26.7845	26.599	26.2778	2.99246	2.67545	2.15823	1.53905	3	5	3.3	3
114.562	35.2926	33.9162	32.6028	31.3612	27.0495	26.9035	26.7845	26.599	3.04718	2.99246	2.67545	2.15823	3.3	3	5	3.3
115.76	36.7235	35.2926	33.9162	32.6028	27.3495	27.0495	26.9035	26.7845	2.82877	3.04718	2.99246	2.67545	3	3.3	3	5
119.665	38.2	36.7235	35.2926	33.9162	27.9673	27.3495	27.0495	26.9035	2.38027	2.82877	3.04718	2.99246	4.7	3	3.3	3
125.6	39.5	38.2	36.7235	35.2926	28.8838	27.9673	27.3495	27.0495	1.78816	2.38027	2.82877	3.04718	2.7	4.7	3	3.3
125.91	39.5	39.5	38.2	36.7235	29.1707	28.8838	27.9673	27.3495	1.16143	1.78816	2.38027	2.82877	2	2.7	4.7	3
125.717	39.1049	39.5	39.5	38.2	29.465	29.1707	28.8838	27.9673	0.605816	1.16143	1.78816	2.38027	2	2	2.7	4.7
120.414	37.6543	39.1049	39.5	39.5	29.0802	29.465	29.1707	28.8838	0.199655	0.605816	1.16143	1.78816	1.3	2	2	2.7
112.816	35.7025	37.6543	39.1049	39.5	28.3373	29.0802	29.465	29.1707	0	0.199655	0.605816	1.16143	0.3	1.3	2	2
123.637	34.2656	33.3415	32.1516	30.8	26.6562	26.4125	25.8901	25.1285	3.23034	2.88759	2.32843	1.65919	3.3	3.7	3.3	3
112.401	34.8198	34.2656	33.3415	32.1516	26.596	26.6562	26.4125	25.8901	3.2895	3.23034	2.88759	2.32843	3.3	3.3	3.7	3.3
108.173	34.9	34.8198	34.2656	33.3415	26.2187	26.596	26.6562	26.4125	3.05335	3.2895	3.23034	2.88759	3	3.3	3.3	3.7
115.074	32.0539	31.2378	30.3006	29.2	25.7106	25.7338	25.6035	25.1955	3.13766	2.80421	2.26029	1.6094	2	2.7	2	2.3
109.609	34.8	34.2	33.4927	32.7914	26.8885	26.1792	25.775	25.6733	1.87123	2.49378	2.96547	3.19522	3	3.3	2	1.3
111.221	34.7328	34.8	34.2	33.4927	27.3827	26.8885	26.1792	25.775	1.21264	1.87123	2.49378	2.96547	2.3	3	3.3	2
109.675	33.9905	34.7328	34.8	34.2	27.5417	27.3827	26.8885	26.1792	0.629343	1.21264	1.87123	2.49378	2.7	2.3	3	3.3
125.638	31.2815	30.2691	29.1355	27.9	26.3141	26.105	25.7055	25.0693	2.44248	2.18249	1.75842	1.25107	0.7	1.3	1	1
116.693	32.1535	31.2815	30.2691	29.1355	26.3941	26.3141	26.105	25.7055	2.48737	2.44248	2.18249	1.75842	1.7	0.7	1.3	1
115.856	32.8661	32.1535	31.2815	30.2691	26.4219	26.3941	26.3141	26.105	2.30822	2.48737	2.44248	2.18249	2	1.7	0.7	1.3
115.12	33.4	32.8661	32.1535	31.2815	26.4867	26.4219	26.3941	26.3141	1.94045	2.30822	2.48737	2.44248	0.7	2	1.7	0.7
114.545	33.7	33.4	32.8661	32.1535	26.6268	26.4867	26.4219	26.3941	1.45514	1.94045	2.30822	2.48737	1.3	0.7	2	1.7
112.93	33.6202	33.7	33.4	32.8661	26.6977	26.6268	26.4867	26.4219	0.941879	1.45514	1.94045	2.30822	1.7	1.3	0.7	2
110.313	33.1936	33.6202	33.7	33.4	26.6688	26.6977	26.6268	26.4867	0.487523	0.941879	1.45514	1.94045	2	1.7	1.3	0.7
107.539	32.5069	33.1936	33.6202	33.7	26.5473	26.6688	26.6977	26.6268	0.156364	0.487523	0.941879	1.45514	1.7	2	1.7	1.3
140.164	33.2635	32.4997	31.5671	30.4	27.7892	27.8737	27.7421	27.2674	2.21729	1.98087	1.5953	1.13409	1.3	1	1	1.3
129.288	33.9244	33.2635	32.4997	31.5671	27.6249	27.7892	27.8737	27.7421	2.2581	2.21729	1.98087	1.5953	1.7	1.3	1	1
127.369	34.5479	33.9244	33.2635	32.4997	27.526	27.6249	27.7892	27.8737	2.0952	2.2581	2.21729	1.98087	2	1.7	1.3	1
127.015	35.2	34.5479	33.9244	33.2635	27.6459	27.526	27.6249	27.7892	1.76079	2.0952	2.2581	2.21729	0.3	2	1.7	1.3
128.23	35.8	35.2	34.5479	33.9244	27.9949	27.6459	27.526	27.6249	1.31958	1.76079	2.0952	2.2581	1	0.3	2	1.7
126.87	35.8	35.8	35.2	34.5479	28.0884	27.9949	27.6459	27.526	0.853089	1.31958	1.76079	2.0952	1.7	1	0.3	2
123.545	35.3086	35.8	35.8	35.2	27.963	28.0884	27.9949	27.6459	0.440352	0.853089	1.31958	1.76079	2.3	1.7	1	0.3
118.451	34.345	35.3086	35.8	35.8	27.565	27.963	28.0884	27.9949	0.13984	0.440352	0.853089	1.31958	2.3	2.3	1.7	1
112.356	33.0943	34.345	35.3086	35.8	26.9837	27.565	27.963	28.0884	0	0.13984	0.440352	0.853089	2.3	2.3	2.3	1.7
137.328	33.8896	32.4718	31.0761	29.8	27.4568	27.2186	26.8602	26.3885	2.50442	2.23693	1.80072	1.27905	1	0.3	0.3	1.3
129.125	35.232	33.8896	32.4718	31.0761	27.6012	27.4568	27.2186	26.8602	2.5506	2.50442	2.23693	1.80072	1.7	1	0.3	0.3
129.244	36.4013	35.232	33.8896	32.4718	27.7203	27.6012	27.4568	27.2186	2.36627	2.5506	2.50442	2.23693	1	1.7	1	0.3
129.85	37.3	36.4013	35.232	33.8896	27.9199	27.7203	27.6012	27.4568	1.98793	2.36627	2.5506	2.50442	1.7	1	1.7	1
131.103	37.8	37.3	36.4013	35.232	28.2539	27.9199	27.7203	27.6012	1.48883	1.98793	2.36627	2.5506	3	1.7	1	1.7
131.449	37.7192	37.8	37.3	36.4013	28.5444	28.2539	27.9199	27.7203	0.961299	1.48883	1.98793	2.36627	3	3	1.7	1
130.579	37.1189	37.7192	37.8	37.3	28.7244	28.5444	28.2539	27.9199	0.494799	0.961299	1.48883	1.98793	2.7	3	3	1.7
129.114	36.1291	37.1189	37.7192	37.8	28.7718	28.7244	28.5444	28.2539	0.155506	0.494799	0.961299	1.48883	2.3	2.7	3	3
126.869	34.8795	36.1291	37.1189	37.7192	28.6737	28.7718	28.7244	28.5444	0	0.155506	0.494799	0.961299	1.7	2.3	2.7	3
110.867	33.5	34.8795	36.1291	37.1189	28.4433	28.6737	28.7718	28.7244	0	0	0.155506	0.494799	1	1.7	2.3	2.7
125.026	34.3315	33.1755	32.0241	30.9	26.9831	27.2379	27.306	27.0888	2.75003	2.45578	1.97601	1.40236	3	3	3	2
112.841	35.4694	34.3315	33.1755	32.0241	26.6808	26.9831	27.2379	27.306	2.80083	2.75003	2.45578	1.97601	2	3	3	3
110.597	36.5665	35.4694	34.3315	33.1755	26.5255	26.6808	26.9831	27.2379	2.59806	2.80083	2.75003	2.45578	2	2	3	3
111.266	37.6	36.5665	35.4694	34.3315	26.7658	26.5255	26.6808	26.9831	2.1819	2.59806	2.80083	2.75003	1	2	2	3
115.126	38.4	37.6	36.5665	35.4694	27.4981	26.7658	26.5255	26.6808	1.63301	2.1819	2.59806	2.80083	0.7	1	2	2
118.342	38.3914	38.4	37.6	36.5665	28.2098	27.4981	26.7658	26.5255	1.05302	1.63301	2.1819	2.59806	90.1	0.7	1	2
119.536	37.5885	38.3914	38.4	37.6	28.7113	28.2098	27.4981	26.7658	0.540421	1.05302	1.63301	2.1819	3	90.1	0.7	1
119.114	36.1899	37.5885	38.3914	38.4	28.932	28.7113	28.2098	27.4981	0.168006	0.540421	1.05302	1.63301	2	3	90.1	0.7
116.764	34.3943	36.1899	37.5885	38.3914	28.8447	28.932	28.7113	28.2098	0	0.168006	0.540421	1.05302	2.7	2	3	90.1
106.657	31.2321	29.3	27.7984	26.7805	27.4321	25.9221	24.9787	24.5713	0.644111	0.861203	1.02583	1.10605	1	0.3	0.7	1
115.196	32.7	31.2321	29.3	27.7984	28.6889	27.4321	25.9221	24.9787	0.414793	0.644111	0.861203	1.02583	0.7	1	0.3	0.7
114.295	32.7	32.7	31.2321	29.3	28.7391	28.6889	27.4321	25.9221	0.21223	0.414793	0.644111	0.861203	1.3	0.7	1	0.3
108.094	31.8193	32.7	32.7	31.2321	28.086	28.7391	28.6889	27.4321	0.0652306	0.21223	0.414793	0.644111	2	1.3	0.7	1
107.027	30.4909	29.1985	27.9088	26.7	23.9069	23.9483	23.7661	23.351	2.86358	2.5543	2.0503	1.44836	1.7	2	2	2.7
106.533	31.7249	30.6312	29.4585	28.3	25.3776	25.1518	24.8094	24.3689	1.7004	1.51524	1.21366	0.853817	1.3	0.7	0.7	0.3
108.1	29.3871	28.6331	27.793	26.8	25.5931	25.6035	25.4594	25.0353	2.66133	2.36628	1.88618	1.31453	0.3	1.3	1.7	2.3
125.944	31.4	30.8295	29.4631	28	27.0335	26.9852	26.1592	25.1635	1.60348	1.42528	1.13536	0.790252	0.7	0.3	1.3	1.3
108.01	30.7074	31.4	30.8295	29.4631	25.9396	27.0335	26.9852	26.1592	1.63418	1.60348	1.42528	1.13536	0.3	0.7	0.3	1.3
115.534	29.9613	28.6133	27.2201	25.9	25.3485	24.8093	24.1618	23.471	2.75043	2.46657	2.00245	1.44501	2	1.7	2.3	2.3
109.322	31.1456	29.9613	28.6133	27.2201	25.7322	25.3485	24.8093	24.1618	2.79916	2.75043	2.46657	2.00245	1.3	2	1.7	2.3
110.328	32.048	31.1456	29.9613	28.6133	25.9331	25.7322	25.3485	24.8093	2.60324	2.79916	2.75043	2.46657	1.3	1.3	2	1.7
109.654	32.55	32.048	31.1456	29.9613	25.9383	25.9331	25.7322	25.3485	2.20078	2.60324	2.79916	2.75043	2.3	1.3	1.3	2
106.956	32.5675	32.55	32.048	31.1456	25.7497	25.9383	25.9331	25.7322	1.66831	2.20078	2.60324	2.79916	3	2.3	1.3	1.3
116.809	35.0601	33.2928	31.4631	29.6	24.9228	24.724	24.1625	23.1962	3.69338	3.31135	2.68689	1.9371	2.3	4	2.3	3.7
136.122	34.9213	33.3395	31.6862	30.1	28.5756	27.9138	27.047	26.0226	3.44485	3.08834	2.50563	1.80604	1.3	2	0.3	1.3
128.79	36.2928	34.9213	33.3395	31.6862	29.0088	28.5756	27.9138	27.047	3.50618	3.44485	3.08834	2.50563	2	1.3	2	0.3
129.247	37.3153	36.2928	34.9213	33.3395	29.2295	29.0088	28.5756	27.9138	3.26033	3.50618	3.44485	3.08834	2.3	2	1.3	2
129.009	37.85	37.3153	36.2928	34.9213	29.2779	29.2295	29.0088	28.5756	2.75518	3.26033	3.50618	3.44485	3.3	2.3	2	1.3
127.281	37.7988	37.85	37.3153	36.2928	29.1977	29.2779	29.2295	29.0088	2.08692	2.75518	3.26033	3.50618	3	3.3	2.3	2
124.03	37.2255	37.7988	37.85	37.3153	29.0105	29.1977	29.2779	29.2295	1.37692	2.08692	2.75518	3.26033	2.7	3	3.3	2.3
119.071	36.2346	37.2255	37.7988	37.85	28.7111	29.0105	29.1977	29.2779	0.743137	1.37692	2.08692	2.75518	0	2.7	3	3.3
113.484	34.9304	36.2346	37.2255	37.7988	28.2856	28.7111	29.0105	29.1977	0.273466	0.743137	1.37692	2.08692	1	0	2.7	3
107.397	33.4174	34.9304	36.2346	37.2255	27.7346	28.2856	28.7111	29.0105	0	0.273466	0.743137	1.37692	3.3	1	0	2.7
124.677	29.7996	29.7154	29.5083	29.2	27.1622	26.8751	26.5179	26.1399	2.4525	2.19854	1.78349	1.28521	0.7	2	2.3	1.7
115.808	29.7395	29.7996	29.7154	29.5083	27.3292	27.1622	26.8751	26.5179	2.4962	2.4525	2.19854	1.78349	2	0.7	2	2.3
114.275	29.5134	29.7395	29.7996	29.7154	27.3262	27.3292	27.1622	26.8751	2.32108	2.4962	2.4525	2.19854	2.7	2	0.7	2
110.977	29.1	29.5134	29.7395	29.7996	27.1043	27.3262	27.3292	27.1622	1.96128	2.32108	2.4962	2.4525	1	2.7	2	0.7
113.098	28.1154	27.8316	27.456	27.1	26.1085	25.7584	25.3222	24.8969	1.86458	1.67139	1.35566	0.976655	4	2.7	2.7	1.7
109.023	30.1223	29.3087	28.4456	27.5	25.4008	25.3988	25.2902	24.9873	1.20689	1.08168	0.877062	0.631481	1.3	1.7	1.3	1.3
112.265	31.7748	30.4716	29.0826	27.7	24.8219	24.5589	24.2664	23.9727	3.20768	2.87463	2.33043	1.67735	0.7	1	0.7	0
122.11	33.3089	31.9822	30.4895	28.9	26.0471	25.8215	25.3929	24.7602	2.24227	2.00927	1.62858	1.17177	1.3	2	0.3	0.3
113.572	34.4003	33.3089	31.9822	30.4895	26.0934	26.0471	25.8215	25.3929	2.2824	2.24227	2.00927	1.62858	1.3	1.3	2	0.3
112.227	35.1871	34.4003	33.3089	31.9822	26.0064	26.0934	26.0471	25.8215	2.1218	2.2824	2.24227	2.00927	2	1.3	1.3	2
109.927	35.6	35.1871	34.4003	33.3089	25.8466	26.0064	26.0934	26.0471	1.7918	2.1218	2.2824	2.24227	1.7	2	1.3	1.3
107.015	35.5937	35.6	35.1871	34.4003	25.6687	25.8466	26.0064	26.0934	1.35538	1.7918	2.1218	2.2824	2	1.7	2	1.3
115.876	32.6608	31.5782	30.4223	29.2	26.2337	26.4955	26.5431	26.2941	3.0681	2.74901	2.22772	1.60224	1.7	1.3	1.3	1.3
118.058	31.4268	30.4286	29.2936	28.3	26.4043	25.9916	25.4491	24.9898	2.83616	2.54094	2.05866	1.48005	2.3	2.7	1.7	2
107.931	31.9	31.4268	30.4286	29.2936	26.3939	26.4043	25.9916	25.4491	2.88704	2.83616	2.54094	2.05866	2	2.3	2.7	1.7
107.062	30.562	29.0475	27.6304	26.4	25.2511	24.4112	23.6138	22.9246	2.12246	1.90131	1.54008	1.10676	3	3.3	2.3	2
108.539	33.5273	32.085	30.562	29.0475	26.8401	26.0767	25.2511	24.4112	2.00817	2.16057	2.12246	1.90131	3.3	3.3	3	3.3
112.364	34.8	33.5273	32.085	30.562	27.503	26.8401	26.0767	25.2511	1.69504	2.00817	2.16057	2.12246	2.3	3.3	3.3	3
114.712	35.7914	34.8	33.5273	32.085	28.0063	27.503	26.8401	26.0767	1.28101	1.69504	2.00817	2.16057	4	2.3	3.3	3.3
114.221	36.3	35.7914	34.8	33.5273	28.1821	28.0063	27.503	26.8401	0.84158	1.28101	1.69504	2.00817	3	4	2.3	3.3
110.014	36.1685	36.3	35.7914	34.8	27.8895	28.1821	28.0063	27.503	0.450063	0.84158	1.28101	1.69504	90.2	3	4	2.3
120.084	33.2257	31.4702	29.7984	28.3	26.5776	26.3871	26.0069	25.4461	2.53414	2.26985	1.83816	1.32038	1.7	1.3	1	2.3
110.862	34.9756	33.2257	31.4702	29.7984	26.6113	26.5776	26.3871	26.0069	2.5797	2.53414	2.26985	1.83816	2.3	1.7	1.3	1
109.872	36.6302	34.9756	33.2257	31.4702	26.5856	26.6113	26.5776	26.3871	2.39757	2.5797	2.53414	2.26985	1.3	2.3	1.7	1.3
109.607	38.1	36.6302	34.9756	33.2257	26.6754	26.5856	26.6113	26.5776	2.02336	2.39757	2.5797	2.53414	1.3	1.3	2.3	1.7
110.538	39.2	38.1	36.6302	34.9756	26.9909	26.6754	26.5856	26.6113	1.52862	2.02336	2.39757	2.5797	2	1.3	1.3	2.3
108.536	39.2	39.2	38.1	36.6302	26.9958	26.9909	26.6754	26.5856	1.0036	1.52862	2.02336	2.39757	2	2	1.3	1.3
108.722	39.0594	39.2	39.2	38.1	27.3377	26.9958	26.9909	26.6754	0.535959	1.0036	1.52862	2.02336	2.7	2	2	1.3
106.506	38.052	39.0594	39.2	39.2	27.2943	27.3377	26.9958	26.9909	0.190906	0.535959	1.0036	1.52862	2.3	2.7	2	2
114.312	31.1214	29.5275	28.028	26.7	24.6425	24.4375	24.1081	23.6469	3.30771	2.96238	2.39838	1.72199	2.3	2	1.3	2
106.805	35.7	34.2846	32.7327	31.1214	25.2474	24.9159	24.7685	24.6425	2.64037	3.12928	3.36724	3.30771	3.3	2.3	2.3	2.3
110.372	36.8	35.7	34.2846	32.7327	25.8402	25.2474	24.9159	24.7685	1.99405	2.64037	3.12928	3.36724	2	3.3	2.3	2.3
110.452	36.8	36.8	35.7	34.2846	26.0771	25.8402	25.2474	24.9159	1.30828	1.99405	2.64037	3.12928	1.3	2	3.3	2.3
112.843	36.7635	36.8	36.8	35.7	26.6918	26.0771	25.8402	25.2474	0.697642	1.30828	1.99405	2.64037	2.3	1.3	2	3.3
111.921	35.8431	36.7635	36.8	36.8	26.8487	26.6918	26.0771	25.8402	0.247346	0.697642	1.30828	1.99405	1.7	2.3	1.3	2
109.867	34.5618	35.8431	36.7635	36.8	26.8126	26.8487	26.6918	26.0771	0	0.247346	0.697642	1.30828	1.7	1.7	2.3	1.3
136.546	33.3922	31.9269	30.438	29	27.0216	26.9279	26.5745	25.9521	3.40867	3.05242	2.47063	1.773	2	1.3	1	1
124.704	34.7593	33.3922	31.9269	30.438	26.9	27.0216	26.9279	26.5745	3.4701	3.40867	3.05242	2.47063	2.3	2	1.3	1
121.395	35.9534	34.7593	33.3922	31.9269	26.6568	26.9	27.0216	26.9279	3.22462	3.4701	3.40867	3.05242	2.3	2.3	2	1.3
119.093	36.9	35.9534	34.7593	33.3922	26.4412	26.6568	26.9	27.0216	2.72028	3.22462	3.4701	3.40867	1.7	2.3	2.3	2
117.589	37.5	36.9	35.9534	34.7593	26.3781	26.4412	26.6568	26.9	2.05362	2.72028	3.22462	3.4701	1.3	1.7	2.3	2.3
115.095	37.5	37.5	36.9	35.9534	26.2814	26.3781	26.4412	26.6568	1.3464	2.05362	2.72028	3.22462	1.7	1.3	1.7	2.3
113.395	37.289	37.5	37.5	36.9	26.3808	26.2814	26.3781	26.4412	0.716858	1.3464	2.05362	2.72028	2	1.7	1.3	1.7
111.283	36.6404	37.289	37.5	37.5	26.3859	26.3808	26.2814	26.3781	0.252912	0.716858	1.3464	2.05362	1.7	2	1.7	1.3
109.337	35.7745	36.6404	37.289	37.5	26.3546	26.3859	26.3808	26.2814	0	0.252912	0.716858	1.3464	2.7	1.7	2	1.7
133.702	31.5155	30.4135	29.3555	28.4	26.8043	26.8034	26.6884	26.4315	3.34719	2.99697	2.42508	1.73942	2.3	2.7	2.3	2
122.509	32.6029	31.5155	30.4135	29.3555	26.7454	26.8043	26.8034	26.6884	3.40759	3.34719	2.99697	2.42508	1.7	2.3	2.7	2.3
120.99	33.6173	32.6029	31.5155	30.4135	26.7161	26.7454	26.8043	26.8034	3.16627	3.40759	3.34719	2.99697	1.7	1.7	2.3	2.7
121.308	34.5	33.6173	32.6029	31.5155	26.8415	26.7161	26.7454	26.8043	2.67051	3.16627	3.40759	3.34719	2.7	1.7	1.7	2.3
122.712	35.1	34.5	33.6173	32.6029	27.1497	26.8415	26.7161	26.7454	2.01525	2.67051	3.16627	3.40759	3.3	2.7	1.7	1.7
122.047	35.025	35.1	34.5	33.6173	27.2916	27.1497	26.8415	26.7161	1.32025	2.01525	2.67051	3.16627	4	3.3	2.7	1.7
118.608	34.3066	35.025	35.1	34.5	27.1957	27.2916	27.1497	26.8415	0.701793	1.32025	2.01525	2.67051	3	4	3.3	2.7
113.728	33.1058	34.3066	35.025	35.1	26.8765	27.1957	27.2916	27.1497	0.246313	0.701793	1.32025	2.01525	3.7	3	4	3.3
107.724	31.5833	33.1058	34.3066	35.025	26.3549	26.8765	27.1957	27.2916	0	0.246313	0.701793	1.32025	3	3.7	3	4
117.988	29.6531	28.7941	27.9326	27.1	26.2141	25.9889	25.698	25.3243	1.6852	1.50777	1.21816	0.871207	2	2.3	2	3
110.734	30.478	29.6531	28.7941	27.9326	26.4003	26.2141	25.9889	25.698	1.71581	1.6852	1.50777	1.21816	2	2	2.3	2
111.418	31.2375	30.478	29.6531	28.7941	26.5849	26.4003	26.2141	25.9889	1.59357	1.71581	1.6852	1.50777	1.7	2	2	2.3
111.987	31.9	31.2375	30.478	29.6531	26.8154	26.5849	26.4003	26.2141	1.34249	1.59357	1.71581	1.6852	2.3	1.7	2	2
112.935	32.4205	31.9	31.2375	30.478	27.1153	26.8154	26.5849	26.4003	1.01081	1.34249	1.59357	1.71581	2.7	2.3	1.7	2
113.587	32.7	32.4205	31.9	31.2375	27.3867	27.1153	26.8154	26.5849	0.659381	1.01081	1.34249	1.59357	2.3	2.7	2.3	1.7
113.106	32.6594	32.7	32.4205	31.9	27.5226	27.3867	27.1153	26.8154	0.347243	0.659381	1.01081	1.34249	2.7	2.3	2.7	2.3
111.97	32.3536	32.6594	32.7	32.4205	27.5288	27.5226	27.3867	27.1153	0.118213	0.347243	0.659381	1.01081	2.3	2.7	2.3	2.7
110.35	31.871	32.3536	32.6594	32.7	27.4399	27.5288	27.5226	27.3867	0	0.118213	0.347243	0.659381	2	2.3	2.7	2.3
140.793	30.8241	30.1076	29.3933	28.7	28.158	27.8956	27.5607	27.157	2.68422	2.40122	1.93933	1.38608	0.7	1	1.3	2.7
132.797	31.5242	30.8241	30.1076	29.3933	28.3481	28.158	27.8956	27.5607	2.73306	2.68422	2.40122	1.93933	1.7	0.7	1	1.3
132.837	32.1891	31.5242	30.8241	30.1076	28.4629	28.3481	28.158	27.8956	2.53808	2.73306	2.68422	2.40122	0.7	1.7	0.7	1
132.234	32.8	32.1891	31.5242	30.8241	28.5092	28.4629	28.3481	28.158	2.13762	2.53808	2.73306	2.68422	1	0.7	1.7	0.7
130.459	33.3151	32.8	32.1891	31.5242	28.4693	28.5092	28.4629	28.3481	1.60869	2.13762	2.53808	2.73306	1.3	1	0.7	1.7
126.441	33.6	33.3151	32.8	32.1891	28.224	28.4693	28.5092	28.4629	1.04839	1.60869	2.13762	2.53808	0	1.3	1	0.7
119.501	33.5394	33.6	33.3151	32.8	27.6771	28.224	28.4693	28.5092	0.550934	1.04839	1.60869	2.13762	1	0	1.3	1
111.249	33.1879	33.5394	33.6	33.3151	26.8813	27.6771	28.224	28.4693	0.186236	0.550934	1.04839	1.60869	0.3	1	0	1.3
118.732	32.2378	30.8605	29.5407	28.4	26.2281	25.8895	25.3886	24.7737	3.263	2.91636	2.35092	1.67424	2.7	2	1.7	3
109.266	33.5512	32.2378	30.8605	29.5407	26.3797	26.2281	25.8895	25.3886	3.32283	3.263	2.91636	2.35092	2	2.7	2	1.7
107.877	34.6791	33.5512	32.2378	30.8605	26.3555	26.3797	26.2281	25.8895	3.084	3.32283	3.263	2.91636	1.7	2	2.7	2
126.274	28.1552	28.1368	28.0792	28	26.2728	25.6704	25.0226	24.4037	2.92445	2.61328	2.10573	1.49845	1.3	1.7	2.7	1.3
119.699	28.117	28.1552	28.1368	28.0792	26.7595	26.2728	25.6704	25.0226	2.97817	2.92445	2.61328	2.10573	1.7	1.3	1.7	2.7
120.647	28.0044	28.117	28.1552	28.1368	27.0638	26.7595	26.2728	25.6704	2.76376	2.97817	2.92445	2.61328	1.3	1.7	1.3	1.7
119.767	27.8	28.0044	28.117	28.1552	27.1219	27.0638	26.7595	26.2728	2.32359	2.76376	2.97817	2.92445	1.3	1.3	1.7	1.3
116.123	27.4921	27.8	28.0044	28.117	26.891	27.1219	27.0638	26.7595	1.74272	2.32359	2.76376	2.97817	1.3	1.3	1.3	1.7
109.98	27.0931	27.4921	27.8	28.0044	26.4065	26.891	27.1219	27.0638	1.12835	1.74272	2.32359	2.76376	1	1.3	1.3	1.3
111.985	31.3774	29.9237	28.4672	27.1	25.5374	25.2953	24.9309	24.4625	3.40753	3.04177	2.44551	1.73285	2	1.7	1.3	1.3
116.462	31.1481	30.2422	29.2975	28.5	26.0029	25.6744	25.304	25.0217	3.23554	2.88759	2.32044	1.64271	3	1.3	2	2.3
106.967	31.8293	31.1481	30.2422	29.2975	26.1739	26.0029	25.6744	25.304	3.2956	3.23554	2.88759	2.32044	3	3	1.3	2
106.564	29.6	29.0902	28.3	27.5469	26.4432	25.8131	24.9898	24.2759	0.812792	1.26704	1.69746	2.02402	3	3.3	2.7	3.3
108.336	28.6218	27.9391	27.1479	26.2	24.4353	24.543	24.4964	24.1787	2.31458	2.06471	1.65752	1.17117	1.7	1.7	1.3	2.3
112.489	28.5217	27.8481	27.1426	26.4	24.9722	25.0954	25.1468	25.0643	2.80924	2.50537	2.01024	1.41899	1.3	1.3	1	1.3
115.193	29.7692	29.1895	28.4401	27.7	26.743	26.494	26.1182	25.759	1.99593	1.77961	1.42715	1.00638	1.7	1.7	1.7	0.7
106.748	27.8408	26.9899	26.2258	25.6	25.8378	25.5607	25.3081	25.0825	1.14	1.0154	0.812491	0.57049	2.3	2.7	1.7	2
107.59	30.4	29.5973	28.7271	27.8408	26.9484	26.5069	26.1468	25.8378	0.899391	1.07555	1.16149	1.14	3	3.3	2	2.3
110.904	31.0591	30.4	29.5973	28.7271	27.4671	26.9484	26.5069	26.1468	0.667542	0.899391	1.07555	1.16149	3	3	3.3	2
113.409	31.4	31.0591	30.4	29.5973	27.8896	27.4671	26.9484	26.5069	0.42347	0.667542	0.899391	1.07555	2.7	3	3	3.3
113.602	31.278	31.4	31.0591	30.4	28.0399	27.8896	27.4671	26.9484	0.209198	0.42347	0.667542	0.899391	3	2.7	3	3
111.908	30.7677	31.278	31.4	31.0591	27.9364	28.0399	27.8896	27.4671	0.0556352	0.209198	0.42347	0.667542	2.7	3	2.7	3
108.903	29.9986	30.7677	31.278	31.4	27.6487	27.9364	28.0399	27.8896	0	0.0556352	0.209198	0.42347	2.3	2.7	3	2.7
106.349	30.2	28.9858	27.6308	26.2247	25.9502	25.2372	24.5751	23.9304	1.75807	2.10338	2.27186	2.22973	1	1.3	1	1.3
110.534	31.1	30.2	28.9858	27.6308	26.66	25.9502	25.2372	24.5751	1.30372	1.75807	2.10338	2.27186	0.7	1	1.3	1
109.894	31.1	31.1	30.2	28.9858	26.8221	26.66	25.9502	25.2372	0.825594	1.30372	1.75807	2.10338	1	0.7	1	1.3
109.09	30.8532	31.1	31.1	30.2	26.9732	26.8221	26.66	25.9502	0.406138	0.825594	1.30372	1.75807	2.3	1	0.7	1
134.656	30.0144	28.8063	27.4987	26.4	28.0964	27.3938	26.5257	25.7406	2.1512	1.91503	1.53054	1.07222	0.7	1.3	0.7	1
128.959	30.8151	30.0144	28.8063	27.4987	28.4067	28.0964	27.3938	26.5257	2.19192	2.1512	1.91503	1.53054	1.7	0.7	1.3	0.7
125.68	30.9	30.8151	30.0144	28.8063	28.11	28.4067	28.0964	27.3938	2.02899	2.19192	2.1512	1.91503	1.7	1.7	0.7	1.3
117.022	30.2	30.9	30.8151	30.0144	27.2369	28.11	28.4067	28.0964	1.69512	2.02899	2.19192	2.1512	1.3	1.7	1.7	0.7
109.253	29.4113	30.2	30.9	30.8151	26.4997	27.2369	28.11	28.4067	1.2559	1.69512	2.02899	2.19192	1	1.3	1.7	1.7
108.696	29.2559	28.5439	27.7627	26.9	25.9418	25.6742	25.3252	24.8487	2.20492	1.96175	1.56596	1.09442	2	1.3	1	1
111.422	29.9807	28.9274	28.0172	27.3	25.9333	25.724	25.5879	25.517	2.30952	2.05422	1.63875	1.14388	2.3	2.7	2.3	90.2
106.612	32.3169	31.1272	29.9807	28.9274	26.686	26.2394	25.9333	25.724	2.17732	2.35352	2.30952	2.05422	1.7	1.7	2.3	2.7
110.235	33.5	32.3169	31.1272	29.9807	27.3369	26.686	26.2394	25.9333	1.81642	2.17732	2.35352	2.30952	2.7	1.7	1.7	2.3
114.663	34.5	33.5	32.3169	31.1272	28.1321	27.3369	26.686	26.2394	1.34198	1.81642	2.17732	2.35352	3.3	2.7	1.7	1.7
114.098	34.5	34.5	33.5	32.3169	28.3376	28.1321	27.3369	26.686	0.84353	1.34198	1.81642	2.17732	4	3.3	2.7	1.7
114.636	34.4045	34.5	34.5	33.5	28.6842	28.3376	28.1321	27.3369	0.407522	0.84353	1.34198	1.81642	3	4	3.3	2.7
111.08	33.4914	34.4045	34.5	34.5	28.4489	28.6842	28.3376	28.1321	0.0973772	0.407522	0.84353	1.34198	3.7	3	4	3.3
114.783	29.7816	28.2844	26.963	26	26.3048	26.1488	25.9315	25.7404	2.29297	2.03891	1.62549	1.1332	1.3	0.3	1	1
116.219	27.9644	27.9074	27.7901	27.5	25.2573	25.7061	26.0484	26.1339	2.76067	2.45406	1.95518	1.36131	1	1.3	1.3	1.3
110.676	29.8119	28.7115	27.6341	26.7	24.588	24.0842	23.547	23.0518	1.94288	1.72657	1.37466	0.955873	2	1.3	1.7	1.3
108.86	29.5905	27.9406	26.381	25.1	24.962	24.4982	23.9833	23.5329	2.30719	2.04638	1.62242	1.11876	0	0	0	0.7
111.458	29.3474	28.2684	27.1092	25.9	24.7851	24.5311	24.1084	23.471	2.41112	2.1371	1.6918	1.16311	1.3	1.3	1.7	2.3
108.877	31.2	30.0223	28.7854	27.5369	26.5274	25.8019	25.1884	24.6345	1.71953	2.0346	2.18794	2.14971	1	1.3	1	1.3
114.618	32.2223	31.2	30.0223	28.7854	27.362	26.5274	25.8019	25.1884	1.30271	1.71953	2.0346	2.18794	1.3	1	1.3	1
118.748	32.8	32.2223	31.2	30.0223	28.0357	27.362	26.5274	25.8019	0.859825	1.30271	1.71953	2.0346	1	1.3	1	1.3
119.047	32.6844	32.8	32.2223	31.2	28.2713	28.0357	27.362	26.5274	0.464422	0.859825	1.30271	1.71953	1.7	1	1.3	1
116.267	31.9822	32.6844	32.8	32.2223	28.0985	28.2713	28.0357	27.362	0.17131	0.464422	0.859825	1.30271	1.3	1.7	1	1.3
111.245	30.8888	31.9822	32.6844	32.8	27.6275	28.0985	28.2713	28.0357	0	0.17131	0.464422	0.859825	1.7	1.3	1.7	1
113.709	29.5846	28.7716	27.8314	26.7	25.5532	25.2186	24.6731	23.7936	2.86922	2.57232	2.08705	1.50442	2.3	2.3	2	1.3
106.781	30.3343	29.5846	28.7716	27.8314	25.8077	25.5532	25.2186	24.6731	2.92028	2.86922	2.57232	2.08705	2	2.3	2.3	2
108.798	31.0848	30.3343	29.5846	28.7716	26.1209	25.8077	25.5532	25.2186	2.71553	2.92028	2.86922	2.57232	2	2	2.3	2.3
112.443	31.9	31.0848	30.3343	29.5846	26.6393	26.1209	25.8077	25.5532	2.29483	2.71553	2.92028	2.86922	2	2	2	2.3
117.45	32.7	31.9	31.0848	30.3343	27.3656	26.6393	26.1209	25.8077	1.73829	2.29483	2.71553	2.92028	2	2	2	2
117.626	32.7	32.7	31.9	31.0848	27.5802	27.3656	26.6393	26.1209	1.14698	1.73829	2.29483	2.71553	1.7	2	2	2
118.639	32.7	32.7	32.7	31.9	27.9568	27.5802	27.3656	26.6393	0.619131	1.14698	1.73829	2.29483	1	1.7	2	2
116.255	32.079	32.7	32.7	32.7	27.8759	27.9568	27.5802	27.3656	0.227941	0.619131	1.14698	1.73829	1	1	1.7	2
112.343	31.1566	32.079	32.7	32.7	27.5697	27.8759	27.9568	27.5802	0	0.227941	0.619131	1.14698	1	1	1	1.7
110.4	30.6554	29.5197	28.4132	27.4	24.5539	24.0824	23.586	23.0774	2.51279	2.25152	1.82466	1.31248	2	2	1.3	0.7
107.191	32.7594	31.7566	30.6554	29.5197	25.4312	24.9994	24.5539	24.0824	2.3777	2.55779	2.51279	2.25152	1.7	2	2	2
109.708	33.6	32.7594	31.7566	30.6554	25.8723	25.4312	24.9994	24.5539	2.00768	2.3777	2.55779	2.51279	1	1.7	2	2
111.951	34.2096	33.6	32.7594	31.7566	26.329	25.8723	25.4312	24.9994	1.51835	2.00768	2.3777	2.55779	1	1	1.7	2
113.167	34.5	34.2096	33.6	32.7594	26.7145	26.329	25.8723	25.4312	0.998818	1.51835	2.00768	2.3777	1	1	1	1.7
112.755	34.4108	34.5	34.2096	33.6	26.9347	26.7145	26.329	25.8723	0.535672	0.998818	1.51835	2.00768	1	1	1	1
111.644	34.0123	34.4108	34.5	34.2096	26.9987	26.9347	26.7145	26.329	0.193344	0.535672	0.998818	1.51835	1.3	1	1	1
109.95	33.4077	34.0123	34.4108	34.5	26.9439	26.9987	26.9347	26.7145	0	0.193344	0.535672	0.998818	1	1.3	1	1
115.376	29.5505	28.8993	28.2489	27.7	25.3519	25.3064	25.1866	25.0293	1.41215	1.2646	1.02364	0.734683	4	3	2.7	2.3
106.771	28.635	28.5619	28.3079	27.7	24.7953	24.8788	24.8608	24.5817	1.47321	1.31793	1.06451	0.760951	0.7	1	0.7	1
111.228	31.2	30.4372	29.5	28.931	27.1675	26.3817	25.4711	24.9395	0.575646	0.88309	1.1733	1.39302	0.7	1	1	1.3
110.669	31.2	31.2	30.4372	29.5	27.2771	27.1675	26.3817	25.4711	0.302662	0.575646	0.88309	1.1733	0.7	0.7	1	1
106.5	30.6602	31.2	31.2	30.4372	26.9055	27.2771	27.1675	26.3817	0.102489	0.302662	0.575646	0.88309	0.7	0.7	0.7	1
116.453	31.1788	29.9716	28.5896	27.4	26.9123	26.2388	25.4183	24.7459	1.96929	1.7605	1.41987	1.01214	1	1.7	0.3	1
107.644	31.6	31.1788	29.9716	28.5896	26.9417	26.9123	26.2388	25.4183	2.00533	1.96929	1.7605	1.41987	2.3	1	1.7	0.3
117.308	28.9522	27.4396	26.1163	25.2	25.9299	25.4921	25.0737	24.816	2.12686	1.89691	1.52222	1.07476	1	0.3	0.7	1.3
111.993	30.4366	28.9522	27.4396	26.1163	26.2845	25.9299	25.4921	25.0737	2.16655	2.12686	1.89691	1.52222	0.7	1	0.3	0.7
113.251	31.6751	30.4366	28.9522	27.4396	26.5058	26.2845	25.9299	25.4921	2.00803	2.16655	2.12686	1.89691	1	0.7	1	0.3
112.928	32.45	31.6751	30.4366	28.9522	26.5918	26.5058	26.2845	25.9299	1.68289	2.00803	2.16655	2.12686	1	1	0.7	1
110.434	32.5	32.45	31.6751	30.4366	26.4787	26.5918	26.5058	26.2845	1.25449	1.68289	2.00803	2.16655	1.3	1	1	0.7
108.264	32.1803	32.5	32.45	31.6751	26.4555	26.4787	26.5918	26.5058	0.802639	1.25449	1.68289	2.00803	1.3	1.3	1	1
119.74	29.4037	28.4804	27.629	26.9	26.0009	25.7805	25.5841	25.4116	2.36242	2.1065	1.68952	1.19168	1.7	1.3	1	1.3
112.774	30.3483	29.4037	28.4804	27.629	26.2577	26.0009	25.7805	25.5841	2.40659	2.36242	2.1065	1.68952	2	1.7	1.3	1
114.634	31.2639	30.3483	29.4037	28.4804	26.5766	26.2577	26.0009	25.7805	2.23016	2.40659	2.36242	2.1065	1.3	2	1.7	1.3
117.008	32.1	31.2639	30.3483	29.4037	26.996	26.5766	26.2577	26.0009	1.86829	2.23016	2.40659	2.36242	1	1.3	2	1.7
119.796	32.7771	32.1	31.2639	30.3483	27.5147	26.996	26.5766	26.2577	1.3916	1.86829	2.23016	2.40659	2	1	1.3	2
121.443	33.1	32.7771	32.1	31.2639	27.9436	27.5147	26.996	26.5766	0.88899	1.3916	1.86829	2.23016	2.7	2	1	1.3
120.524	32.906	33.1	32.7771	32.1	28.0867	27.9436	27.5147	26.996	0.446491	0.88899	1.3916	1.86829	2	2.7	2	1
117.831	32.2783	32.906	33.1	32.7771	27.9581	28.0867	27.9436	27.5147	0.127527	0.446491	0.88899	1.3916	1.7	2	2.7	2
113.962	31.3615	32.2783	32.906	33.1	27.6276	27.9581	28.0867	27.9436	0	0.127527	0.446491	0.88899	1	1.7	2	2.7
122.106	30.9173	30.0264	29.1817	28.4	27.386	27.3054	27.1941	27.0093	2.36558	2.10879	1.69045	1.19111	1.3	0.3	1	1
113.584	31.8377	30.9173	30.0264	29.1817	27.491	27.386	27.3054	27.1941	2.4099	2.36558	2.10879	1.69045	1.7	1.3	0.3	1
114.226	32.7708	31.8377	30.9173	30.0264	27.6915	27.491	27.386	27.3054	2.23285	2.4099	2.36558	2.10879	2	1.7	1.3	0.3
116.036	33.7	32.7708	31.8377	30.9173	28.0744	27.6915	27.491	27.386	1.86977	2.23285	2.4099	2.36558	1.7	2	1.7	1.3
118.699	34.5	33.7	32.7708	31.8377	28.6182	28.0744	27.6915	27.491	1.39158	1.86977	2.23285	2.4099	1.3	1.7	2	1.7
117.327	34.5	34.5	33.7	32.7708	28.7099	28.6182	28.0744	27.6915	0.887573	1.39158	1.86977	2.23285	1.3	1.3	1.7	2
117.138	34.4412	34.5	34.5	33.7	28.96	28.7099	28.6182	28.0744	0.444128	0.887573	1.39158	1.86977	1	1.3	1.3	1.7
113.885	33.7236	34.4412	34.5	34.5	28.7624	28.96	28.7099	28.6182	0.124902	0.444128	0.887573	1.39158	1	1	1.3	1.3
109.806	32.7306	33.7236	34.4412	34.5	28.3904	28.7624	28.96	28.7099	0	0.124902	0.444128	0.887573	0.7	1	1	1.3
113.989	28.9526	28.6373	28.2841	28	26.2277	26.7248	27.0864	27.3192	1.88865	1.6832	1.34855	0.949204	3.3	3	2.3	2.7
107.77	30.7334	30.0236	29.1442	28	24.2239	24.4582	24.57	24.4037	2.5464	2.26761	1.81366	1.27237	1	1.3	0.7	1
107.92	31.1668	29.8407	28.4471	27.1	23.9864	23.8327	23.5826	23.2678	2.39054	2.12823	1.70118	1.19208	1.7	1	0.7	1.3
126.445	31.1428	29.9258	28.3993	26.8	26.6475	25.8427	24.7092	23.4438	2.30817	2.05433	1.64111	1.14864	2	1.7	1.3	0.3
118.779	31.7	31.1428	29.9258	28.3993	26.8344	26.6475	25.8427	24.7092	2.35194	2.30817	2.05433	1.64111	2.3	2	1.7	1.3
115.42	31.7	31.7	31.1428	29.9258	26.5342	26.8344	26.6475	25.8427	2.17682	2.35194	2.30817	2.05433	3.3	2.3	2	1.7
123.674	30.528	29.5235	28.3326	27.2	26.622	26.4339	25.9836	25.4207	1.6754	1.48851	1.18452	0.822822	2	2	2.3	2
112.592	31	30.528	29.5235	28.3326	26.3381	26.622	26.4339	25.9836	1.70759	1.6754	1.48851	1.18452	2.3	2	2	2.3
107.197	31	31	30.528	29.5235	25.7729	26.3381	26.622	26.4339	1.57854	1.70759	1.6754	1.48851	2.3	2.3	2	2
118.806	29.8717	28.5732	27.1498	25.9	26.4561	25.9136	25.1732	24.4423	1.53967	1.3675	1.08747	0.754391	2.3	1.7	2	1
112.562	30.7468	29.8717	28.5732	27.1498	26.6274	26.4561	25.9136	25.1732	1.56932	1.53967	1.3675	1.08747	2.3	2.3	1.7	2
109.078	30.9	30.7468	29.8717	28.5732	26.2859	26.6274	26.4561	25.9136	1.45041	1.56932	1.53967	1.3675	1.3	2.3	2.3	1.7
106.527	34.4336	33.5414	32.1462	30.3	23.473	23.0875	22.5759	21.9402	3.71251	3.32689	2.69682	1.94071	1.3	1.3	1.3	1
112.451	33.7225	32.3415	30.6003	28.8	24.3851	23.9813	23.2411	22.3331	3.63131	3.25381	2.63706	1.89701	2	2.7	1.3	1
118.491	29.0001	27.7728	26.6215	25.6	26.64	26.0967	25.4493	24.6875	2.56458	2.29725	1.86057	1.33678	0.7	1	1.7	1
112.26	30.2496	29.0001	27.7728	26.6215	27.1018	26.64	26.0967	25.4493	2.61066	2.56458	2.29725	1.86057	1	0.7	1	1.7
114.484	31.4675	30.2496	29.0001	27.7728	27.5251	27.1018	26.64	26.0967	2.42642	2.61066	2.56458	2.29725	1.7	1	0.7	1
116.852	32.6	31.4675	30.2496	29.0001	27.9765	27.5251	27.1018	26.64	2.04789	2.42642	2.61066	2.56458	1	1.7	1	0.7
119.462	33.573	32.6	31.4675	30.2496	28.5006	27.9765	27.5251	27.1018	1.5474	2.04789	2.42642	2.61066	1.7	1	1.7	1
121.177	34.2314	33.573	32.6	31.4675	28.9601	28.5006	27.9765	27.5251	1.01625	1.5474	2.04789	2.42642	1	1.7	1	1.7
120.544	34.4	34.2314	33.573	32.6	29.1659	28.9601	28.5006	27.9765	0.543086	1.01625	1.5474	2.04789	1	1	1.7	1
117.22	33.9696	34.4	34.2314	33.573	28.9706	29.1659	28.9601	28.5006	0.193859	0.543086	1.01625	1.5474	1.7	1	1	1.7
111.77	33.0956	33.9696	34.4	34.2314	28.458	28.9706	29.1659	28.9601	0	0.193859	0.543086	1.01625	1.7	1.7	1	1
129.122	34.3978	33.1357	31.8348	30.5	27.7354	27.4698	27.1467	26.7181	2.5986	2.32744	1.88456	1.3534	0.7	1	1.3	0.7
121.503	35.616	34.3978	33.1357	31.8348	28.0051	27.7354	27.4698	27.1467	2.64534	2.5986	2.32744	1.88456	1	0.7	1	1.3
123.244	36.7851	35.616	34.3978	33.1357	28.3569	28.0051	27.7354	27.4698	2.45848	2.64534	2.5986	2.32744	1.3	1	0.7	1
126.312	37.9	36.7851	35.616	34.3978	28.8745	28.3569	28.0051	27.7354	2.07456	2.45848	2.64534	2.5986	1.7	1.3	1	0.7
130.585	38.8873	37.9	36.7851	35.616	29.5771	28.8745	28.3569	28.0051	1.56701	2.07456	2.45848	2.64534	0.7	1.7	1.3	1
133.504	39.4	38.8873	37.9	36.7851	30.1608	29.5771	28.8745	28.3569	1.02844	1.56701	2.07456	2.45848	2	0.7	1.7	1.3
132.328	39.1289	39.4	38.8873	37.9	30.3047	30.1608	29.5771	28.8745	0.548815	1.02844	1.56701	2.07456	1.3	2	0.7	1.7
128.107	38.1901	39.1289	39.4	38.8873	30.026	30.3047	30.1608	29.5771	0.195022	0.548815	1.02844	1.56701	1.3	1.3	2	0.7
121.697	36.8063	38.1901	39.1289	39.4	29.4331	30.026	30.3047	30.1608	0	0.195022	0.548815	1.02844	1.7	1.3	1.3	2
115.192	31.6154	31.5728	31.463	31.3	24.7433	25.0815	25.415	25.749	1.66675	1.49264	1.2083	0.867325	4	2.3	1.7	1.7
124.696	35.8103	34.3074	32.7091	31	25.3714	25.2885	25.1162	24.77	3.79233	3.39575	2.74814	1.97164	3.3	1.7	2.3	1.7
114.665	37.2332	35.8103	34.3074	32.7091	25.4691	25.3714	25.2885	25.1162	3.86071	3.79233	3.39575	2.74814	3	3.3	1.7	2.3
114.486	38.5913	37.2332	35.8103	34.3074	25.707	25.4691	25.3714	25.2885	3.58744	3.86071	3.79233	3.39575	2.7	3	3.3	1.7
117.582	39.9	38.5913	37.2332	35.8103	26.2275	25.707	25.4691	25.3714	3.02604	3.58744	3.86071	3.79233	3.7	2.7	3	3.3
123.314	41	39.9	38.5913	37.2332	27.0213	26.2275	25.707	25.4691	2.28398	3.02604	3.58744	3.86071	3	3.7	2.7	3
124.924	41	41	39.9	38.5913	27.393	27.0213	26.2275	25.707	1.49685	2.28398	3.02604	3.58744	3.3	3	3.7	2.7
125.83	40.6275	41	41	39.9	27.7847	27.393	27.0213	26.2275	0.796299	1.49685	2.28398	3.02604	3	3.3	3	3.7
122.565	39.374	40.6275	41	41	27.6736	27.7847	27.393	27.0213	0.280195	0.796299	1.49685	2.28398	2.3	3	3.3	3
117.371	37.6937	39.374	40.6275	41	27.2801	27.6736	27.7847	27.393	0	0.280195	0.796299	1.49685	1.3	2.3	3	3.3
148.375	35.0096	32.769	30.359	28.4	28.4411	27.1344	25.6875	24.6177	3.55799	3.1855	2.57726	1.84807	0.7	0.7	1	1
143.659	36.46	35.0096	32.769	30.359	29.1262	28.4411	27.1344	25.6875	3.62223	3.55799	3.1855	2.57726	1.7	0.7	0.7	1
138.332	36.5	36.46	35.0096	32.769	28.7454	29.1262	28.4411	27.1344	3.36557	3.62223	3.55799	3.1855	1.7	1.7	0.7	0.7
124.598	35	36.5	36.46	35.0096	27.2697	28.7454	29.1262	28.4411	2.83829	3.36557	3.62223	3.55799	3	1.7	1.7	0.7
112.763	33.3992	35	36.5	36.46	25.9673	27.2697	28.7454	29.1262	2.14141	2.83829	3.36557	3.62223	3	3	1.7	1.7
120.913	33.2727	31.75	29.9716	28.3	26.6726	25.8707	24.7997	23.7331	3.03778	2.71898	2.1985	1.57472	1.7	1.7	2	1.7
112.384	34.1	33.2727	31.75	29.9716	26.8921	26.6726	25.8707	24.7997	3.09277	3.03778	2.71898	2.1985	2	1.7	1.7	2
108.318	34.1	34.1	33.2727	31.75	26.5037	26.8921	26.6726	25.8707	2.87312	3.09277	3.03778	2.71898	2.7	2	1.7	1.7
107.103	30.7	30.2	29.6233	29.0499	26.1554	25.4509	24.8376	24.3709	1.43317	1.9049	2.26208	2.43599	2	1.7	1.3	1
108.165	30.6848	30.7	30.2	29.6233	26.5279	26.1554	25.4509	24.8376	0.933522	1.43317	1.9049	2.26208	2	2	1.7	1.3
107.542	31.4	31.0108	30.3	29.4739	26.8264	26.3717	25.876	25.5364	0.628166	0.973226	1.29971	1.54722	1.3	1.3	3	1.7
107.772	31.2912	31.4	31.0108	30.3	27.029	26.8264	26.3717	25.876	0.323073	0.628166	0.973226	1.29971	1	1.3	1.3	3
106.351	30.7613	31.2912	31.4	31.0108	26.9845	27.029	26.8264	26.3717	0.101239	0.323073	0.628166	0.973226	1	1	1.3	1.3
113.24	30.1415	29.1205	28.1553	27.3	26.6608	26.3657	26.034	25.6586	2.50273	2.23481	1.79798	1.27571	2	1.7	1	1
106.347	31.1644	30.1415	29.1205	28.1553	26.9409	26.6608	26.3657	26.034	2.54898	2.50273	2.23481	1.79798	2.3	2	1.7	1
108.036	32.1353	31.1644	30.1415	29.1205	27.2449	26.9409	26.6608	26.3657	2.36435	2.54898	2.50273	2.23481	1.3	2.3	2	1.7
110.107	33	32.1353	31.1644	30.1415	27.6285	27.2449	26.9409	26.6608	1.98544	2.36435	2.54898	2.50273	1.3	1.3	2.3	2
112.481	33.6802	33	32.1353	31.1644	28.1113	27.6285	27.2449	26.9409	1.48569	1.98544	2.36435	2.54898	2	1.3	1.3	2.3
113.844	34	33.6802	33	32.1353	28.526	28.1113	27.6285	27.2449	0.957685	1.48569	1.98544	2.36435	1.7	2	1.3	1.3
112.97	33.8157	34	33.6802	33	28.6866	28.526	28.1113	27.6285	0.49109	0.957685	1.48569	1.98544	1.3	1.7	2	1.3
110.716	33.2108	33.8157	34	33.6802	28.6038	28.6866	28.526	28.1113	0.152203	0.49109	0.957685	1.48569	1	1.3	1.7	2
107.505	32.3255	33.2108	33.8157	34	28.3369	28.6038	28.6866	28.526	0	0.152203	0.49109	0.957685	0.7	1	1.3	1.7
129.461	32.9129	31.9567	30.9804	30	28.1419	27.9957	27.7514	27.359	2.88622	2.57669	2.07207	1.46888	2.3	2.3	1.3	1
120.533	33.8329	32.9129	31.9567	30.9804	28.254	28.1419	27.9957	27.7514	2.93966	2.88622	2.57669	2.07207	3	2.3	2.3	1.3
120.812	34.7006	33.8329	32.9129	31.9567	28.4145	28.254	28.1419	27.9957	2.72634	2.93966	2.88622	2.57669	2	3	2.3	2.3
122.307	35.5	34.7006	33.8329	32.9129	28.7144	28.4145	28.254	28.1419	2.2886	2.72634	2.93966	2.88622	2	2	3	2.3
124.839	36.1738	35.5	34.7006	33.8329	29.1983	28.7144	28.4145	28.254	1.71136	2.2886	2.72634	2.93966	2	2	2	3
126.652	36.5	36.1738	35.5	34.7006	29.6565	29.1983	28.7144	28.4145	1.10167	1.71136	2.2886	2.72634	1.7	2	2	2
125.867	36.2846	36.5	36.1738	35.5	29.858	29.6565	29.1983	28.7144	0.563197	1.10167	1.71136	2.2886	2	1.7	2	2
123.487	35.6109	36.2846	36.5	36.1738	29.7997	29.858	29.6565	29.1983	0.172549	0.563197	1.10167	1.71136	1.3	2	1.7	2
120.017	34.6318	35.6109	36.2846	36.5	29.5411	29.7997	29.858	29.6565	0	0.172549	0.563197	1.10167	1.3	1.3	2	1.7
133.201	32.7275	31.902	31.1205	30.4	28.3497	27.9441	27.5848	27.2674	2.24397	2.00287	1.60986	1.14018	1.3	1.7	1.7	1.7
127.037	33.5803	32.7275	31.902	31.1205	28.8018	28.3497	27.9441	27.5848	2.28559	2.24397	2.00287	1.60986	2	1.3	1.7	1.7
129.921	34.4434	33.5803	32.7275	31.902	29.3114	28.8018	28.3497	27.9441	2.11943	2.28559	2.24397	2.00287	1.7	2	1.3	1.7
133.241	35.3	34.4434	33.5803	32.7275	29.8893	29.3114	28.8018	28.3497	1.77848	2.11943	2.28559	2.24397	1.7	1.7	2	1.3
136.566	36.0799	35.3	34.4434	33.5803	30.4937	29.8893	29.3114	28.8018	1.32896	1.77848	2.11943	2.28559	2.3	1.7	1.7	2
137.605	36.5	36.0799	35.3	34.4434	30.8627	30.4937	29.8893	29.3114	0.854325	1.32896	1.77848	2.11943	2	2.3	1.7	1.7
134.403	36.3091	36.5	36.0799	35.3	30.7508	30.8627	30.4937	29.8893	0.43537	0.854325	1.32896	1.77848	1.7	2	2.3	1.7
128.156	35.5961	36.3091	36.5	36.0799	30.2185	30.7508	30.8627	30.4937	0.131784	0.43537	0.854325	1.32896	1.3	1.7	2	2.3
120.15	34.5351	35.5961	36.3091	36.5	29.4028	30.2185	30.7508	30.8627	0	0.131784	0.43537	0.854325	1.3	1.3	1.7	2
132.544	32.0882	31.2341	30.4241	29.7	28.405	27.9636	27.5667	27.2273	1.7857	1.59348	1.28018	0.905837	1.7	2.7	3	2.7
126.767	32.945	32.0882	31.2341	30.4241	28.8761	28.405	27.9636	27.5667	1.81888	1.7857	1.59348	1.28018	1.7	1.7	2.7	3
129.494	33.7628	32.945	32.0882	31.2341	29.3738	28.8761	28.405	27.9636	1.6864	1.81888	1.7857	1.59348	3	1.7	1.7	2.7
132.156	34.5	33.7628	32.945	32.0882	29.8956	29.3738	28.8761	28.405	1.41457	1.6864	1.81888	1.7857	2	3	1.7	1.7
134.644	35.0942	34.5	33.7628	32.945	30.4122	29.8956	29.3738	28.8761	1.05627	1.41457	1.6864	1.81888	2	2	3	1.7
135.879	35.4	35.0942	34.5	33.7628	30.7803	30.4122	29.8956	29.3738	0.67806	1.05627	1.41457	1.6864	1.7	2	2	3
134.698	35.2978	35.4	35.0942	34.5	30.8644	30.7803	30.4122	29.8956	0.344419	0.67806	1.05627	1.41457	1.3	1.7	2	2
131.82	34.8546	35.2978	35.4	35.0942	30.6975	30.8644	30.7803	30.4122	0.102942	0.344419	0.67806	1.05627	1.3	1.3	1.7	2
127.872	34.1841	34.8546	35.2978	35.4	30.3566	30.6975	30.8644	30.7803	0	0.102942	0.344419	0.67806	1.3	1.3	1.3	1.7
130.163	29.9964	27.8575	25.8044	24.1	26.8576	25.6962	24.4645	23.3446	2.52007	2.24827	1.80533	1.27621	1	0.7	2	1.3
128.534	31.9583	29.9964	27.8575	25.8044	27.8111	26.8576	25.6962	24.4645	2.56698	2.52007	2.24827	1.80533	3.3	1	0.7	2
133.2	33.4804	31.9583	29.9964	27.8575	28.4744	27.8111	26.8576	25.6962	2.37964	2.56698	2.52007	2.24827	2	3.3	1	0.7
134.801	34.3	33.4804	31.9583	29.9964	28.8002	28.4744	27.8111	26.8576	1.99531	2.37964	2.56698	2.52007	2	2	3.3	1
132.714	34.2248	34.3	33.4804	31.9583	28.773	28.8002	28.4744	27.8111	1.48879	1.99531	2.37964	2.56698	2.7	2	2	3.3
127.254	33.3452	34.2248	34.3	33.4804	28.425	28.773	28.8002	28.4744	0.954323	1.48879	1.99531	2.37964	2.7	2.7	2	2
118.94	31.822	33.3452	34.2248	34.3	27.7657	28.425	28.773	28.8002	0.483118	0.954323	1.48879	1.99531	1.7	2.7	2.7	2
108.872	29.8162	31.822	33.3452	34.2248	26.804	27.7657	28.425	28.773	0.142494	0.483118	0.954323	1.48879	2	1.7	2.7	2.7
115.92	27.5912	26.5495	25.6391	24.9	25.2585	24.9524	24.6702	24.3901	2.16205	1.92841	1.54769	1.09301	1.3	0.3	1	1
109.612	28.7236	27.5912	26.5495	25.6391	25.6241	25.2585	24.9524	24.6702	2.20238	2.16205	1.92841	1.54769	1	1.3	0.3	1
112.489	29.9067	28.7236	27.5912	26.5495	26.1041	25.6241	25.2585	24.9524	2.04132	2.20238	2.16205	1.92841	2.3	1	1.3	0.3
116.64	31.1	29.9067	28.7236	27.5912	26.7748	26.1041	25.6241	25.2585	1.71095	2.04132	2.20238	2.16205	1.7	2.3	1	1.3
122.243	32.2063	31.1	29.9067	28.7236	27.65	26.7748	26.1041	25.6241	1.27565	1.71095	2.04132	2.20238	2	1.7	2.3	1
126.903	32.9	32.2063	31.1	29.9067	28.429	27.65	26.7748	26.1041	0.816474	1.27565	1.71095	2.04132	0.7	2	1.7	2.3
127.993	32.8956	32.9	32.2063	31.1	28.7903	28.429	27.65	26.7748	0.411902	0.816474	1.27565	1.71095	1	0.7	2	1.7
126.093	32.295	32.8956	32.9	32.2063	28.7539	28.7903	28.429	27.65	0.119811	0.411902	0.816474	1.27565	1	1	0.7	2
122.086	31.2969	32.295	32.8956	32.9	28.424	28.7539	28.7903	28.429	0	0.119811	0.411902	0.816474	1	1	1	0.7
115.523	27.0166	26.0788	25.0865	24.1	25.37	24.9207	24.3259	23.5988	2.57177	2.2933	1.83958	1.29785	2	0.3	1.3	1
108.769	27.8396	27.0166	26.0788	25.0865	25.6697	25.37	24.9207	24.3259	2.61983	2.57177	2.2933	1.83958	2	2	0.3	1.3
109.176	28.4875	27.8396	27.0166	26.0788	25.8269	25.6697	25.37	24.9207	2.42786	2.61983	2.57177	2.2933	1.7	2	2	0.3
108.347	28.9	28.4875	27.8396	27.0166	25.8582	25.8269	25.6697	25.37	2.03411	2.42786	2.61983	2.57177	1.3	1.7	2	2
107.814	31.6792	30.3121	28.9	27.9956	27.6091	26.3071	24.9199	23.9569	0.964191	1.53547	2.07935	2.49313	1.3	0.3	2.7	1.3
110.002	32.3	31.6792	30.3121	28.9	28.1842	27.6091	26.3071	24.9199	0.464663	0.964191	1.53547	2.07935	1	1.3	0.3	2.7
[truncated: 324 more rows]

## Sheet: Large venue-Heating
		dry bulb temperature		DBT
[truncated: 1,281 more rows]

[truncated: 2 more sheets: Large venue-Cooling, Residential-Heating]
